# Supplementary material for: Elucidating the biochemical basis of trans‐16:1 fatty acid change in leaves during cold acclimation in wheat
Source: Plant Environ Interact. 2021 May 17;2(3):101–11. doi: 10.1002/pei3.10044 (PMC10168083; doi:10.1002/pei3.10044)
Supplement: Supplementary file 1 — Supplementary Material [file PEI3-2-101-s005.xlsx]

## Sheet: Leaf Tissue
Supplemental Data 1. Lipidomics analysis for leaf and crown tissues. MA, Manitou; MA-C, cold treated Manitou; WM, winter Manitou; WM-C, cold treated winter Manitou; NO, Norstar; NO-C, cold treated Norstar; SN, spring Norstar; SN-C, cold treated spring Norstar. Statistically significant differences (two-tailed Student’s t test) were calculated from four biological replicates between cold treatment…
	MA					WM					NO					SN
Compound Name	MA_ave	stdev	MA-C_ave	stdev	p-value	WM_ave	stdev	WM-C_ave	stdev	p-value	NO_ave	stdev	NO-C_ave	stdev	p-value	SN_ave	stdev	SN-C_ave	stdev	p-value
Total DGDG	23.8	0.661722	26.152	0.348654	0.000752459	23.5965	0.509404	26.13	0.397926	0.000227765	21.783	0.461108	25.565	0.305206	9.48406e-06	21.769	0.15082	25.3699	0.429822	4.06043e-06
Total MGDG	59.5203	2.62052	49.9945	3.52127	0.00487314	59.462	0.121744	47.7644	2.26929	4.90695e-05	61.5786	0.551889	47.1511	4.06208	0.000410961	61.8691	0.561915	47.7404	5.13057	0.00155078
Total PG	4.20042	0.491778	3.73384	0.217854	0.133447	4.31838	0.18955	4.15127	0.101418	0.171011	4.62053	0.159121	4.42155	0.240729	0.217048	4.67612	0.348824	4.50147	0.0612233	0.3621
Total PC	4.84094	0.373135	8.43146	1.00218	0.000530094	5.40398	0.205882	9.64097	0.935612	0.000116052	5.80613	0.306325	10.7679	1.697	0.00119929	5.91788	0.182998	10.1967	1.60831	0.00185318
Total PE	0.77322	0.188897	2.39629	0.416551	0.000392906	0.971812	0.268618	2.71436	0.551507	0.00128196	0.891767	0.191103	2.90611	0.72287	0.00168276	0.949464	0.208807	2.64837	0.677912	0.00303134
Total PI	1.0093	0.119929	1.51256	0.179382	0.0034508	1.02817	0.034461	1.47999	0.147543	0.000995417	1.06285	0.037019	1.49705	0.290391	0.0250725	1.05954	0.0311273	1.66344	0.220173	0.00161492
Total PS	0.145966	0.0202909	0.161858	0.0378678	0.48733	0.148671	0.0144623	0.16493	0.0524047	0.57161	0.145492	0.0131965	0.154506	0.0743241	0.819172	0.151686	0.0199723	0.179814	0.0496016	0.333287
Total PA	0.316465	0.405766	0.209291	0.0682927	0.621075	0.105315	0.00723929	0.267447	0.0974867	0.0160622	0.125692	0.030241	0.255632	0.119765	0.0800476	0.139272	0.0194861	0.357247	0.26211	0.148258
Total DAG	5.07685	0.973151	6.57583	2.25865	0.268594	4.74692	0.682211	6.687	1.00039	0.0184962	3.87778	0.326591	6.36277	0.682429	0.000596434	3.33911	0.578811	6.17448	2.42199	0.0630388
Total LysoPG	0.253139	0.35474	0.194872	0.129984	0.768167	0.148209	0.131558	0.185651	0.14041	0.71058	0.0460963	0.0198525	0.0958992	0.0938157	0.338973	0.0285574	0.0206542	0.15403	0.0792775	0.0221352
Total LysoPC	0.029611	0.0312894	0.0868766	0.0115943	0.0139314	0.019788	0.0056033	0.0803027	0.0410355	0.0265529	0.00997972	0.00215488	0.0562654	0.0126307	0.000356599	0.0154629	0.0059113	0.0788471	0.00970157	3.09006e-05
Total LysoPE	0.0133527	0.00963729	0.0629309	0.00956605	0.000336388	0.0113935	0.00404975	0.0608821	0.00847872	4.30268e-05	0.0153227	0.00776532	0.0617412	0.0184409	0.00354149	0.0157532	0.00151002	0.0580559	0.0179435	0.00333132
DGDG
DGDG(34:6)	0.00607635	0.00182774	0.00682744	0.00197944	0.597316	0.00464926	0.00094006	0.00308385	0.00282729	0.33382	0.00292674	0.000352242	0.00375364	0.00229349	0.502774	0.00461398	0.00128496	0.00437797	0.00221961	0.860042
DGDG(34:5)	0.00883296	0.00278085	0.00579884	0.00157672	0.106427	0.00856659	0.00134349	0.00484871	0.00236807	0.0341363	0.00720929	0.000643249	0.00424555	0.00105358	0.00299515	0.00688477	0.000912069	0.00431551	0.00243406	0.0954382
DGDG(34:4)	0.0918901	0.00921568	0.0649466	0.0411221	0.248234	0.092377	0.00839902	0.065094	0.0364045	0.194448	0.0802464	0.0133635	0.06522	0.0356349	0.459793	0.0820831	0.0130673	0.0570276	0.0310284	0.187215
DGDG(34:3)	3.65105	0.26109	2.65592	0.948099	0.0894186	3.56207	0.145784	2.68428	0.969375	0.123498	3.87681	0.227413	2.73413	1.01601	0.0705843	3.68599	0.082663	2.77414	0.975575	0.111807
DGDG(34:2)	0.10419	0.0366163	0.0920078	0.0441552	0.685839	0.107806	0.0247551	0.0759189	0.0220229	0.102586	0.119657	0.0329783	0.0797717	0.047767	0.218478	0.110536	0.0331308	0.105623	0.0690813	0.90214
DGDG(34:1)	0.0567377	0.00924658	0.0514023	0.0175943	0.610672	0.0618642	0.00508875	0.040394	0.0118842	0.0159741	0.080997	0.0111692	0.0543464	0.0306564	0.153458	0.0790431	0.0116007	0.0685955	0.0386624	0.623224
DGDG(36:6)	18.3773	0.470993	22.2542	1.10356	0.000651147	18.3289	0.418693	22.2828	1.36061	0.00143959	16.1518	0.32181	21.6287	0.847616	1.95253e-05	16.2919	0.161344	21.4066	1.28964	0.000222706
DGDG(36:5)	0.694106	0.143645	0.312952	0.0516197	0.00246654	0.629765	0.0529781	0.284333	0.0410445	4.86874e-05	0.63389	0.08912	0.28248	0.0417361	0.000379727	0.696158	0.146267	0.25286	0.04947	0.00121319
DGDG(36:4)	0.278443	0.0173328	0.20847	0.0126773	0.000622475	0.274006	0.0191421	0.215953	0.0153415	0.00321444	0.289094	0.0256017	0.242292	0.00468477	0.0114154	0.282933	0.0121105	0.217629	0.0202297	0.00146032
DGDG(36:3)	0.322576	0.0608146	0.250927	0.0121146	0.0601944	0.327356	0.038384	0.255456	0.0224731	0.0178436	0.329865	0.0493634	0.240422	0.03962	0.0301104	0.310462	0.0633999	0.247602	0.0468851	0.161968
DGDG(36:2)	0.0149207	0.00364436	0.0133859	0.0041292	0.597453	0.0160818	0.00299613	0.00928255	0.00314398	0.0202946	0.0194938	0.00441206	0.00930102	0.00265734	0.00746894	0.0199916	0.00447038	0.010323	0.00279223	0.0104692
DGDG(36:1)	0.0052442	0.00177114	0.00507602	0.00369254	0.937213	0.00280716	0.00162532	0.00239078	0.00133702	0.706022	0.00409323	0.00293365	0.00361133	0.00224737	0.802968	0.00545812	0.00167408	0.00485454	0.00318855	0.748885
DGDG(38:6)	0.166115	0.0214824	0.203582	0.0261844	0.0689099	0.160363	0.0148057	0.185223	0.0135503	0.0479837	0.165065	0.0290684	0.195896	0.0188431	0.125378	0.165949	0.0113175	0.193541	0.0284696	0.121734
DGDG(38:5)	0.0132863	0.00509236	0.0087714	0.00213042	0.152995	0.0112618	0.00122133	0.0087651	0.0022228	0.0965026	0.0106567	0.0034302	0.00636394	0.00324836	0.119057	0.0130579	0.00100226	0.00788633	0.00482001	0.0803729
DGDG(38:4)	0.00877035	0.00141868	0.0152612	0.00323645	0.0104087	0.00747532	0.00185969	0.0107857	0.00135962	0.0282797	0.0102206	0.00182333	0.0129587	0.00429184	0.284742	0.0113187	0.00150094	0.0126911	0.00298735	0.443061
DGDG(38:3)	0.000506035	0.000588261	0.00242669	0.00204636	0.121264	0.00109567	0.00114974	0.00133312	0.000909779	0.756999	0.00095177	0.000913962	0.00144986	0.00029263	0.339259	0.00260367	0.00143247	0.00187972	0.00126949	0.478012
MGDG
MGDG(34:6)	0.0448864	0.00736132	0.0221688	0.0034682	0.00140201	0.0262134	0.00270851	0.0178741	0.00726548	0.0750054	0.0283865	0.000431857	0.0164617	0.00612569	0.00813527	0.0253906	0.00302883	0.013283	0.00405451	0.00304801
MGDG(34:5)	0.0297353	0.00268151	0.0121656	0.00308641	0.00013641	0.0261274	0.00519861	0.00670822	0.00185455	0.000411678	0.0264345	0.00261866	0.00936707	0.00115287	2.10044e-05	0.0265121	0.00634908	0.00857964	0.00147671	0.00151209
MGDG(34:4)	0.144324	0.0195405	0.0558025	0.024422	0.00130647	0.135008	0.0166766	0.0546938	0.0257539	0.0019472	0.150844	0.0309001	0.058366	0.0225982	0.00290602	0.146496	0.0218486	0.0572347	0.0259293	0.00189219
MGDG(34:3)	0.616965	0.0267138	0.283921	0.0318675	3.76067e-06	0.616046	0.0458123	0.261612	0.0255817	1.01984e-05	0.792751	0.163363	0.244371	0.0227929	0.00055894	0.765411	0.117364	0.286876	0.0129206	0.000189157
MGDG(34:2)	0.0214577	0.00352653	0.0152234	0.00387296	0.0547353	0.0249406	0.00708007	0.0136112	0.00481326	0.0381983	0.0355708	0.0044033	0.012328	0.0075871	0.00183134	0.0317644	0.00593353	0.0138736	0.00719212	0.00858227
MGDG(34:1)	0.0088428	0.00479395	0.0118109	0.00203968	0.297962	0.00539847	0.00288719	0.0026042	0.00155025	0.139009	0.00856245	0.00218239	0.00613536	0.00238574	0.183958	0.0160191	0.00402454	0.0105774	0.00266394	0.0649911
MGDG(36:6)	53.5597	2.13356	47.7489	2.97804	0.0192615	53.8678	0.761612	45.7368	1.57131	8.67808e-05	54.7244	1.14687	44.7807	2.97842	0.000790259	54.7004	1.61357	45.5139	4.24992	0.00679
MGDG(36:5)	4.16021	1.17522	1.37437	0.507711	0.00481118	3.82362	0.641336	1.26375	0.614129	0.00118743	4.6184	0.650141	1.57106	0.940257	0.00177556	4.95256	1.14294	1.40794	0.756774	0.00207098
MGDG(36:4)	0.729399	0.0963261	0.300542	0.108278	0.00103628	0.747638	0.0333528	0.294222	0.119422	0.000333528	0.945492	0.065044	0.331965	0.155225	0.000339293	0.943154	0.0579496	0.305473	0.141821	0.000163062
MGDG(36:3)	0.0506923	0.0049769	0.0242283	0.0142623	0.0127668	0.0490879	0.00533707	0.0175907	0.0127584	0.00387135	0.0720518	0.00961029	0.0212213	0.0204221	0.00408574	0.0678669	0.00561327	0.0260826	0.0153593	0.00219896
MGDG(36:2)	0.00338777	0.00103508	0.00239448	0.00144131	0.305717	0.00317904	0.00196482	0.000952186	0.00125068	0.10439	0.00456066	0.00198881	0.00219075	0.000583282	0.0622066	0.00580536	0.000778395	0.0018273	0.000967094	0.000680671
MGDG(36:1)	0.00211325	0.00134724	0.00650594	0.00486667	0.132551	0.000426049	0.000852098	0	0	0.355918	0.000166474	0.000332947	0.000802017	0.000781532	0.185217	0.00139927	0.00233014	0.000822366	0.000989609	0.66459
MGDG(38:6)	0.100158	0.0208484	0.085999	0.0145592	0.30804	0.0990143	0.00978338	0.0696717	0.00837632	0.00386501	0.124103	0.0210051	0.0693505	0.0207923	0.0100285	0.125747	0.0185771	0.0675557	0.0161826	0.00324488
MGDG(38:5)	0.0381322	0.0158456	0.027804	0.0109829	0.32518	0.027054	0.0074706	0.0166024	0.00993736	0.143685	0.0312415	0.00562492	0.0171443	0.00924383	0.0403575	0.0424711	0.0145905	0.0183081	0.00752607	0.025826
MGDG(38:4)	0.00895492	0.00332541	0.0198259	0.00921056	0.068173	0.0101463	0.00232547	0.0067363	0.0021025	0.0725159	0.0136374	0.00484198	0.00840967	0.00207435	0.0943884	0.0155795	0.00809068	0.00734152	0.000628963	0.0886297
MGDG(38:3)	0.00128135	0.00107502	0.00283077	0.00171627	0.176847	0.000215604	0.000249003	0.00100903	0.000779625	0.100592	0.0019694	0.00133701	0.00125462	0.00147515	0.499717	0.00246449	0.00356451	0.000708184	0.000479795	0.366468
PG
PG(32:1)	0.131418	0.0193298	0.069558	0.00776912	0.00101779	0.123219	0.00443298	0.0715213	0.0124939	0.000234215	0.144302	0.00333957	0.0713288	0.0207664	0.000444121	0.155037	0.00801152	0.0895143	0.0104419	5.93607e-05
PG(32:0)	0.024986	0.00385771	0.0249218	0.00483701	0.984128	0.028492	0.0045485	0.0263847	0.0138902	0.782775	0.0284741	0.00328656	0.0438341	0.0239713	0.251226	0.0353733	0.00413939	0.0362121	0.0166703	0.925375
PG(34:4)	3.21845	0.433827	2.21978	0.230133	0.00659675	3.19642	0.122724	2.34931	0.21564	0.000484397	3.42918	0.102528	2.05193	0.581282	0.00344348	3.39053	0.272093	2.48124	0.261725	0.00294915
PG(34:3)	0.375001	0.0687995	0.676497	0.0279141	0.000187127	0.461977	0.0428262	0.87247	0.106343	0.00037416	0.460879	0.0379981	1.20148	0.210239	0.000446157	0.50446	0.0343713	0.976085	0.11776	0.000253345
PG(34:2)	0.319754	0.0414452	0.498701	0.0282519	0.000381643	0.359186	0.0283269	0.562638	0.0310616	6.97289e-05	0.389933	0.0401917	0.657863	0.0278647	3.43197e-05	0.411571	0.0544783	0.604865	0.0179633	0.000519939
PG(34:1)	0.0648146	0.0106998	0.0586099	0.0164976	0.55125	0.0757885	0.0116952	0.0525704	0.00827116	0.0176484	0.0853469	0.0126899	0.0525721	0.0171122	0.02175	0.0913838	0.0196743	0.0690994	0.00721573	0.0775517
PG(34:0)	0.0032486	0.00152542	0.00382551	0.000575991	0.505716	0.00400563	0.00142578	0.00286519	0.00199358	0.387967	0.00473267	0.00300043	0.0045653	0.00212034	0.930372	0.00609314	0.0018021	0.00452812	0.00191246	0.278574
PG(36:6)	0.0283292	0.00133053	0.102594	0.0409415	0.0110187	0.0322125	0.00250769	0.13241	0.0517829	0.00831019	0.0343829	0.00848629	0.24486	0.130129	0.0179544	0.0368196	0.00797769	0.156808	0.0629578	0.00916436
PG(36:5)	0.0118692	0.000473666	0.0346794	0.00617408	0.000320433	0.0141926	0.00411011	0.035632	0.00582462	0.000952072	0.014109	0.00333567	0.0412268	0.00800157	0.000773626	0.0144764	0.00581892	0.0377278	0.00486758	0.00086184
PG(36:4)	0.0158353	0.00381429	0.0285337	0.0050675	0.0070852	0.0185639	0.00428619	0.0322533	0.00640242	0.012021	0.0222906	0.0082809	0.0356406	0.00926235	0.0752101	0.0222232	0.00635664	0.0322907	0.00552273	0.0539434
PG(36:3)	0.00455131	0.00360711	0.00766909	0.00227149	0.193844	0.00291914	0.00104251	0.00909206	0.00516919	0.0577479	0.00461332	0.000684634	0.00954655	0.00579661	0.141915	0.0048037	0.00130637	0.00943543	0.00563521	0.160411
PG(36:2)	0.00206334	0.00142929	0.00604586	0.00214453	0.0213717	0.00123901	0.000544954	0.00376491	0.00188359	0.0419745	0.00193277	0.00151675	0.00517082	0.00447931	0.219916	0.00300071	0.000764142	0.00307399	0.00167821	0.939232
PG(36:1)	9.28795e-05	0.000185759	0.0024216	0.00334877	0.214292	0.000161058	0.000107405	0.000352296	0.000704592	0.610825	0.000358451	0.000246665	0.00153028	0.00156256	0.18897	0.000340663	0.000478907	0.000596636	0.000692083	0.565299
LPG
LPG(16:1)	0.227158	0.333091	0.113543	0.114277	0.542626	0.121169	0.118694	0.0997153	0.093924	0.786336	0.0289363	0.0156462	0.0445163	0.0436522	0.526621	0.0209495	0.0113456	0.100355	0.0775552	0.0891378
LPG(16:0)	0.0149812	0.0103674	0.0423809	0.00442754	0.00281998	0.0174773	0.00867051	0.0468007	0.0142041	0.0124555	0.0121442	0.00192283	0.0238717	0.023349	0.355403	0	0	0.029188	0.0152238	0.00861355
LPG(18:3)	0.00558927	0.00750508	0.0233081	0.0139057	0.0661062	0.00598356	0.00366349	0.0280597	0.026245	0.146732	0.00233567	0.00224696	0.0219785	0.0209715	0.111816	0.0033246	0.00342411	0.018279	0.0172285	0.139518
LPG(18:2)	0.00430131	0.00462536	0.0128251	0.00770132	0.106516	0.00239603	0.00123266	0.00949152	0.00725548	0.102089	0.00165457	0.00173208	0.00553275	0.00627921	0.278711	9.27773e-05	0.000185555	0.00563162	0.000835804	1.31148e-05
LPG(18:1)	0.00110939	0.00119394	0.00281483	0.00135855	0.108268	0.00118333	0.00156929	0.00158351	0.00154377	0.72864	0.00102558	0.00104701	0	0	0.0978235	0.00419049	0.00838099	0.000576453	0.000787719	0.423502
LPC
LPC(16:1)	4.64397e-05	9.28795e-05	0.00113239	0.00173063	0.256765	5.32561e-05	0.000106512	0	0	0.355918	0	0	5.08881e-05	0.000101776	0.355918	0.000184166	0.000142323	7.96254e-05	0.000159251	0.365417
LPC(16:0)	0.00262948	0.00106321	0.0167614	0.0114118	0.048719	0.00246899	0.00051751	0.0111335	0.00260918	0.000623667	0.0019781	0.000560042	0.0107278	0.00499209	0.0130853	0.00353539	0.00212263	0.0172143	0.0119264	0.0646899
LPC(18:3)	0.00896933	0.00889879	0.0316417	0.0096516	0.0135651	0.00625389	0.00122161	0.0305072	0.0143511	0.0150833	0.00202397	0.000987758	0.0194004	0.00370319	0.000100923	0.00438192	0.00201861	0.0281195	0.0056852	0.000222908
LPC(18:2)	0.0154563	0.0179573	0.0302711	0.0156964	0.260474	0.00973548	0.00551678	0.0333861	0.0247786	0.111707	0.00508275	0.00100171	0.021382	0.0115976	0.0311486	0.00521589	0.0011319	0.0262964	0.00701622	0.00102355
LPC(18:1)	0.00154478	0.0015714	0.0037963	0.00224441	0.151375	0.00082529	0.000603152	0.00486718	0.00426663	0.109762	0.000639892	0.000353147	0.00332398	0.0032381	0.15044	0.00126782	0.000827316	0.0050899	0.00366495	0.0881065
LPC(18:0)	0	0	0.001572	0.00189121	0.147488	0.000236819	0.000346641	0.000282958	0.000208687	0.827167	0.000170007	0.000340014	0.00114029	0.000551955	0.0242134	0.000543335	0.000454477	0.0013118	0.000626073	0.0941563
LPC(20:1)	0.000964728	0.00183489	0.00170177	0.00198319	0.605024	0.00021424	0.000173715	0.000125825	0.000145936	0.465364	8.50034e-05	0.000170007	0.000239975	0.000173861	0.249582	0.000334352	0.000241198	0.000735524	0.000432399	0.156253
LPE
LPE(16:1)	4.64397e-05	9.28795e-05	0.000262822	0.000406372	0.339205	6.12122e-05	0.000122424	0.000188872	0.000235645	0.373443	0	0	6.02434e-05	0.000120487	0.355918	9.74727e-05	0.000112813	0.000149159	0.000173021	0.634566
LPE(16:0)	0.00425034	0.00380982	0.0212413	0.00702072	0.00535518	0.00343825	0.00224188	0.0212921	0.00391538	0.000215984	0.00645228	0.00281538	0.0221614	0.00862319	0.0134093	0.00734869	0.000525735	0.0210697	0.011525	0.0548715
LPE(18:3)	0.00225466	0.00111226	0.017341	0.00394627	0.0003224	0.00157946	0.000906371	0.0175205	0.00501017	0.000769979	0.00188167	0.000550327	0.0161336	0.00796515	0.0117833	0.00203537	0.00065725	0.0172266	0.00614635	0.00266979
LPE(18:2)	0.00664689	0.00471785	0.0216203	0.00370242	0.00246832	0.00631457	0.00220921	0.0215141	0.00359315	0.000361392	0.00654484	0.00428441	0.0228603	0.00222074	0.000510661	0.00627164	0.00148372	0.0193265	0.00212144	5.5169e-05
LPE(18:1)	0.000154381	0.000185482	0.00246556	0.00248482	0.112992	0	0	0.000366486	0.000321064	0.062546	0.000443929	0.000887859	0.000525728	0.000496676	0.877521	0	0	0.000283869	0.000228415	0.0474464
PC
PC(32:0)	0.00310134	0.000550526	0.00596293	0.00304209	0.113591	0.00413397	0.00070989	0.00450174	0.00112722	0.60079	0.00594201	0.000584709	0.00565251	0.00129093	0.697045	0.00624415	0.00159372	0.00590208	0.0014242	0.759757
PC(34:4)	0.0186931	0.00360088	0.0239398	0.00788114	0.271418	0.0209458	0.00399893	0.0223626	0.00712378	0.740545	0.0200825	0.00577489	0.0267103	0.0139628	0.414079	0.0224076	0.00798106	0.0247867	0.00887844	0.704015
PC(34:3)	1.13182	0.349609	1.74662	0.675119	0.156937	1.16187	0.338733	1.97408	0.709028	0.0842085	1.20225	0.383241	2.26408	1.06501	0.109724	1.33576	0.452016	2.1791	0.825402	0.123257
PC(34:2)	1.19611	0.0848442	1.34498	0.128765	0.101718	1.34679	0.129659	1.54878	0.077647	0.0368758	1.5342	0.154625	1.82931	0.208858	0.063559	1.40588	0.171537	1.72405	0.348383	0.152386
PC(34:1)	0.133698	0.0252984	0.12986	0.010104	0.787607	0.131642	0.0366092	0.158678	0.0526621	0.431504	0.190801	0.0348143	0.140281	0.0532822	0.163503	0.196015	0.0570342	0.191314	0.0706127	0.920887
PC(36:6)	0.443183	0.178138	1.35783	0.468723	0.0107302	0.477047	0.149156	1.49056	0.558043	0.0126839	0.421483	0.14528	1.61194	0.808802	0.0274281	0.546075	0.212918	1.57042	0.53026	0.0115687
PC(36:5)	0.829791	0.0542472	2.01694	0.141977	4.35765e-06	0.97614	0.0301173	2.27902	0.166891	4.802e-06	0.92998	0.0618641	2.45723	0.311529	7.23311e-05	0.955607	0.0824724	2.28901	0.275214	8.8432e-05
PC(36:4)	0.75774	0.159969	1.27704	0.283308	0.0187829	0.916669	0.242588	1.49151	0.302834	0.0251853	1.0591	0.325756	1.72103	0.405962	0.0438791	1.00817	0.362197	1.49911	0.168325	0.0492283
PC(36:3)	0.182582	0.00513488	0.270543	0.0926244	0.106702	0.21123	0.00608958	0.3624	0.177513	0.139615	0.261977	0.0386874	0.380955	0.207032	0.301689	0.257465	0.0406513	0.402345	0.151977	0.115083
PC(36:2)	0.0496065	0.00933794	0.0645118	0.021568	0.251647	0.0559704	0.0102428	0.0778576	0.0470135	0.398022	0.0647369	0.0138128	0.0786746	0.0501945	0.611599	0.0627689	0.020405	0.0844091	0.0422139	0.391573
PC(36:1)	0.0089	0.00242108	0.0112981	0.00225151	0.197058	0.00881725	0.00235754	0.0105974	0.00353891	0.434517	0.00977704	0.00105605	0.0127478	0.0025249	0.0729704	0.00987908	0.00208771	0.0126836	0.00148122	0.0709561
PC(38:6)	0.00797878	0.00135059	0.0175871	0.00158087	9.06185e-05	0.00833992	0.00151498	0.0183997	0.00129058	5.44317e-05	0.00827969	0.00216669	0.020582	0.00338196	0.000864715	0.00985354	0.00238935	0.0222623	0.000920148	6.91798e-05
PC(38:5)	0.0172908	0.00126543	0.0444744	0.0106538	0.00229374	0.0206465	0.00551773	0.0517262	0.0090764	0.00109918	0.0214353	0.00407515	0.0543192	0.00540639	6.83135e-05	0.0220799	0.0039137	0.0476304	0.0049455	0.000189563
PC(38:4)	0.0210755	0.00384791	0.048264	0.00544137	0.000182354	0.0255502	0.00581723	0.062545	0.0077657	0.000265215	0.030112	0.00597294	0.0656315	0.00514428	0.000104496	0.027604	0.00373599	0.06087	0.00815527	0.000308879
PC(38:3)	0.0192883	0.00299981	0.0301737	0.00396859	0.00468737	0.0192644	0.00113202	0.0387781	0.00157893	9.8817e-07	0.0253492	0.00483205	0.05186	0.00465784	0.000218141	0.0270953	0.00667722	0.0442547	0.0083078	0.0181406
PC(38:2)	0.0124809	0.00422405	0.0123645	0.00133828	0.959811	0.011661	0.000997284	0.014937	0.00309498	0.0905307	0.0130272	0.00307097	0.0168249	0.000871297	0.0548159	0.0170911	0.00276871	0.0138136	0.00418451	0.239263
PC(40:5)	0.00103269	0.000339832	0.00354717	0.00161055	0.0223612	0.000872108	0.000752726	0.00461571	0.00298408	0.0509651	0.000671633	0.000373399	0.0041388	0.00216763	0.0197492	0.000998348	0.000438762	0.00379552	0.00131705	0.00688125
PC(40:4)	0.0013284	0.000325324	0.00484309	0.00208472	0.0157766	0.00130832	0.00085805	0.00591999	0.00283173	0.0206592	0.00126866	0.000473667	0.0059237	0.00327728	0.0306922	0.00162841	0.000382605	0.00431967	0.00169486	0.0211751
PC(40:3)	0.00215683	0.000303975	0.0113271	0.00727369	0.0453312	0.00180081	0.00055294	0.0128707	0.00677328	0.017295	0.00194828	0.000456482	0.010981	0.00460477	0.00794664	0.00237256	0.000670024	0.00972132	0.00489301	0.0247642
PC(40:2)	0.00309338	0.000533101	0.00936141	0.00406521	0.0222945	0.00328209	0.000496583	0.0108315	0.00305861	0.0027868	0.00370321	0.00106051	0.00905203	0.0022154	0.00479413	0.0028852	0.000552672	0.00687692	0.00171441	0.00441327
PE
PE(32:3)	0.000589414	0.000108073	0.00155725	0.000265941	0.000518364	0.000320753	0.000274246	0.001747	0.00146264	0.103721	0.00030519	0.000250167	0.00246081	0.0014604	0.0269903	0.000622302	0.000299284	0.00173629	0.000914967	0.059909
PE(32:2)	0.00123918	0.000456417	0.00357369	0.00128377	0.0140259	0.00199642	0.00063168	0.00340808	0.000548605	0.014958	0.0018848	0.00043096	0.00389207	0.00118112	0.0187644	0.00175961	0.000954687	0.00284837	0.00175554	0.317678
PE(32:1)	0.000435173	0.000196411	0.00134939	0.00109219	0.150519	0.000322043	0.000276133	0.000543333	0.000517682	0.479202	0.000332472	0.000240044	0.000851789	0.000622592	0.170581	0.00059279	7.97204e-05	0.0011715	0.000838097	0.218323
PE(32:0)	0.000212334	5.86754e-05	0.00188422	0.00167793	0.0935116	0.000214314	0.000173956	0.000761347	0.000551553	0.107391	0.000196437	0.000266314	0.000791663	0.00028299	0.0221262	0.000242963	0.000169657	0.00118595	0.00102515	0.119441
PE(34:4)	0.00146543	0.000546336	0.00544048	0.0013308	0.00147818	0.00115385	0.000445996	0.00491295	0.00192988	0.00901365	0.00137741	0.000588899	0.00531463	0.00242672	0.0197303	0.00187136	0.000627618	0.00528817	0.00206441	0.0193903
PE(34:3)	0.106221	0.0146709	0.423276	0.135719	0.0035215	0.125158	0.0216737	0.466424	0.183156	0.0100801	0.124504	0.016607	0.489796	0.224509	0.0175702	0.149138	0.0359577	0.474447	0.175062	0.0108285
PE(34:2)	0.227784	0.0722735	0.60843	0.0792333	0.000392475	0.299185	0.0975131	0.657969	0.0876921	0.00155559	0.285802	0.0744111	0.693961	0.14328	0.00231948	0.287906	0.0817734	0.675077	0.142651	0.00329412
PE(34:1)	0.00236694	0.00115568	0.00139177	0.00191922	0.417456	0.00228741	0.00205899	0.00198764	0.00234483	0.853976	0.00345427	0.000595328	0.00219456	0.0025453	0.372359	0.00415319	0.00216318	0.00383962	0.00464169	0.90653
PE(36:6)	0.0369947	0.00574559	0.26244	0.0955072	0.00328342	0.0443253	0.00784871	0.303742	0.130041	0.00726246	0.0428342	0.00322227	0.340483	0.159899	0.00982665	0.0516533	0.016939	0.31021	0.128853	0.00729183
PE(36:5)	0.137927	0.0255784	0.497122	0.086071	0.00020337	0.173756	0.0396371	0.563914	0.11793	0.000763409	0.151113	0.0267592	0.623706	0.156836	0.00101603	0.164885	0.0346651	0.559021	0.137617	0.00144011
PE(36:4)	0.204391	0.0720099	0.363512	0.0134657	0.00485352	0.261777	0.101184	0.417716	0.0214502	0.0235395	0.223179	0.0658237	0.465313	0.00810029	0.000336462	0.225326	0.0736164	0.401768	0.0517963	0.00779847
PE(36:3)	0.00723889	0.000768059	0.0202894	0.00482932	0.00176527	0.00675356	0.00046828	0.0244929	0.00730119	0.00285357	0.00802317	0.00320664	0.0248787	0.00959051	0.0157354	0.00954108	0.00300856	0.0271136	0.00676187	0.00316295
PE(36:2)	0.0040054	0.00224342	0.00990194	0.0035862	0.0316655	0.00542744	0.00248892	0.00820781	0.00330315	0.227383	0.00348535	0.00158133	0.00840807	0.00339046	0.0389711	0.0036835	0.00141495	0.00646404	0.00154383	0.0377492
PE(36:1)	0.000315579	0.000240222	0.00168681	0.00148734	0.118573	0.000159694	0.00020393	0.000971399	0.000841146	0.109814	0.000290208	0.000277719	0.00100408	0.000840354	0.157836	0.000143861	0.000179528	0.000900689	0.00100523	0.188769
PE(38:6)	0.00147468	0.000142894	0.00923208	0.0012366	1.63024e-05	0.00187672	0.000311642	0.00908822	0.000896757	5.13221e-06	0.00173333	0.000770041	0.0098934	0.000857406	7.74539e-06	0.00216541	0.000601809	0.00933557	0.000875075	1.02298e-05
PE(38:5)	0.00591881	0.00218621	0.0282848	0.009813	0.00433212	0.00801241	0.00233399	0.0327451	0.01153	0.00565521	0.00836335	0.00171467	0.0296327	0.00692046	0.00099337	0.00729125	0.0016442	0.0270407	0.00176903	3.32772e-06
PE(38:4)	0.00829045	0.00468052	0.0304989	0.00998748	0.0069039	0.0102565	0.00604536	0.0381115	0.0170952	0.0218755	0.010029	0.00590213	0.0388894	0.0121237	0.00520179	0.0111628	0.00498431	0.0323592	0.00270463	0.000295813
PE(38:3)	0.00295403	0.000615523	0.00969185	0.00239212	0.00157902	0.00349132	0.00105212	0.0113327	0.00124594	7.23409e-05	0.00447017	0.00119306	0.0113587	0.000597594	4.82524e-05	0.0059105	0.00167185	0.0108232	0.00398086	0.0631783
PE(40:3)	0.00291142	0.0010019	0.0254987	0.0151761	0.0249502	0.00187952	0.000334618	0.0353697	0.0213626	0.0201954	0.0042465	0.000824124	0.0402136	0.0216683	0.0160563	0.00389621	0.00137846	0.027605	0.0167103	0.0300358
PE(40:2)	0.00524562	0.00139988	0.0296885	0.0112866	0.00510187	0.00614062	0.00163465	0.038595	0.0128314	0.00240876	0.00451128	0.00163509	0.0451621	0.0155199	0.00199597	0.00492036	0.000595983	0.0275988	0.0113436	0.00717651
PE(42:4)	0.00119149	0.00040735	0.00687841	0.00492275	0.0608834	0.00115658	0.000146789	0.0120766	0.0107138	0.0876497	0.00129479	0.00100321	0.0104693	0.00945225	0.101788	0.000972129	0.000299084	0.00614026	0.0056217	0.116013
PE(42:3)	0.0029972	0.000869205	0.0233198	0.0123773	0.0169116	0.00254164	0.00115139	0.0387946	0.0252585	0.0285174	0.00250036	0.00110153	0.0300091	0.0201166	0.0341482	0.00309891	0.000908768	0.0179002	0.0117315	0.0455447
PE(42:2)	0.0110495	0.00369587	0.0313402	0.00906691	0.0060471	0.0136187	0.00487752	0.0414512	0.0117414	0.0046773	0.00783683	0.00195742	0.0274261	0.00725434	0.00198726	0.00852769	0.00160246	0.0184934	0.00366334	0.00248993
PI	0.77322	0.188897	2.39629	0.416551	0.000392906	0.971812	0.268618	2.71436	0.551507	0.00128196	0.891767	0.191103	2.90611	0.72287	0.00168276	0.949464	0.208807	2.64837	0.677912	0.00303134
PI(32:3)	0.00316258	0.00284851	0.00162753	0.000519509	0.329811	0.00178619	0.000300401	0.000916315	0.000596815	0.0404536	0.00158838	0.000505626	0.00104	0.000372368	0.131307	0.00179384	0.000315084	0.00172602	0.000381155	0.793052
PI(32:2)	0.00236399	0.00190878	0.00119687	0.00033371	0.273703	0.00167202	0.000731979	0.00106299	0.000266712	0.168963	0.0017152	0.000406373	0.001091	0.000429742	0.0792943	0.00170855	0.000484123	0.00101069	0.00033392	0.0552778
PI(32:1)	0.000777327	0.000226968	0.000585366	0.000557458	0.547121	0.000606889	0.000316079	0.000237029	0.000332176	0.157816	0.000724895	0.000292644	0.000391154	0.000157809	0.0914612	0.000657912	0.000432961	0.000369244	0.000288867	0.309797
PI(32:0)	0.000906139	0.000431334	0.000722977	0.000474802	0.588688	0.000734764	0.000486462	0.000391997	0.000294764	0.273486	0.000777705	0.000212778	5.08881e-05	0.000101776	0.000837633	0.000194945	0.000225625	0.000527103	0.000634553	0.362027
PI(34:4)	0.00470964	0.000748002	0.00455694	0.00127059	0.842752	0.00452935	0.000304953	0.00371292	0.000741287	0.0877981	0.00630131	0.00081293	0.00398301	0.00143778	0.03087	0.00615703	0.000504416	0.00495381	0.00135378	0.146826
PI(34:3)	0.4119	0.0846488	0.749573	0.174598	0.0131343	0.402472	0.0764798	0.741942	0.184468	0.0144975	0.423414	0.0782242	0.737794	0.268585	0.0656556	0.448808	0.0927939	0.816935	0.203596	0.0166019
PI(34:2)	0.444091	0.0908616	0.515459	0.0232572	0.17887	0.45884	0.0687806	0.523016	0.0259907	0.131482	0.46522	0.0813975	0.545255	0.0264612	0.110653	0.433483	0.0931238	0.564336	0.0331902	0.0381719
PI(34:1)	0.0043599	0.00346644	0.00968387	0.00339295	0.0705696	0.00417028	0.00439803	0.00808523	0.00826982	0.435208	0.00506944	0.00496394	0.00703749	0.00547816	0.613554	0.00827432	0.00584438	0.0185564	0.0112381	0.155618
PI(36:6)	0.0342923	0.0136024	0.0617183	0.0166458	0.0433939	0.0376624	0.010295	0.0502401	0.0130695	0.181292	0.0358017	0.0132535	0.0511432	0.023011	0.291833	0.0392758	0.0177083	0.0665436	0.0168743	0.06731
PI(36:5)	0.0473367	0.00502043	0.0774997	0.00687984	0.000397175	0.0533012	0.00354723	0.0649769	0.00347201	0.00331079	0.0512116	0.00356134	0.0652875	0.0089686	0.0267239	0.051324	0.00326791	0.0831717	0.0052474	4.88223e-05
PI(36:4)	0.0372383	0.0075358	0.0567295	0.0101215	0.0214086	0.0437974	0.0113059	0.052826	0.0110932	0.29773	0.0458232	0.0118048	0.0518305	0.00905686	0.4502	0.0428088	0.0107062	0.0678341	0.00873716	0.0110717
PI(36:3)	0.0114945	0.00290802	0.0209256	0.00883353	0.0888842	0.0113926	0.00281897	0.0204535	0.0125838	0.209549	0.0147753	0.00496165	0.0192154	0.0122732	0.527302	0.0154606	0.00554344	0.0247981	0.0126662	0.225504
PI(36:2)	0.00634305	0.00222415	0.0105594	0.0062421	0.250255	0.00672325	0.00297227	0.0113806	0.00708548	0.270971	0.0100904	0.00462898	0.0117858	0.00967389	0.762567	0.00845543	0.00481455	0.011002	0.00661738	0.556602
PI(36:1)	0.000319127	0.000309779	0.00171903	0.001347	0.0891985	0.000484391	0.000564664	0.000748293	4.27945e-05	0.387279	0.000340014	0.000680027	0.00114976	0.000413502	0.0880703	0.00113588	0.000369807	0.00167668	0.000760897	0.248304
PS
PS(34:4)	3.59336e-05	7.18671e-05	0.000105169	0.000122113	0.366175	0	0	5.8716e-05	0.000117432	0.355918	0	0	0	0	#DIV/0!	0.000109881	0.000129917	0	0	0.141682
PS(34:3)	0.0106689	0.00225194	0.00969386	0.00340567	0.649819	0.0103322	0.00244678	0.00973291	0.00558706	0.850689	0.0113202	0.00283965	0.00889708	0.0079984	0.58874	0.0118985	0.00334454	0.0144347	0.00569583	0.47166
PS(34:2)	0.0151096	0.00125672	0.0133268	0.0059291	0.577795	0.0156475	0.00218757	0.00818745	0.00286343	0.00607503	0.0154889	0.00138633	0.0115763	0.00521466	0.197171	0.0134942	0.00228234	0.0137532	0.00359683	0.907191
PS(34:1)	0	0	0	0	#DIV/0!	0	0	9.40866e-05	0.000188173	0.355918	7.04729e-05	0.000140946	0.000120487	0.000240974	0.732382	0.000126985	0.000253969	6.51766e-05	0.000130353	0.680127
PS(36:6)	0.00173801	0.000240138	0.00226895	0.0018763	0.594878	0.00171968	0.000370425	0.00356588	0.00180844	0.0923975	0.00152765	0.000483058	0.00376938	0.00294528	0.183734	0.00165323	0.000649699	0.00379974	0.00175058	0.0611756
PS(36:5)	0.00418162	0.000887108	0.0135813	0.00645257	0.0278271	0.00558397	0.00211753	0.012716	0.0063176	0.0760699	0.00506875	0.00101344	0.0124647	0.00695742	0.0800495	0.00489458	0.00146245	0.0134285	0.00732747	0.0624358
PS(36:4)	0.00507479	0.000943947	0.00524173	0.0012346	0.837006	0.00503868	0.00236821	0.00343039	0.00116281	0.268523	0.00384256	0.000456591	0.00326397	0.00217553	0.621313	0.00458909	0.000702343	0.00501191	0.000809042	0.45998
PS(36:3)	0.00140622	9.18385e-05	0.00125525	0.00050976	0.581172	0.00153725	0.000562094	0.000567814	0.000261642	0.0203971	0.00271978	0.000746839	0.000791781	0.000596799	0.00685336	0.00261248	0.000398654	0.00105271	0.000418053	0.00166343
PS(36:2)	0.0020131	0.000346787	0.000517469	0.000586781	0.00462489	0.00132703	0.000137185	0.000441989	0.000250219	0.000809432	0.00205436	0.000412447	0	0	5.91976e-05	0.00147823	0.000291931	0.000377944	0.000465854	0.00709695
PS(36:1)	0.000114899	0.00013746	0.000240098	0.000287003	0.461301	5.46201e-05	0.00010924	0	0	0.355918	0.000159785	0.000319569	0	0	0.355918	0	0	0	0	#DIV/0!
PS(38:6)	0.000401501	0.000393405	0.000337121	0.00020689	0.781811	0.000383403	0.000197115	0.000255282	0.000354931	0.551215	0.000272997	0.000330081	0.000502286	0.00014015	0.248202	0.000143861	0.000179528	0.000343132	0.000418453	0.415091
PS(38:5)	0.000643959	0.000305296	0.000743754	0.000135732	0.572092	0.000389847	0.00020998	0.000567814	0.000261642	0.329534	0.00062	0.000240788	0.000315565	6.86338e-05	0.0510377	0.000577302	0.000370492	0.000771803	0.00021937	0.401094
PS(38:4)	0.000916646	0.000217718	0.0010106	0.000236857	0.580453	0.00110196	0.000206949	0.000944859	0.000448133	0.547928	0.00159414	0.000172114	0.00105871	0.000205791	0.00718712	0.00137912	0.000373219	0.000655899	0.000313036	0.0249769
PS(38:3)	0.00549166	0.000866658	0.00694112	0.000544115	0.0298443	0.00552858	0.000552162	0.00746734	0.000971734	0.0133146	0.00821019	0.000661669	0.00540715	0.000651563	0.000933911	0.00823553	0.000417213	0.00668705	0.000674852	0.00795297
PS(38:2)	0.00495895	0.00104205	0.00343524	0.00134222	0.123073	0.00475147	0.000289276	0.00280533	0.000824998	0.00431912	0.00342491	0.000791608	0.0011343	0.000309172	0.00167861	0.0035368	0.000774037	0.00231116	0.00104291	0.108042
PS(38:1)	0	0	5.35217e-05	0.000107043	0.355918	5.32561e-05	0.000106512	5.8716e-05	0.000117432	0.947326	0.000261999	0.000184438	0	0	0.029526	0	0	0	0	#DIV/0!
PS(40:4)	0.000578908	9.7517e-05	0.000956269	0.000353847	0.085499	0.000718778	0.000399417	0.000932834	0.000224746	0.386293	0.000811977	0.000351872	0.000756122	0.000511719	0.863166	0.00035754	0.000124353	0.000527103	0.000634553	0.618764
PS(40:3)	0.0452183	0.00622595	0.0625304	0.00656111	0.00867914	0.0443324	0.00947985	0.0625818	0.0136694	0.0706734	0.047934	0.00303319	0.0584136	0.0184603	0.305399	0.0536109	0.00418839	0.067321	0.0118397	0.0717272
PS(40:2)	0.0437755	0.00880329	0.0353606	0.0127533	0.319159	0.0448449	0.00578352	0.0356741	0.0178173	0.365326	0.0326208	0.00659185	0.0330689	0.0224594	0.970698	0.0375255	0.00671652	0.036524	0.0144143	0.903872
PS(40:1)	0.000307506	0.000615012	0.000575575	0.000531465	0.533999	0.000864848	0.000849957	0.000184541	0.000228386	0.173071	0.000494938	0.000582458	0	0	0.14014	0.00073384	0.00115417	0.000348881	0.000538178	0.567601
PS(42:4)	0	0	0	0	#DIV/0!	0.000159546	0.000319093	0.000476224	0.000578968	0.375027	0.000351462	0.000285699	0.000151179	0.000302358	0.372768	0	0	0.000367852	0.000432336	0.139713
PS(42:3)	0.00142136	0.00173437	0.00224192	0.00266433	0.624167	0.00193613	0.00228783	0.00893897	0.00462021	0.0348004	0.0039338	0.000820269	0.00857986	0.00474979	0.102157	0.00287437	0.00139127	0.00794858	0.00392876	0.0508199
PS(42:2)	0.00150631	0.00115838	0.00120371	0.00139355	0.749763	0.00220491	0.0026086	0.00499498	0.00350561	0.248789	0.00256959	0.000596953	0.00423513	0.00328511	0.356966	0.00185421	0.0011056	0.00392424	0.00191104	0.109886
PS(42:1)	0.000212334	5.86754e-05	0.000113013	0.000226026	0.427603	0	0	0.000184541	0.000228386	0.157212	8.50034e-05	0.000170007	0	0	0.355918	0	0	0.000159251	0.000318502	0.355918
PS(44:3)	0.000190314	0.000157401	0.000124908	0.000147152	0.56604	0.000106512	0.000213025	0	0	0.355918	5.32616e-05	0.000106523	0	0	0.355918	0	0	0	0	#DIV/0!
PS(44:2)	0	0	0	0	#DIV/0!	5.31821e-05	0.000106364	6.71092e-05	0.000134218	0.876134	0	0	0	0	#DIV/0!	0	0	0	0	#DIV/0!
PA
PA(32:0)	0.000420112	0.000275227	0.000514209	0.000705836	0.812101	5.46201e-05	0.00010924	0.00024136	0.000344423	0.341166	7.04729e-05	0.000140946	0.000280023	0.000252123	0.196989	0.00030647	0.000496994	0.000149159	0.000173021	0.571797
PA(34:6)	0	0	0.000120049	0.000143502	0.145327	0	0	0	0	#DIV/0!	0	0	0	0	#DIV/0!	0	0	0	0	#DIV/0!
PA(34:5)	0	0	4.86627e-05	9.73253e-05	0.355918	0	0	0	0	#DIV/0!	0	0	0	0	#DIV/0!	0	0	7.96254e-05	0.000159251	0.355918
PA(34:4)	0.00335996	0.00384944	0.00360689	0.00154851	0.909139	0.00176354	0.000226677	0.00259491	0.00119392	0.220263	0.00177312	0.00141534	0.00233371	0.00156486	0.614247	0.00222754	0.000969001	0.00521693	0.00598078	0.361849
PA(34:3)	0.0587341	0.0636161	0.0462195	0.0260997	0.728344	0.0213908	0.00449195	0.0614099	0.0354821	0.066541	0.0305716	0.00741321	0.0606847	0.0401454	0.190591	0.0340787	0.0105629	0.085945	0.0706605	0.196732
PA(34:2)	0.0886123	0.118276	0.0409557	0.0115915	0.453131	0.0315512	0.00597982	0.0489876	0.0132674	0.053564	0.0394239	0.00960063	0.0463716	0.0186821	0.532834	0.0420257	0.00861243	0.0700745	0.0524742	0.33207
PA(34:1)	0.00646497	0.00797269	0.00235298	0.00141145	0.348955	0.00206946	0.000605319	0.00338074	0.00103161	0.0708196	0.0033255	0.00176727	0.00277885	0.00211621	0.705424	0.00370105	0.00201106	0.00491614	0.00196283	0.420385
PA(36:6)	0.0195408	0.0219168	0.0302348	0.0153891	0.454931	0.00711796	0.00214517	0.0399628	0.0235907	0.032289	0.0063324	0.00203295	0.038834	0.0274451	0.0561302	0.00812163	0.00353582	0.0501867	0.0389177	0.0748089
PA(36:5)	0.0600393	0.0767392	0.0479942	0.0124722	0.767148	0.0192511	0.000496259	0.0645772	0.0234613	0.00833285	0.0181413	0.00472627	0.0579958	0.0267348	0.0260849	0.0206745	0.00352448	0.0846658	0.0600284	0.0773837
PA(36:4)	0.0675009	0.0970587	0.0322052	0.00377169	0.49474	0.0195449	0.00448561	0.0383143	0.00667402	0.00343781	0.0217178	0.00767631	0.0391139	0.00766217	0.0184169	0.0237394	0.00628443	0.0478664	0.0290193	0.155256
PA(36:3)	0.00890656	0.0123923	0.00401312	0.000902607	0.460865	0.00217892	0.00045132	0.00713406	0.00244405	0.00722163	0.00323415	0.000704296	0.00602927	0.00156061	0.0171413	0.00351782	0.000425855	0.00727022	0.00349151	0.0768234
PA(36:2)	0.00288587	0.00417976	0.00102525	0.000614814	0.412304	0.000392649	0.000279122	0.000843846	0.000692509	0.272282	0.00110219	0.000331838	0.00121023	0.000900163	0.82927	0.000878849	0.000759313	0.000876149	0.000746409	0.996117
DAG
DAG(16:0/16:1)	0.0277018	0.0107319	0.0392545	0.0173082	0.29985	0.0330501	0.00585062	0.0353003	0.00720347	0.644898	0.0269394	0.00518476	0.035906	0.0175182	0.364206	0.0223106	0.00865211	0.0485062	0.0534365	0.370506
DAG(16:0/16:0)	0.0167654	0.00654699	0.184646	0.19847	0.141825	0.0167713	0.00220098	0.0976547	0.0847674	0.10504	0.0198386	0.00434816	0.151654	0.1561	0.14234	0.0136903	0.00491084	0.20772	0.251663	0.174086
DAG(18:3/16:3)	0.0108052	0.00612047	0.0085025	0.00344902	0.536424	0.00497762	0.00270105	0.00651261	0.00577069	0.646999	0.0037777	0.00265404	0.00315224	0.00391401	0.800232	6.99883e-05	8.56128e-05	0.000448337	0.000896674	0.433061
DAG(18:3/16:2)	0.00584707	0.00442388	0.00396327	0.00257475	0.489458	0.00253159	0.00161362	0.00238466	0.00305406	0.934971	0.00100472	0.00124735	0.00111843	0.00143319	0.908633	0.000940166	0.00132567	0.00100514	0.00201028	0.958714
DAG(18:2/16:3)	0.00104641	0.00198151	0.00116764	0.00101554	0.916837	0.00304364	0.00497324	0.000564808	0.00111167	0.368195	0	0	0.0114056	0.0210193	0.31948	9.95432e-05	0.000199086	0.00154354	0.00148061	0.101402
DAG(18:3/16:1)	0.150431	0.0495673	0.113615	0.0563292	0.364322	0.192094	0.0664272	0.171932	0.0200209	0.582255	0.191378	0.0178714	0.21106	0.0379955	0.384685	0.172436	0.0283941	0.224799	0.14418	0.502817
DAG(18:2/16:2)	0.00109035	0.0021807	0.000509301	0.0010186	0.64633	0	0	0	0	#DIV/0!	0	0	0.00341664	0.00556325	0.265329	0	0	0.000743185	0.00094151	0.165481
DAG(18:1/16:3)	0.00248853	0.00461064	0.000645636	0.00113008	0.466992	0.00178306	0.00356612	0	0	0.355918	0.000487784	0.000613938	0.0219758	0.0439516	0.365977	0	0	0	0	#DIV/0!
DAG(18:3/16:0)	1.11184	0.30873	1.73873	0.955961	0.258504	1.07544	0.239141	1.64596	0.667038	0.15847	0.835415	0.224387	1.61665	0.689618	0.0746398	0.875398	0.380806	1.81555	1.17723	0.179398
DAG(18:2/16:1)	0.0178815	0.00559418	0.00970601	0.00274749	0.0393994	0.0201393	0.00956576	0.00524508	0.0020528	0.022664	0.0252158	0.00918217	0.00551042	0.00328449	0.00679254	0.0196843	0.00580082	0.0244876	0.0446799	0.838217
DAG(18:1/16:2)	0.00520068	0.00436775	0.00292272	0.00133381	0.356988	0.00276478	0.00435105	0.00187209	0.00255764	0.735631	0.000739181	0.000857961	0.00768006	0.0153601	0.401643	0.00035846	0.000716921	0	0	0.355918
DAG(18:0/16:3)	0.00233422	0.00466845	0.000287421	0.000574843	0.417594	0	0	0	0	#DIV/0!	0	0	0.00711573	0.0142315	0.355918	0	0	0	0	#DIV/0!
DAG(18:2/16:0)	1.33757	0.397851	1.55835	0.556648	0.542564	1.26885	0.152963	1.46537	0.240265	0.216812	1.10268	0.121978	1.50158	0.160843	0.00751918	0.909358	0.0698224	1.58353	0.77441	0.1336
DAG(18:1/16:1)	0.00462672	0.00466738	0.00441993	0.00517549	0.954605	0.00382989	0.00129852	0.0113903	0.0101928	0.191543	0.00736849	0.00857298	0.00490373	0.00256191	0.601576	0.00555151	0.00435812	0.00746373	0.00499639	0.585027
DAG(18:0/16:2)	0.0115131	0.0114492	0.00981699	0.00388309	0.788453	0.00864355	0.00699442	0.0197177	0.0136927	0.199805	0.00526512	0.0096107	0.00205455	0.0041091	0.561555	0.000490313	0.000980625	0.00178996	0.00206863	0.299514
DAG(18:1/16:0)	0.161741	0.0316124	0.174986	0.039784	0.62082	0.16854	0.0595069	0.185211	0.0272497	0.628654	0.145569	0.0292282	0.160621	0.0238291	0.455138	0.135726	0.0386057	0.205645	0.0694398	0.128881
DAG(18:0/16:1)	0.0168681	0.00972595	0.0151471	0.00694023	0.782974	0.0191657	0.0043696	0.0168411	0.00698501	0.59301	0.017088	0.00477346	0.0124235	0.00783381	0.348417	0.00977364	0.00281883	0.00980808	0.00755592	0.993461
DAG(OPDA/16:3)	0.0214909	0.00519503	0.00440464	0.00227212	0.000942306	0.0116023	0.0083264	0.0059704	0.00189082	0.235213	0.0102866	0.00104185	0.00458087	0.0033663	0.0177238	0.00520658	0.00538202	0.00174473	0.00111274	0.254524
DAG(18:3/dnOPDA)	0.0985728	0.0269528	0.0461137	0.0117833	0.0118309	0.0849333	0.0174427	0.0392074	0.0156747	0.00798659	0.0620839	0.018302	0.0352627	0.0189834	0.0881388	0.0441701	0.0107396	0.031626	0.0116097	0.163759
DAG(OPDA/dnOPDA)	0.000614049	0.000623556	0.000709144	0.000606999	0.834241	0.000514213	0.000412339	0.000594073	0.000289866	0.762067	0.000309762	0.000489554	0.000217427	0.000265535	0.751477	0.00023437	0.000468741	0.000470524	0.000941048	0.669024
DAG(18:3/18:3)	0.417915	0.068667	0.567313	0.256438	0.303361	0.362254	0.0946245	0.619544	0.135991	0.020955	0.237584	0.0311605	0.533628	0.138352	0.00584594	0.231726	0.0728767	0.400916	0.0562654	0.0103891
DAG(18:3/18:2)	0.666635	0.0859141	0.956598	0.240916	0.0639032	0.609398	0.119962	1.06134	0.157485	0.00382779	0.433107	0.0281361	0.873215	0.0881979	7.71734e-05	0.349441	0.043553	0.671249	0.0336019	2.35075e-05
DAG(18:3/18:1)	0.18392	0.0405521	0.227535	0.024702	0.115851	0.178585	0.0829127	0.257493	0.0494137	0.153158	0.112948	0.0215845	0.210864	0.0611108	0.0233482	0.101019	0.0274393	0.214276	0.0415579	0.0038979
DAG(18:2/18:2)	0.515403	0.226414	0.575261	0.127025	0.660941	0.434747	0.0995975	0.656366	0.13884	0.0409895	0.419362	0.156218	0.614723	0.241083	0.222676	0.286506	0.0806862	0.422768	0.0645884	0.0387056
DAG(18:3/18:0)	0.0361875	0.00633597	0.0539024	0.00782898	0.0125522	0.0299063	0.00592318	0.0459466	0.00683788	0.0121283	0.0176696	0.00157205	0.034237	0.00932494	0.0127655	0.0206226	0.00762593	0.0389355	0.013726	0.0584375
DAG(18:2/18:1)	0.15354	0.0293146	0.179013	0.0479492	0.399612	0.140204	0.035049	0.237701	0.117122	0.161826	0.140654	0.0442374	0.214848	0.148624	0.375561	0.0928417	0.00909045	0.193399	0.0575797	0.0136316
DAG(18:2/18:0)	0.0542008	0.0220371	0.0606842	0.0105807	0.614856	0.0420752	0.015659	0.0535591	0.0153879	0.335787	0.0325555	0.00838519	0.0469038	0.0287752	0.375312	0.021355	0.00502907	0.036118	0.00799771	0.0204472
DAG(18:1/18:1)	0.0268653	0.00639087	0.0279677	0.00798097	0.836421	0.0224022	0.0070326	0.0351393	0.0191507	0.258296	0.0236489	0.0042837	0.0307968	0.0273518	0.624072	0.0175213	0.00251937	0.0248613	0.0103669	0.217973
DAG(18:1/18:0)	0.0102273	0.00277717	0.00823554	0.00211684	0.297443	0.00673767	0.00328557	0.00783797	0.00428529	0.697763	0.00414795	0.00193403	0.00463773	0.00261165	0.773265	0.00214157	0.000722155	0.00458546	0.00501176	0.371677
DAG(OPDA/18:3)	0.00520489	0.00256796	0.00134229	0.000803771	0.0283913	0.0018325	0.000648263	0.00034398	0.00036943	0.00720113	0.000510064	0.000543383	0.000558688	0.000385322	0.888711	0.00043315	0.000566856	0.000499349	0.000998699	0.911974
DAG(OPDA/OPDA)	0.000327971	0.000343279	7.62152e-05	0.00015243	0.228592	0.000109227	0.000127073	0	0	0.13639	0.000150717	0.000301434	7.29803e-05	0.000145961	0.658857	0	0	0	0	#DIV/0!

## Sheet: Crown Tissue
Supplemental Data 4. Lipidomics analysis for leaf and crown tissues.
	MA					WM					NO					SN
Compound Name	MA_ave	stdev	MA-C_ave	stdev	p-value	WM_ave	stdev	WM-C_ave	stdev	p-value	NO_ave	stdev	NO-C_ave	stdev	p-value	SN_ave	stdev	SN-C_ave	stdev	p-value
Total DGDG	2.70609	0.402721	5.46366	1.2536	0.011105	5.84025	0.974733	6.59221	0.551491	0.154749	4.27401	1.26385	5.40509	0.534329	0.113274	4.06328	0.952716	3.66382	0.735742	0.29811
Total MGDG	4.5708	0.647777	9.01802	1.50104	0.00461434	8.22541	1.39799	10.7474	0.843307	0.0277439	5.57672	1.37267	7.68799	0.688568	0.0379441	5.10465	1.27937	6.43963	0.802441	0.100249
Total PG	0.781529	0.0776965	2.90233	0.384103	0.000360781	1.63851	0.225585	3.46626	0.0904825	0.000100265	1.08178	0.332147	2.12469	0.240969	0.00583632	1.02942	0.322412	1.86259	0.206093	0.00979145
Total PC	15.0569	1.03947	24.3716	2.66496	0.00243237	29.0112	6.47042	29.4316	2.11724	0.459988	23.1995	4.77244	25.0012	2.46874	0.296264	25.7804	8.28282	18.2555	1.94474	0.100154
Total PE	8.12898	0.334687	21.9647	2.74278	0.000486331	15.347	0.980994	21.9318	1.77531	0.00245937	11.6761	2.03893	16.8612	1.55924	0.0124608	11.1748	2.58506	12.1645	0.777422	0.279958
Total PI	2.05223	0.161484	3.34019	0.34775	0.0021723	4.25665	1.06157	3.53205	0.446542	0.168536	3.23004	0.650487	2.63586	0.365454	0.119944	3.15117	0.915885	2.11027	0.397599	0.0726389
Total PS	0.321323	0.0249526	0.441895	0.0740228	0.0278029	0.653408	0.0613757	0.560101	0.0284349	0.037616	0.462738	0.127855	0.449977	0.0758923	0.44451	0.467038	0.131117	0.343736	0.0568749	0.104703
Total PA	0.567415	0.190133	0.82006	0.163715	0.078048	1.18995	0.382866	1.33358	0.297577	0.317471	0.612274	0.109089	0.797255	0.218855	0.130147	0.688811	0.462335	0.892591	0.0774648	0.24669
Total DAG	65.2263	2.19515	29.5151	9.48589	0.00157307	32.0409	11.9966	19.6752	2.65817	0.0781391	49.493	10.7593	38.4957	4.28776	0.0877009	48.0467	15.0492	53.0665	4.46902	0.304597
Total TAG	0.517094	0.0811529	1.95469	0.744699	0.0146352	1.64902	0.792437	2.50022	0.630023	0.109511	0.258671	0.202285	0.368759	0.0304255	0.202015	0.352581	0.180321	1.07054	0.328689	0.0147306
Total LysoPG	0.000128171	0.000221999	0.00357224	0.00463271	0.133892	0.00251915	0.00276076	0.000864007	0.0014965	0.206468	0.0146021	0.0117728	0.00346848	0.000692553	0.0886741	0.00752861	0.00156153	0.00650105	0.00346029	0.331804
Total LysoPC	0.0395594	0.00384476	0.0844327	0.0117129	0.00161779	0.0789726	0.00711479	0.090217	0.0116109	0.112942	0.0618019	0.00968757	0.0716159	0.00227371	0.0813882	0.0737634	0.023281	0.0580829	0.008389	0.167024
Total LyspPE	0.0316752	0.00183119	0.119701	0.0165245	0.00039254	0.0662378	0.00741355	0.138596	0.00766828	0.000150052	0.0588348	0.0141594	0.0971799	0.0162331	0.0184073	0.0599043	0.0191698	0.0658331	0.00930446	0.327522
DGDG
DGDG(34:6)	0.000672415	0.00116466	0	0	0.18695	0	0	0	0	#DIV/0!	0	0	0	0	#DIV/0!	0.000664982	0.00115178	0	0	0.18695
DGDG(34:5)	0	0	0	0	#DIV/0!	0	0	0	0	#DIV/0!	0	0	0	0	#DIV/0!	0	0	0.000580764	0.00100591	0.18695
DGDG(34:4)	0.0022484	0.0027412	0.00223824	0.00147495	0.497879	0.00113114	0.0010261	0.00479292	0.00632816	0.189253	0	0	0.00358774	0.00410692	0.102404	0.00366822	0.00635355	0.00252044	0.00361227	0.399539
DGDG(34:3)	0.454003	0.0619346	0.861275	0.15064	0.0061699	0.930559	0.190977	1.30472	0.110696	0.0212818	0.677426	0.202461	0.783229	0.0609643	0.217502	0.75723	0.18879	0.629081	0.156151	0.208096
DGDG(34:2)	0.190184	0.0295484	0.232802	0.0651504	0.18022	0.4798	0.0889955	0.243198	0.0108675	0.00512711	0.257974	0.115262	0.193574	0.0419167	0.207271	0.296327	0.11244	0.0702203	0.00882663	0.0127649
DGDG(34:1)	0.0924439	0.00568301	0.0992985	0.0359732	0.380385	0.18435	0.0143274	0.0716817	0.015695	0.000390498	0.12146	0.0441688	0.0897883	0.00645469	0.143227	0.117656	0.0117894	0.0395969	0.0106001	0.000518749
DGDG(36:6)	1.09384	0.210162	2.9139	0.806936	0.00971331	2.3681	0.387874	3.6607	0.277887	0.00468126	1.9173	0.511207	2.88115	0.309007	0.0245356	1.71173	0.375177	2.36261	0.487199	0.0703398
DGDG(36:5)	0.418184	0.0458393	0.574379	0.118756	0.050371	0.852504	0.194504	0.640593	0.0814756	0.0783706	0.571335	0.162002	0.680237	0.0900196	0.183172	0.479253	0.128184	0.246117	0.0262882	0.0183592
DGDG(36:4)	0.295451	0.049655	0.524206	0.0469626	0.00220114	0.670497	0.0869834	0.457556	0.0766101	0.0167358	0.486059	0.163471	0.549853	0.0454728	0.275217	0.441045	0.124831	0.233005	0.0370863	0.0252415
DGDG(36:3)	0.112202	0.00835965	0.159367	0.0304886	0.0305329	0.271749	0.089405	0.121634	0.0256592	0.0245219	0.175025	0.0522488	0.114441	0.00747227	0.0588518	0.178857	0.018079	0.0330486	0.0131407	0.000174798
DGDG(36:2)	0.0269452	0.0062312	0.0293676	0.00571186	0.32284	0.0387646	0.0134232	0.0114748	0.00663188	0.017141	0.0345802	0.0275203	0.025875	0.00653109	0.31111	0.0250957	0.00839938	0.00646422	0.00566851	0.0166931
DGDG(36:1)	0	0	0.000545704	0.000945186	0.18695	0.0038128	0.00660395	0.00248402	0.00430245	0.392402	0.00530866	0.00234526	0.00729327	0.00211191	0.168651	0.00698949	0.0033894	0.00362538	0.00627935	0.230007
DGDG(38:6)	0.0038434	0.00394096	0.0213475	0.0148116	0.0595315	0.00195874	0.000715555	0.0190332	0.00456516	0.00153045	0.00810784	0.00705546	0.028279	0.00824312	0.0161409	0.0221486	0.00319847	0.0182914	0.00282042	0.0961256
DGDG(38:5)	0.00586309	0.000263184	0.0263117	0.016494	0.0491527	0.0149728	0.015696	0.0251059	0.00754674	0.185293	0.0112424	0.00447704	0.0250235	0.0072155	0.0241346	0.00876418	0.0034639	0.0116527	0.00382597	0.193623
DGDG(38:4)	0.00816021	0.000233457	0.012351	0.00690163	0.176251	0.0130783	0.00971778	0.0266948	0.00939055	0.0779407	0.00424365	0.00559855	0.0169151	0.00465767	0.0197038	0.00928735	0.00708847	0.00488585	0.00217801	0.181011
DGDG(38:3)	0.00204205	0.00262183	0.00627582	0.00310826	0.0728342	0.00897606	0.0104992	0.00254314	0.00334582	0.184573	0.00395365	0.00124483	0.00583569	0.000636744	0.0400657	0.0045621	0.00341346	0.00211738	0.00154611	0.160826
MGDG
MGDG(34:6)	0.00172015	0.000484583	0.000309009	0.000535218	0.013825	0.0048107	0.00366143	0.000625593	0.000542822	0.0608909	0.00298228	0.00216575	0.00174047	0.00113008	0.214163	0.00199395	0.00225731	0.000502001	0.000723865	0.168469
MGDG(34:5)	0.00166934	0.000613225	0.00144953	0.00139429	0.407471	0.00202334	0.001069	0.00398276	0.0031153	0.180518	0	0	0.000441557	0.000596745	0.134612	0.000284992	0.000493621	0.00173831	0.000609585	0.0163074
MGDG(34:4)	0.00272565	0.00164365	0.00402838	0.00298222	0.271898	0.00758632	0.00377169	0.00758568	0.00309884	0.499915	0.0085363	0.00357452	0.00793631	0.00327006	0.420321	0.00695162	0.00130801	0.00576813	0.0034742	0.305111
MGDG(34:3)	0.0499538	0.00775198	0.0966253	0.00963155	0.00141383	0.101873	0.0126756	0.109275	0.0164508	0.285197	0.0755901	0.0182747	0.0997736	0.0177195	0.0876007	0.0864187	0.022106	0.0788496	0.0238896	0.353851
MGDG(34:2)	0.0158195	0.00335875	0.0220653	0.00537323	0.081486	0.0300581	0.00465629	0.0199699	0.00377755	0.0217475	0.0223172	0.00199009	0.0150258	0.00040279	0.00170072	0.0197284	0.00555375	0.00974814	0.00270178	0.024433
MGDG(34:1)	0.00371441	0.00139865	0.00972511	0.00323382	0.0208842	0.00797349	0.00222287	0.00565145	0.00213043	0.130757	0.00911141	0.00209133	0.011088	0.00261485	0.182176	0.00939229	0.00275704	0.00319319	0.00107998	0.0111177
MGDG(36:6)	3.10777	0.446271	6.9345	1.18569	0.00318802	5.67787	0.988764	8.76055	0.737108	0.0061778	3.85391	0.920834	5.50125	0.521302	0.0271465	3.60718	0.936786	5.50047	0.661759	0.022985
MGDG(36:5)	0.97076	0.132867	1.36858	0.23336	0.0311227	1.6601	0.24559	1.37414	0.0824512	0.0642342	1.09126	0.300019	1.41809	0.122348	0.0777701	0.939528	0.206236	0.597163	0.0673596	0.0261343
MGDG(36:4)	0.381136	0.0554423	0.521943	0.0780572	0.0317442	0.651776	0.12824	0.394228	0.0181435	0.0130961	0.449813	0.121994	0.56676	0.0676586	0.110068	0.372079	0.108795	0.2136	0.0317641	0.0363064
MGDG(36:3)	0.0304637	0.00195267	0.0404268	0.00642711	0.0310219	0.0426169	0.000789472	0.0232095	0.00387444	0.000524976	0.0315572	0.014556	0.0364571	0.00389474	0.301673	0.0447244	0.00873897	0.0129644	0.00179473	0.001756
MGDG(36:2)	0.00116973	0.000858932	0.000876479	0.000568588	0.323896	0.00236068	0.00204537	0.00010053	0.000174124	0.0645938	0.00632497	0.00199705	0.00528051	0.00335353	0.333556	0.00286928	0.00263744	0.000550429	0.00055496	0.105211
MGDG(36:1)	0	0	0	0	#DIV/0!	0	0	0.00314863	0.00239252	0.0424196	0.00446563	0.00145322	0.00189691	0.00104962	0.0340359	0.00218657	0.00231923	0.000575988	0.000851224	0.16098
MGDG(38:6)	0	0	0.00688606	0.00172496	0.00114778	0.0170869	0.0182458	0.0095634	0.00979525	0.281666	0.00615831	0.00726882	0.00365072	0.00321337	0.306888	0.00278279	0.00481993	0.00509697	0.00574345	0.310635
MGDG(38:5)	0	0	0	0	#DIV/0!	0.00961487	0.0166535	0.0313061	0.00528783	0.0489787	0.0078082	0.00209837	0.0101795	0.00710751	0.304478	0.00401672	0.00576729	0.0041433	0.0071764	0.491071
MGDG(38:4)	0.0029985	0.00316313	0.010253	0.00267598	0.0193393	0.00853187	0.00285376	0.00351856	0.00609432	0.133233	0.0056483	0.0074771	0.00752692	0.00420408	0.36186	0.00355285	0.00437977	0.00521302	0.00250197	0.299558
MGDG(38:3)	0.000901994	0.0015623	0.000348339	0.000603341	0.298783	0.00112812	0.0016196	0.000502651	0.000870618	0.293709	0.00123521	0.000522961	0.000896366	0.00155255	0.369134	0.00096073	0.00166403	5.80764e-05	0.000100591	0.200712
PG
PG(32:1)	0	0	0	0	#DIV/0!	0	0	0.00368957	0.00260969	0.0352696	0.00059501	0.00103059	0.000816905	0.00070746	0.38692	0	0	0	0	#DIV/0!
PG(32:0)	0.00445489	0.00163039	0.0384739	0.00924153	0.00164248	0.0215682	0.0147518	0.0626858	0.00639236	0.00571223	0.0228922	0.00846679	0.0394103	0.00751222	0.032414	0.0258302	0.00959866	0.0247952	0.0097603	0.451068
PG(34:4)	0	0	0.000851183	0.00109762	0.125182	0	0	0.000819183	0.000916837	0.098319	0.000584068	0.000251537	0.000904809	0.00104075	0.315624	0.000284992	0.000493621	0.000714916	0.000889976	0.252457
PG(34:3)	0.34437	0.0341119	1.66862	0.209988	0.000209841	0.716861	0.0943686	2.36938	0.0411486	4.97804e-06	0.495802	0.150605	1.2549	0.111208	0.00108266	0.46744	0.137621	1.31783	0.153785	0.00101906
PG(34:2)	0.336527	0.034969	0.930078	0.119965	0.000594959	0.715432	0.10874	0.741994	0.0282114	0.351566	0.42854	0.132031	0.609142	0.0861125	0.0590988	0.421947	0.14563	0.330725	0.0335616	0.175012
PG(34:1)	0.0338422	0.00368591	0.0658774	0.0135513	0.00840199	0.0590162	0.00298954	0.0568627	0.00249268	0.196095	0.0564843	0.0148146	0.0544064	0.0123921	0.430622	0.0450049	0.0105558	0.0437108	0.00693357	0.433879
PG(34:0)	0.000214418	0.000226314	0.000609594	0.00105585	0.280303	0	0	0.00236213	0.00117951	0.0128072	0.00227934	0.000810026	0.00210891	0.00167686	0.440868	0.000316485	0.000290165	0.000957753	0.00099455	0.172026
PG(36:6)	0.011895	0.00225447	0.0662502	0.0127633	0.000953843	0.0252308	0.00532133	0.106872	0.0185195	0.000917774	0.0156803	0.00376644	0.0476335	0.00787607	0.00158536	0.016235	0.00792611	0.0691726	0.0129285	0.00188729
PG(36:5)	0.0247341	0.00531771	0.0657156	0.0111407	0.00226778	0.0456049	0.00660877	0.0650732	0.00203389	0.00409029	0.0237945	0.0058446	0.0534659	0.0110691	0.00739207	0.0223104	0.00767966	0.0395082	0.00634609	0.0201692
PG(36:4)	0.0196016	0.00177621	0.0555212	0.00893437	0.00120177	0.0406462	0.00266929	0.0424366	0.00219862	0.210284	0.0267094	0.0129946	0.045798	0.00811839	0.0485627	0.0222847	0.00464939	0.0298532	0.00259757	0.034793
PG(36:3)	0.00588902	0.00349546	0.0103343	0.00659088	0.180182	0.0111633	0.00123371	0.00650039	0.00250073	0.0221406	0.00647006	0.000962561	0.0128779	0.00229185	0.00555923	0.00500723	0.0031364	0.00420823	0.00119994	0.350693
PG(36:2)	0	0	0	0	#DIV/0!	0.00232083	0.0040198	0.000788123	0.000682962	0.275252	0.00194409	0.0016847	0.0031444	0.00252863	0.265708	0.00234352	0.00179972	0.00110981	0.00192225	0.231306
PG(36:1)	0	0	0	0	#DIV/0!	0.000663095	0.00114851	0.00680186	0.00428052	0.0372143	0	0	7.46971e-05	0.000129379	0.18695	0.000414709	0.000433404	0	0	0.0863957
LysoPG
LPG(16:1)	0	0	0	0	#DIV/0!	0	0	0	0	#DIV/0!	0.010491	0.00833493	0.000816861	0.00141484	0.059266	0.00320873	0.00223929	0.00125779	0.00217855	0.170139
LPG(16:0)	0	0	0	0	#DIV/0!	0.000828868	0.00143564	0	0	0.18695	0.0019541	0.00186724	0.00138653	0.00134651	0.345671	0.00276998	0.00240187	0.00235089	0.00223124	0.417805
LPG(18:3)	0.000128171	0.000221999	0.00341773	0.0043712	0.131449	0.00169028	0.001531	0.000864007	0.0014965	0.270213	0.00178503	0.00309176	0.00126509	6.88153e-05	0.392685	0.000284992	0.000493621	0.00218988	0.00115031	0.0289166
LPG(18:2)	0	0	0.000154504	0.000267609	0.18695	0	0	0	0	#DIV/0!	0.000372027	0.000644371	0	0	0.18695	0.0012649	0.00219088	0.000702485	0.000630578	0.345583
LPG(18:1)	0	0	0	0	#DIV/0!	0	0	0	0	#DIV/0!	0	0	0	0	#DIV/0!	0	0	0	0	#DIV/0!
LysoPC
LPC(16:1)	0.000307356	0.000171377	0.000429457	0.000307525	0.290203	0.000415189	7.58361e-05	0.000430258	0.000454007	0.47875	0.000413138	0.000443874	0.000373858	0.000259243	0.450547	0.000287143	0.000288225	0.00011824	0.000102447	0.196519
LPC(16:0)	0.00844341	0.000776576	0.0144899	0.00172188	0.00258774	0.0181541	0.000582502	0.0143335	0.0019539	0.0157525	0.0129593	0.000285707	0.0126829	0.00283116	0.437266	0.0144631	0.00541303	0.0115536	0.00192606	0.214975
LPC(18:3)	0.0084453	0.00111314	0.0288415	0.00516244	0.00129865	0.018971	0.00209587	0.041825	0.00525865	0.00110044	0.0156292	0.00442282	0.0257098	0.00154603	0.0101783	0.0198712	0.00380984	0.025959	0.00520368	0.088697
LPC(18:2)	0.0172737	0.00156732	0.0328664	0.00458183	0.00253328	0.0336714	0.00313907	0.0268107	0.00549979	0.0669107	0.0244967	0.00536309	0.0234612	0.00155404	0.382072	0.0292176	0.010955	0.0147751	0.00232443	0.0446206
LPC(18:1)	0.00302213	0.00188251	0.00592744	0.000549469	0.0311199	0.00551617	0.00118302	0.00564914	0.00192318	0.461831	0.00703818	0.000746459	0.00731348	0.00153731	0.397031	0.00735832	0.00385371	0.00420067	0.000987417	0.12059
LPC(18:0)	0.00184194	0.00126333	0.00130383	0.00060735	0.271243	0.00187938	0.00167235	0.000615199	0.000818383	0.152396	0.00104332	0.00102976	0.00087765	0.000996342	0.425521	0.00161444	0.00189777	0.0011838	0.000279767	0.358605
LPC(20:1)	0.000225499	0.000390575	0.000574129	0.000330128	0.151556	0.000365355	0.000349144	0.0005532	0.000365145	0.277319	0.000222055	0.000196209	0.00119702	0.000163596	0.00135747	0.000951607	0.000324907	0.00029247	0.000361701	0.0393384
LysoPE
LPE(16:1)	0	0	0	0	#DIV/0!	0	0	0.000625593	0.000542822	0.0583134	0	0	0	0	#DIV/0!	0	0	0	0	#DIV/0!
LPE(16:0)	0.00892995	0.00126711	0.0350238	0.00508579	0.000497167	0.0176292	0.00413898	0.0396201	0.00484915	0.00197187	0.0213242	0.00553946	0.0292187	0.00651831	0.0925914	0.0196861	0.00646617	0.0180744	0.00297827	0.357477
LPE(18:3)	0.0069313	0.00106431	0.0315639	0.00701749	0.00192821	0.0148174	0.00404283	0.0464347	0.00256947	0.000167024	0.0131881	0.00191676	0.0298235	0.00424946	0.00174067	0.0137507	0.0033029	0.0259576	0.00444141	0.00938962
LPE(18:2)	0.0153012	0.000100673	0.0516214	0.00392473	4.43511e-05	0.0321896	0.00504643	0.0493975	0.00777995	0.0162316	0.0229163	0.00607723	0.0354847	0.00627886	0.0336971	0.0242488	0.00733542	0.0201188	0.0032884	0.211912
LPE(18:1)	0.000512684	0.000887995	0.00149204	0.00191954	0.233737	0.0016017	0.00277423	0.00251837	0.00101479	0.309721	0.00140614	0.000780118	0.00265307	0.00054232	0.0427141	0.00221866	0.00236879	0.00168232	0.000382786	0.35918
PC
PC(32:0)	0.00585001	0.000460491	0.0136658	0.00288472	0.00488865	0.0100146	7.02656e-05	0.0120783	0.000548976	0.00147981	0.00738096	0.00264549	0.0072023	0.000985455	0.458997	0.00882553	0.00289163	0.0066339	0.00293879	0.20465
PC(34:4)	0.0235524	0.00111203	0.0385164	0.00244723	0.000323526	0.0425218	0.00931553	0.0595654	0.00226542	0.0184804	0.0412027	0.0121382	0.0432673	0.00188407	0.392712	0.0500212	0.0222318	0.0396314	0.00894539	0.247222
PC(34:3)	2.0975	0.141541	3.6858	0.199824	0.000178786	4.00058	1.22101	6.73965	0.489109	0.0113098	3.60823	0.836004	4.36018	0.370632	0.113745	4.03927	1.1311	4.24823	1.07292	0.413904
PC(34:2)	3.75038	0.342565	4.29083	0.133649	0.0317977	7.20224	1.30243	4.10252	0.154293	0.00746575	5.43094	1.67048	3.66157	0.521045	0.0773849	6.13658	2.02163	2.12655	0.34612	0.0138114
PC(34:1)	0.705799	0.033934	0.537695	0.0723463	0.0109465	1.23929	0.280972	0.800643	0.12247	0.0341487	1.23232	0.356227	0.85039	0.0917898	0.0732662	1.16622	0.338257	0.615242	0.0521328	0.0246968
PC(36:6)	0.883003	0.138489	2.20381	0.205603	0.00038312	1.66353	0.366094	4.90383	0.54464	0.000513115	1.37194	0.183324	2.41113	0.235343	0.00190194	1.73129	0.559114	3.38034	0.25579	0.00484726
PC(36:5)	3.23175	0.495507	6.20986	1.06825	0.00593559	6.73735	2.08107	7.22971	1.2679	0.372012	4.85486	0.59639	6.11562	1.35279	0.106858	4.97474	1.44258	4.25024	0.263059	0.220179
PC(36:4)	3.11514	0.154859	5.18098	1.08267	0.0153711	5.72115	1.33742	4.0424	0.347161	0.0515721	4.29483	1.02738	5.20559	0.439878	0.115469	5.14317	2.11732	2.39987	0.41144	0.0461755
PC(36:3)	0.906633	0.0718002	1.47893	0.233244	0.00766347	1.81746	0.340778	0.959288	0.0833055	0.00664757	1.81016	0.0938137	1.66429	0.167395	0.129167	1.95438	0.467458	0.736875	0.0863636	0.00568408
PC(36:2)	0.155815	0.0425951	0.202664	0.0568133	0.158444	0.221735	0.0434823	0.147287	0.0137898	0.0237507	0.252564	0.0554464	0.256535	0.0280036	0.458583	0.240814	0.143142	0.145538	0.0334056	0.162201
PC(36:1)	0.00217982	0.00377556	0.00941368	0.00205549	0.0217384	0.00816627	0.00188149	0.00560594	0.00317299	0.147801	0.0124333	0.00740922	0.00738089	0.00282202	0.165815	0.0140463	0.00105744	0.00625422	0.00326964	0.00856959
PC(38:6)	0.00613939	0.000551013	0.0150075	0.00195155	0.000814404	0.0124895	0.00139893	0.0225086	0.00389447	0.00688315	0.00908371	0.000461085	0.0150045	0.00208747	0.00433339	0.0120491	0.00525879	0.0192239	0.00520456	0.0841652
PC(38:5)	0.0243455	0.00128794	0.0564996	0.00707749	0.000749751	0.0487185	0.00863073	0.065474	0.0117129	0.0584107	0.030583	0.00321337	0.0384019	0.00167655	0.010091	0.0374887	0.0106168	0.0343461	0.00884218	0.356856
PC(38:4)	0.0646912	0.00351364	0.21356	0.0348504	0.000907097	0.113973	0.0409812	0.198623	0.0186557	0.0155966	0.0984856	0.0129824	0.183006	0.00553324	0.000243786	0.116654	0.0469507	0.157517	0.0228853	0.123431
PC(38:3)	0.062787	0.00465564	0.18415	0.0101423	2.33907e-05	0.12242	0.0226474	0.0977069	0.0150056	0.0951262	0.104312	0.0164436	0.1371	0.0119764	0.0246144	0.116008	0.0382513	0.0557015	0.0132649	0.0306635
PC(38:2)	0.00744878	0.00239331	0.0174546	0.00636255	0.031671	0.0174567	0.00450857	0.0158139	0.00134909	0.289021	0.0165125	0.00299619	0.0202974	0.00695686	0.217801	0.0139028	0.0047205	0.0146533	0.00346467	0.417592
PC(40:5)	0.00448333	0.000818742	0.00670313	0.000756311	0.0130334	0.0102259	0.0024968	0.00794915	0.000879954	0.105283	0.00791898	0.00342293	0.00589013	0.000380439	0.182628	0.00596744	0.00119026	0.00571493	0.000574978	0.378673
PC(40:4)	0.00263083	0.000335197	0.0096837	0.00202215	0.00198974	0.00810041	0.00208891	0.00828753	0.00158205	0.453766	0.00547285	0.00101133	0.00871761	0.00254398	0.0546648	0.00653798	0.00143767	0.00524187	0.00177145	0.190412
PC(40:3)	0.00391545	0.000227723	0.0105844	0.00153799	0.000876151	0.00777289	0.000722025	0.00622357	0.00107914	0.0538115	0.005772	0.000417659	0.00704044	0.00090721	0.0463366	0.00751682	0.0034873	0.00427725	0.00261838	0.133809
PC(40:2)	0.00286501	0.00085535	0.00581432	0.00368823	0.124287	0.00597842	0.00133473	0.00639475	0.000753011	0.331238	0.0044639	0.000536626	0.00257319	0.00277521	0.155546	0.00488401	0.00218201	0.00338055	0.00057236	0.15631
PE
PE(32:3)	0.00845648	0.000496145	0.0440301	0.00816503	0.000831792	0.0185287	0.0022097	0.0493162	0.000716367	1.06671e-05	0.0136632	0.00190216	0.0285882	0.00692276	0.0113717	0.0154644	0.00271117	0.0216161	0.00445255	0.0552242
PE(32:2)	0.0236759	2.75682e-05	0.0638228	0.0106093	0.00140106	0.0440576	0.00406609	0.0471012	0.00159946	0.147048	0.0321023	0.00488766	0.0379454	0.0047246	0.105388	0.0335259	0.0084307	0.0161936	0.00301743	0.0142502
PE(32:1)	0.00403943	0.000761486	0.00783593	0.00198268	0.0181794	0.00858675	0.00276701	0.0072765	0.000817221	0.237755	0.00617592	0.00140139	0.00546299	0.00206095	0.323128	0.00704825	0.00178352	0.00348148	0.00105763	0.0203822
PE(32:0)	0.00225499	0.000443977	0.00420505	0.00104523	0.0204857	0.00466825	0.000738585	0.00623047	0.00145323	0.0861384	0.00257848	0.000317571	0.00267994	2.20412e-05	0.305151	0.00209536	0.000317008	0.00332456	0.00039716	0.00690516
PE(34:4)	0.00854033	0.00142881	0.0264428	0.00293376	0.000342294	0.0161533	0.00284706	0.0312625	0.00393902	0.00287559	0.0132671	0.00429521	0.0243727	0.00167683	0.00700588	0.0139977	0.00306208	0.0196396	0.00215896	0.0297667
PE(34:3)	1.2254	0.0690559	4.56296	0.727825	0.000692006	2.35841	0.212166	5.68635	0.497652	0.000219713	2.01282	0.382376	3.66839	0.310939	0.00217222	1.98776	0.452342	3.24203	0.579099	0.0208511
PE(34:2)	2.38326	0.133392	5.0757	0.519094	0.000480302	4.5524	0.38347	3.73765	0.296874	0.0218407	3.26424	0.628446	3.51046	0.525978	0.315133	3.24977	0.809446	1.63608	0.214935	0.0144537
PE(34:1)	0.092862	0.0157816	0.178909	0.0548674	0.029695	0.170101	0.0145734	0.148397	0.00655135	0.0391409	0.165098	0.0349141	0.156156	0.0172847	0.355635	0.174528	0.0601973	0.106828	0.0141175	0.0653855
PE(36:6)	0.348647	0.0230758	1.97602	0.328658	0.000512412	0.667768	0.0290621	3.59707	0.358308	7.31393e-05	0.637186	0.0932711	1.90907	0.11217	5.60411e-05	0.5864	0.135474	2.37508	0.0480744	1.37085e-05
PE(36:5)	1.60927	0.0952572	5.03126	0.545874	0.000216419	3.31017	0.171388	5.20955	0.388734	0.000749081	2.49867	0.415262	4.01578	0.318108	0.00368396	2.34608	0.49731	2.93184	0.146875	0.0610185
PE(36:4)	1.78021	0.0816425	3.70792	0.524774	0.00163475	3.10313	0.216511	2.15276	0.184038	0.00220731	2.19487	0.37503	2.42003	0.303423	0.232091	2.01785	0.475093	1.09427	0.0509463	0.0143125
PE(36:3)	0.211186	0.00834019	0.392738	0.0704061	0.00568745	0.360335	0.0164923	0.242897	0.0220575	0.000895949	0.321791	0.0344591	0.363711	0.0383797	0.11599	0.28514	0.0541481	0.182376	0.0254265	0.0204621
PE(36:2)	0.0211457	0.00325412	0.0315205	0.0054363	0.0235245	0.0353332	0.00626162	0.0284837	0.00542609	0.112725	0.0315045	0.00793336	0.0272814	0.00112267	0.206467	0.0244618	0.00249924	0.0175934	0.00414454	0.0349183
PE(36:1)	0.00261775	0.000631813	0.0122236	0.00197694	0.000656775	0.0035549	0.000929047	0.0159861	0.00507524	0.00699801	0.0043407	0.000840807	0.0106867	0.00120971	0.000862268	0.00231418	0.00134954	0.00974485	0.000314692	0.000373818
PE(38:6)	0.0133341	0.00190068	0.0354666	0.00365187	0.000370133	0.0263489	0.00407339	0.0788166	0.0110059	0.000749072	0.0178087	0.00336466	0.0313193	0.00366572	0.004644	0.0134971	0.00178654	0.0530993	0.00745659	0.000431826
PE(38:5)	0.0731696	0.00950757	0.120343	0.0113058	0.00261031	0.123173	0.00967243	0.183328	0.025313	0.00919029	0.0774674	0.0146885	0.0914723	0.00816764	0.111207	0.0688561	0.0148106	0.0831886	0.00448049	0.0919548
PE(38:4)	0.175139	0.0176054	0.351279	0.0461625	0.00174661	0.295344	0.012099	0.401195	0.0495451	0.0114317	0.199272	0.0384528	0.302771	0.0359937	0.0135944	0.173134	0.0411326	0.230768	0.00577758	0.0370455
PE(38:3)	0.109171	0.011967	0.193229	0.0350205	0.00852277	0.180716	0.0063067	0.165599	0.0180418	0.12128	0.141885	0.0304783	0.158454	0.0181774	0.232023	0.127633	0.0334699	0.0790548	0.00707358	0.0348623
PE(40:3)	0.0153321	0.000651354	0.0369047	0.00343465	0.00021705	0.0295985	0.00517862	0.0421873	0.0100376	0.0628714	0.0189844	0.00107498	0.0369797	0.00497007	0.00179479	0.0175496	0.00590663	0.0221801	0.000790364	0.124787
PE(40:2)	0.00265748	0.000386572	0.00476092	0.00237173	0.102039	0.00428687	0.000867678	0.00432836	0.00272234	0.49057	0.00204634	0.000247935	0.00321719	0.000312147	0.00352229	0.00349106	0.00270737	0.00216762	0.00179141	0.259541
PE(42:4)	0.00265529	0.000763135	0.0221626	0.00326805	0.000273733	0.0043299	0.00212491	0.0305271	0.00479985	0.000492537	0.00174639	0.000874441	0.012864	0.00163314	0.000241853	0.00256823	0.00172467	0.0125687	0.00141947	0.000745099
PE(42:3)	0.00915034	0.00166971	0.0712633	0.0154517	0.00114289	0.0194264	0.00194536	0.0531696	0.00277458	3.31555e-05	0.0105937	0.0015335	0.0336188	0.00455199	0.000574616	0.0132725	0.0036782	0.0173904	0.000576405	0.0639485
PE(42:2)	0.00680282	0.000989599	0.0136665	0.00225256	0.00422472	0.0105605	0.000828403	0.0122758	0.00388113	0.247845	0.00797832	0.00151234	0.00990435	0.000830996	0.0626753	0.00832598	0.000620304	0.00395922	0.00170382	0.00700844
PI
PI(32:3)	0.000212223	0.000195342	0.00211359	0.000477915	0.00154955	0.00185883	0.000978985	0.00174693	0.00157505	0.4609	0.000563111	0.000194747	0.00134016	0.000191367	0.00393825	0.000635122	0.000107281	0.00085881	0.000421544	0.211711
PI(32:2)	0.00131766	0.000360197	0.00345954	0.000223746	0.00047031	0.00255573	0.00125587	0.0038361	0.00141509	0.153097	0.00124022	0.000165431	0.00196568	0.000716059	0.0812426	0.00180555	0.00145717	0.00171613	0.00123411	0.469628
PI(32:1)	0.000307356	0.000171377	0.00134209	0.000773305	0.0432107	0.00182653	0.000581244	0.000668671	0.000846189	0.0612301	0.0016332	0.000687568	0.00072784	0.00026978	0.0504938	0.000634046	0.00030332	0.000460531	0.000255628	0.245422
PI(32:0)	0.00201862	0.000437113	0.00267332	0.000931392	0.166122	0.00239147	0.000396754	0.00269759	0.0003498	0.186432	0.00306951	0.000371902	0.00194473	0.000660319	0.0309677	0.00266698	0.000648145	0.00143549	0.000498911	0.0297786
PI(34:4)	0.00129989	0.00026868	0.00339423	0.000917891	0.00961087	0.00328644	0.000805318	0.00316638	0.000736954	0.429096	0.00290859	0.000666249	0.00259199	0.000530889	0.27741	0.00253941	0.000509598	0.00222648	0.000528429	0.25065
PI(34:3)	0.649781	0.0636232	1.33623	0.122774	0.000502696	1.35402	0.360919	1.88102	0.268676	0.0561925	1.02982	0.207384	1.03812	0.149541	0.478936	1.02132	0.283866	1.11941	0.221166	0.330715
PI(34:2)	0.968278	0.0646451	1.23191	0.149491	0.0243165	2.04648	0.554148	0.969373	0.127915	0.0152454	1.42005	0.297026	0.881717	0.107119	0.0209214	1.40142	0.474538	0.467335	0.073338	0.0140297
PI(34:1)	0.0745845	0.00192561	0.0686707	0.0141345	0.256215	0.138045	0.0245082	0.0524092	0.00881334	0.0023483	0.161998	0.0396126	0.0781106	0.0119774	0.0123252	0.15556	0.0289507	0.0550959	0.0100971	0.00237814
PI(36:6)	0.0423944	0.00540558	0.11634	0.0168183	0.000960711	0.0943722	0.0121849	0.192053	0.0245541	0.00174959	0.0759109	0.0130428	0.111654	0.0227299	0.0387297	0.0709583	0.0202498	0.153058	0.0288055	0.00781135
PI(36:5)	0.106518	0.0114079	0.209086	0.018969	0.000653872	0.218878	0.0481217	0.19767	0.0300494	0.276306	0.180209	0.0310768	0.188212	0.0267264	0.376125	0.166731	0.0399684	0.131973	0.0292836	0.145583
PI(36:4)	0.139687	0.0118485	0.250669	0.0192117	0.000521471	0.27397	0.0509916	0.163123	0.0120227	0.0107456	0.227353	0.0471642	0.228485	0.0375868	0.487811	0.216942	0.0475638	0.127897	0.0301199	0.0259653
PI(36:3)	0.0493293	0.00713739	0.0834606	0.00953192	0.00384074	0.0945261	0.0152181	0.0432713	0.00896548	0.0036766	0.0947359	0.0160796	0.0758552	0.0152227	0.106876	0.082039	0.0180826	0.0311402	0.00725397	0.00530943
PI(36:2)	0.0114187	0.00162374	0.0161276	0.00465214	0.0866065	0.0154604	0.00258179	0.0122202	0.00082213	0.0535368	0.0247017	0.00632586	0.0164539	0.000183795	0.0434679	0.021877	0.00539933	0.00988039	0.00299413	0.0140797
PI(36:1)	0.00508329	0.00195623	0.0147149	0.0075019	0.0488917	0.00897557	0.00639215	0.00879797	0.00613228	0.486981	0.00584395	0.00202733	0.00868494	0.00239263	0.0958537	0.00604011	0.00202235	0.00778281	0.00537789	0.313557
PS
PS(34:4)	0.00024327	0.000252625	0.000255288	2.11875e-05	0.469253	0.000365355	0.000349144	0.000229197	0.000202928	0.295289	0.000341056	4.13225e-05	0.000585443	0.000526765	0.233978	0.000445127	0.000396144	0.000310468	7.69038e-05	0.29713
PS(34:3)	0.0347931	0.00460278	0.0546705	0.00550233	0.00432626	0.0722818	0.00926671	0.098519	0.0108968	0.0168164	0.0646168	0.0141552	0.0620172	0.00545457	0.390691	0.0612678	0.0163217	0.0538888	0.0149868	0.297492
PS(34:2)	0.0547902	0.00557232	0.0486587	0.00824086	0.172933	0.109151	0.00942589	0.0479502	0.00258784	0.000205127	0.0909211	0.0184723	0.0323765	0.0282838	0.0199377	0.081555	0.0253865	0.0201375	0.00259792	0.00702372
PS(34:1)	0.000256342	0.000443998	0	0	0.18695	0.00248836	0.00116811	0.000819183	0.000916837	0.0616952	0.00182336	0.00149648	0.00235097	0.00269702	0.390879	0.00378246	0.000811039	0.000134151	0.000118014	0.000761511
PS(36:6)	0.00658182	0.000645622	0.0106861	0.00809027	0.215263	0.00833446	0.00729575	0	0	0.059493	0.00640459	0.0038323	0.0158696	0.00175761	0.00885751	0.00631917	0.000990315	0.0234912	0.00324721	0.000467815
PS(36:5)	0.0165305	0.0145677	0.00478963	0.00829589	0.145923	0.0231198	0.0253513	0.0287152	0.00572156	0.364069	0.0246572	0.00976313	0.0304179	0.00767968	0.233421	0.0287695	0.00894098	0.0242797	0.0068026	0.26345
PS(36:4)	0.0240739	0.0218394	0.00957926	0.0165918	0.205898	0.0331664	0.0313291	0.0226023	0.00813006	0.301028	0.0129712	0.0224668	0.0279206	0.00158221	0.157174	0.0309353	0.00564366	0.0140006	0.00301003	0.00506942
PS(36:3)	0.00761606	0.0028691	0.00463242	0.00407091	0.179022	0.0157554	0.0044604	0.00712144	0.00173974	0.0177031	0.00917886	0.00827434	0.00515571	0.00158457	0.227327	0.00722645	0.00410781	0.00339029	0.00052825	0.0919575
PS(36:2)	0.00425145	0.000947871	0.00229969	0.000723987	0.0235699	0.00855193	0.000487754	0.00210878	0.00073151	0.000110942	0.00470864	0.00160927	0.00227884	0.000503231	0.0335265	0.00409628	0.00145294	0.00134768	0.0002675	0.0161027
PS(36:1)	0.000150332	0.000260383	0	0	0.18695	0	0	0	0	#DIV/0!	0	0	0.000245085	0.000424499	0.18695	9.49974e-05	0.00016454	0.000174229	0.000301774	0.355049
PS(38:6)	0.00170238	0.000143632	0.00212939	0.000252889	0.0318869	0.00328644	0.000805318	0.00660385	0.00179967	0.0217455	0.00147321	0.000914332	0.00329263	0.000616514	0.0230192	0.00152215	0.000711084	0.00532361	0.00154281	0.00895186
PS(38:5)	0.00567323	0.00138474	0.00430583	0.00132976	0.142434	0.0116518	0.00543885	0.00963632	0.00152945	0.285048	0.00536387	0.000956242	0.0069657	0.000748181	0.0421557	0.00562002	0.00105459	0.00493428	0.000270687	0.168313
PS(38:4)	0.0164649	0.00261855	0.0285767	0.00221281	0.0018061	0.0413532	0.00632754	0.0405266	0.00430226	0.430341	0.0317869	0.00303877	0.0302452	0.00413543	0.315149	0.0201541	0.0052017	0.0259359	0.00607855	0.139435
PS(38:3)	0.0257852	0.00110374	0.0279896	0.00481137	0.241208	0.0463954	0.00282217	0.0314216	0.00216391	0.000939644	0.0258629	0.00825209	0.0226598	0.00284258	0.279777	0.0241506	0.00755304	0.0153762	0.00294507	0.0670539
PS(38:2)	0.00704389	0.000792293	0.00759928	0.00170168	0.317661	0.0136448	0.00294795	0.00526768	0.0011851	0.00514306	0.0087544	0.00150963	0.00557847	0.000949716	0.018389	0.00828756	0.00278582	0.00287307	0.00104926	0.0172512
PS(38:1)	0.00030955	0.00034188	0	0	0.0959479	0	0	0.000128667	0.000222858	0.18695	0.000336049	0.000358846	6.80718e-05	0.000117904	0.143244	0	0	0.00019014	0.000176395	0.0676488
PS(40:4)	0.0164242	0.00136822	0.0337035	0.0089655	0.014967	0.0338152	0.00576032	0.0572483	0.00814472	0.00762062	0.0217951	0.00613008	0.0316759	0.00687934	0.0684104	0.0224266	0.00756389	0.027869	0.0024744	0.150897
PS(40:3)	0.0544472	0.00332153	0.105535	0.0152143	0.0023676	0.1263	0.0146853	0.119669	0.00811481	0.265628	0.070008	0.0229495	0.0972628	0.0174599	0.0884793	0.0687183	0.024228	0.0669603	0.0182731	0.462452
PS(40:2)	0.0229386	0.00410744	0.0284651	0.00600094	0.129217	0.0479372	0.00450042	0.0142762	0.00106622	0.000113975	0.0317395	0.00947392	0.0199261	0.00347973	0.0562764	0.0285991	0.007316	0.00693681	0.00264908	0.00425494
PS(40:1)	0.00029847	0.000135445	0.000617325	0.000656075	0.228016	0.00313392	0.00233484	0.00397971	0.0012826	0.305819	0.00241929	0.00132021	0.00238741	0.000122348	0.484384	0.00231362	0.00131164	0.000710835	0.000182835	0.0520465
PS(42:4)	0.00610855	0.000183714	0.0193878	0.00351765	0.00142081	0.0152084	0.00173945	0.0322736	0.00496016	0.00245885	0.0102544	0.00325511	0.022089	0.00341031	0.00608828	0.0174161	0.00580781	0.0198149	0.0037911	0.290709
PS(42:3)	0.0110937	0.000930179	0.0266971	0.00486194	0.00273578	0.0257717	0.00152685	0.0246635	0.00563416	0.379386	0.0264142	0.00680747	0.0252271	0.00124693	0.390585	0.0318709	0.0115781	0.0168905	0.00424259	0.0515817
PS(42:2)	0.00307356	0.00171377	0.0054056	0.00298315	0.15275	0.0102788	0.000603269	0.00269584	0.00121481	0.000318242	0.0109073	0.00528686	0.00331325	0.000997053	0.0354203	0.0114674	0.00133568	0.00190577	0.00178993	0.000882433
PS(42:1)	0.000159218	0.00013853	0	0	0.0586769	0	0	0.000826654	0.000764413	0.0671759	0	0	6.80718e-05	0.000117904	0.18695	0	0	0.00029247	0.000361701	0.116977
PS(44:3)	0.000278503	0.000243471	0.0150927	0.0245059	0.177097	0.0010678	0.00184948	0.00238735	0.00217182	0.233952	0	0	0	0	#DIV/0!	0	0	0.00656776	0.00744118	0.100528
PS(44:2)	0.000234384	0.000226023	0.000818555	0.00141778	0.259915	0.00034782	0.000602442	0.000430258	0.000454007	0.429544	0	0	0	0	#DIV/0!	0	0	0	0	#DIV/0!
PA
PA(32:0)	0	0	0.00520088	0.00419012	0.0489984	0.00364702	0.00631683	0.00819483	0.00714551	0.227632	0.00437432	0.00334771	0.00176987	0.0030655	0.188286	0.00132996	0.00230356	0.00331115	0.00382088	0.242358
PA(34:6)	0.000139252	0.000121736	0	0	0.0593145	0.00011594	0.000200814	0.000201061	0.000348247	0.366191	0	0	6.80718e-05	0.000117904	0.18695	9.6073e-05	0.000166403	5.80764e-05	0.000100591	0.376018
PA(34:5)	0	0	0	0	#DIV/0!	0	0	0	0	#DIV/0!	0	0	0	0	#DIV/0!	0	0	0	0	#DIV/0!
PA(34:4)	0.000234384	0.000226023	0.000415759	0.000394058	0.263635	0.000516365	0.000618119	0.000715729	0.000778131	0.372873	0.00036702	0.000372129	0.00103363	0.000304841	0.0371716	0.00019107	0.00016548	0.000933492	0.000303618	0.0102478
PA(34:3)	0.0975542	0.0155987	0.154814	0.0333088	0.0271461	0.20218	0.0520903	0.31118	0.0665181	0.044578	0.111128	0.016547	0.164816	0.0388081	0.0461119	0.138396	0.0908034	0.228738	0.0405608	0.0953665
PA(34:2)	0.157094	0.0390325	0.174314	0.0385405	0.307758	0.342525	0.0825305	0.21517	0.0385419	0.0363139	0.186642	0.0377044	0.165847	0.0430333	0.281579	0.233191	0.156935	0.124653	0.0332642	0.153143
PA(34:1)	0.0158064	0.00468388	0.0104137	0.00473543	0.116725	0.0320681	0.0144954	0.0188377	0.00468582	0.103478	0.0183235	0.00741023	0.0158481	0.00126941	0.299496	0.0227325	0.0149263	0.0179907	0.00379843	0.311057
PA(36:6)	0.0252874	0.0108593	0.0636521	0.00684124	0.0033091	0.0514606	0.0188466	0.203073	0.0580735	0.00631757	0.0283815	0.00453024	0.0715531	0.0218912	0.0143522	0.0291621	0.0209373	0.148147	0.0228447	0.00132707
PA(36:5)	0.103913	0.047067	0.181627	0.0322108	0.038827	0.210565	0.08001	0.318383	0.0709964	0.0778885	0.0980983	0.0141167	0.166369	0.050825	0.0442265	0.105611	0.0742973	0.21031	0.0395	0.0487089
PA(36:4)	0.131829	0.0569581	0.195468	0.0463096	0.103812	0.281886	0.110182	0.218784	0.064242	0.219892	0.127103	0.0276487	0.167795	0.0504638	0.143914	0.125979	0.084237	0.12878	0.018258	0.478911
PA(36:3)	0.0304489	0.0137165	0.0302626	0.00439985	0.491601	0.0551393	0.0189368	0.034403	0.000812137	0.0655039	0.0315683	0.00341003	0.0344017	0.0108713	0.344429	0.0272702	0.0194343	0.0252574	0.00510914	0.435346
PA(36:2)	0.00510851	0.0035158	0.0038911	0.000993949	0.297388	0.00984179	0.00269053	0.00464266	0.00140976	0.0206812	0.00628806	0.00231004	0.0077542	0.00218793	0.234748	0.004852	0.00273048	0.00441238	0.00186127	0.414534
DAG
16:0/16:1	0.0733083	0.0481371	0.0178466	0.0172285	0.0667263	0.00423407	0.00559887	0.0103111	0.0104438	0.212298	0.0217977	0.00697401	0.0372558	0.0233811	0.167057	0.0550942	0.0555839	0.0309758	0.00474226	0.247795
16:0/16:0	0.065126	0.00402938	0.0383051	0.0118417	0.0102919	0.0227963	0.0147756	0.0314083	0.012518	0.242057	0.0404029	0.0288887	0.0715904	0.0288336	0.128128	0.0589978	0.0146483	0.0572994	0.0347152	0.470759
18:3/16:3	0.00500616	0.00324028	0.00107138	0.00185568	0.0710106	0.000988628	0.000230796	0.000790246	0.00136875	0.408337	0.00285117	0.0035539	0.00493505	0.00440036	0.279048	0.00746217	0.00514601	0.00413775	0.00358476	0.205251
18:3/16:2	0.00922269	0.00778441	0.000895799	0.000969194	0.0699159	0.00391393	0.00571658	0.000553052	0.000547954	0.184039	0.00855422	0.0148163	0.00114988	0.00199165	0.219665	0.00139297	0.00148848	0.00538374	0.00696603	0.193406
18:2/16:3	0.0702469	0.034111	0.0350198	0.0488534	0.181855	0.0218228	0.0374363	0.0370341	0.0323337	0.311257	0.00595547	0.0103152	1.26943e-05	2.19871e-05	0.187409	0.00224496	0.00196617	0.0330799	0.0472682	0.161027
18:3/16:1	0.0516537	0.0154761	0.0224478	0.00876831	0.0233408	0.0193002	0.0106143	0.0139774	0.0064451	0.249532	0.0447471	0.0180851	0.0521942	0.0253708	0.350058	0.0451026	0.0124032	0.0651905	0.0108354	0.0510961
18:2/16:2	0.107664	0.0907706	0.0119248	0.0205605	0.0746912	0.00414586	0.00718083	0.0134657	0.0105407	0.137169	0.0145255	0.023146	0.00747665	0.0129499	0.334597	0.00683708	0.00500065	0.0122687	0.02125	0.344357
18:1/16:3	0.150088	0.0096775	0.0363288	0.053809	0.0113392	0.0209263	0.0320192	0.0519965	0.0453123	0.193503	0.00860801	0.00938276	0.0110967	0.00824917	0.373728	0.010449	0.0112121	0.0497816	0.0398932	0.0877593
18:3/16:0	7.97998	0.377208	5.40588	1.85614	0.0390914	4.19224	1.48107	4.84922	0.590026	0.257408	6.36994	1.13351	7.1753	0.889055	0.19386	6.29632	2.08416	13.0423	1.53273	0.00534362
18:2/16:1	0.0536016	0.0164673	0.0468297	0.0169102	0.322656	0.0271354	0.0028757	0.0147494	0.00510331	0.0107679	0.0753728	0.0338339	0.0479411	0.00809061	0.12188	0.0809823	0.0522443	0.0388683	0.0133088	0.123737
18:1/16:2	0.150701	0.102609	0.0962268	0.0806565	0.254868	0.0195929	0.0209632	0.064151	0.0278809	0.045687	0.0518466	0.0671538	0.0546431	0.0360278	0.476186	0.0175953	0.00606434	0.0642121	0.0670388	0.148259
18:0/16:3	0.109091	0.0394168	0.0655364	0.0266192	0.093956	0.0290933	0.0322235	0.0391546	0.0432523	0.381402	0.0107639	0.0123193	0.028224	0.0076954	0.0528916	0.00867083	0.00341108	0.0717112	0.0623795	0.0777084
18:2/16:0	14.9436	0.346806	5.94742	1.81353	0.000539942	7.7363	2.71299	3.47301	0.643017	0.0285376	11.4509	2.12088	7.45618	0.883584	0.0197472	10.5923	3.23457	7.30819	0.469826	0.0783882
18:1/16:1	0.20737	0.143588	0.0846792	0.109429	0.152206	0.0189736	0.0231616	0.00832849	0.0144254	0.268136	0.0578735	0.0156084	0.129695	0.036838	0.0179475	0.0892497	0.0608973	0.152899	0.145655	0.261727
18:0/16:2	0.819866	0.684725	0.292247	0.318813	0.14646	0.0491836	0.0397481	0.0981725	0.013785	0.0569513	0.123675	0.0342199	0.404747	0.0935264	0.00405582	0.295134	0.269947	0.493678	0.559581	0.304699
18:1/16:0	2.24896	0.241319	0.666343	0.233971	0.000615222	0.98838	0.400627	0.430282	0.118086	0.0408178	1.93533	0.410847	1.08764	0.154969	0.0143678	1.68441	0.505541	1.24045	0.0505954	0.102355
18:0/16:1	0.177731	0.113204	0.0444384	0.0561014	0.0708333	0.0197541	0.0240481	0.00608994	0.00790641	0.201379	0.0652611	0.0384294	0.102927	0.0197587	0.102806	0.0659405	0.0398021	0.133796	0.128883	0.21638
OPDA/16:3	0.0270217	0.0167545	0.0101766	0.00444787	0.0838211	0.0052074	0.00658319	0.0101064	0.0069538	0.212802	0.0100914	0.00330634	0.0271706	0.0232669	0.138285	0.00824866	0.00971224	0.0140027	0.00636775	0.219592
18:3/dnOPDA	0.0578888	0.0140673	0.035017	0.0154885	0.0656212	0.0298552	0.0197375	0.0266498	0.00076249	0.396297	0.0340831	0.00990195	0.0410824	0.0199233	0.307389	0.0324426	0.011178	0.0583602	0.0163956	0.0432332
OPDA/dnOPDA	0.00246105	0.00235197	0.000828926	0.00143574	0.181463	0.000762999	0.00066286	0.00103217	0.00178777	0.409432	0.000422645	0.000732043	0	0	0.18695	0.000555253	0.000961727	0.0019026	0.0032954	0.266968
18:3/18:3	2.27894	0.264705	1.53061	0.522971	0.0457463	1.31874	0.55911	1.76908	0.134202	0.123215	1.98114	0.4586	2.1373	0.180491	0.306167	2.11891	0.693156	6.13899	0.625329	0.000863264
18:3/18:2	10.9784	0.425916	5.24693	1.69712	0.00238089	5.85203	2.26359	3.87301	0.451751	0.105858	8.17575	2.01383	6.45507	0.625594	0.115226	8.48883	2.67939	10.0609	0.743132	0.191448
18:3/18:1	4.17501	0.220945	2.03961	0.62654	0.00254968	2.02249	0.811123	1.434	0.188896	0.144077	3.72173	0.944834	3.23579	0.457704	0.233823	3.32861	1.13278	5.62222	0.185898	0.0129005
18:2/18:2	12.5145	0.227047	5.04648	1.60001	0.000660627	6.11462	2.31409	2.10968	0.394036	0.0208789	8.55049	1.88215	5.56986	0.452577	0.0279928	8.83266	2.76631	4.21656	0.226451	0.0224928
18:3/18:0	0.0539079	0.0140287	0.0441981	0.022594	0.280746	0.0297763	0.0191158	0.0319373	0.0084902	0.433338	0.043466	0.0203338	0.0263074	0.0184019	0.169727	0.0393276	0.0375704	0.133454	0.024488	0.0110276
18:2/18:1	6.48964	0.796021	2.25982	0.574665	0.000861704	2.87728	1.0638	1.03818	0.234766	0.0215353	5.37187	1.23005	3.47251	0.420338	0.032304	4.86468	1.54533	3.18763	0.127808	0.0671598
18:2/18:0	0.276183	0.0169218	0.0805073	0.0400811	0.000732311	0.118671	0.051517	0.039926	0.00837908	0.0296122	0.141496	0.0321196	0.0976957	0.0311026	0.0824875	0.17226	0.0530421	0.0727979	0.0127111	0.0171175
18:1/18:1	1.05173	0.267074	0.370262	0.0819385	0.00671108	0.452808	0.162223	0.185337	0.0594997	0.0275823	1.1076	0.372421	0.708418	0.125873	0.0767177	0.777669	0.280227	0.714102	0.0516392	0.359439
18:1/18:0	0.0922035	0.0201273	0.0351403	0.0220791	0.0148525	0.0394824	0.0237458	0.0135631	0.00952992	0.0770968	0.0620795	0.0122114	0.0514829	0.0203328	0.241111	0.0613755	0.0146185	0.0390287	0.00416648	0.0317762
OPDA/18:3	0.00423219	0.00160665	0.00164517	0.00142812	0.0527431	0.000412963	0.000715273	0	0	0.18695	0.00440308	0.00392771	0	0	0.0620686	0.00293043	0.00151155	0.00230748	0.00203229	0.346012
OPDA/OPDA	0.000957535	0.0016585	0.000478986	0.000829629	0.339016	0	0	0	0	#DIV/0!	0	0	0	0	#DIV/0!	0	0	0	0	#DIV/0!
TAG(48:3)	1.90136e-05	3.29325e-05	8.09363e-05	8.27326e-05	0.147401	0.000122086	0.000123295	0.000255507	0.000222971	0.207855	9.50404e-05	0.000135925	1.96157e-05	3.39753e-05	0.20195	3.17566e-05	3.10578e-05	0.000176024	2.15442e-05	0.00135706
TAG(48:2)	0	0	3.02248e-05	5.2351e-05	0.18695	0.000256129	0.000443629	0.000905485	0.000609498	0.104993	0.000457384	0.000278379	0.000296321	0.000132551	0.208373	0.000502806	0.000380644	0.000477525	0.000417987	0.470992
TAG(48:1)	9.546e-05	0.000153666	0	0	0.171253	0.00137174	0.00197832	0.00246241	0.00319734	0.320882	0.000140336	0.000243068	0	0	0.18695	0	0	0.000634195	0.000980388	0.162627
TAG(48:0)	0.000704811	0.000384667	0.00140062	0.00196768	0.290086	0.00368674	0.00360217	0.00546287	0.00291018	0.271413	0.000221409	0.000383491	0	0	0.18695	0	0	0.00401199	0.00466389	0.105242
TAG(50:5)	0	0	4.76975e-05	8.26145e-05	0.18695	0	0	0	0	#DIV/0!	0	0	0	0	#DIV/0!	0	0	4.88491e-05	8.46091e-05	0.18695
TAG(50:4)	1.66395e-05	2.88205e-05	4.06081e-05	7.03352e-05	0.306993	0.000285963	0.000495302	0.000153113	0.000140826	0.339052	6.05243e-05	0.000104831	4.20834e-05	1.00939e-05	0.388397	2.80808e-05	4.86373e-05	0.000105177	9.42827e-05	0.138295
TAG(50:3)	0.0029984	0.00054148	0.00772185	0.00204418	0.00900608	0.0111798	0.00532948	0.0204603	0.00377482	0.0347982	0.00232247	0.00184444	0.00219299	0.000425796	0.455701	0.0021281	0.000831341	0.00904406	0.00237315	0.00444023
TAG(50:2)	0.0057056	0.000590554	0.0115022	0.00441599	0.0436535	0.0174629	0.00910004	0.0182108	0.00614636	0.455892	0.00246429	0.00426827	0.00104189	7.91494e-05	0.297397	0.00125833	0.001127	0.00560553	0.000760896	0.00259996
TAG(50:1)	0.00180131	0.000770845	0.00275873	0.00212117	0.251615	0.00566616	0.00399867	0.00688585	0.00321933	0.350893	0.000597839	0.00103549	0	0	0.18695	0	0	0.00251787	0.00106687	0.00750147
TAG(52:7)	2.69573e-05	3.97929e-05	0	0	0.152876	0.000137621	0.000232789	0.000169662	0.000146959	0.425038	0	0	0	0	#DIV/0!	0	0	5.80473e-06	1.00541e-05	0.18695
TAG(52:6)	0.00557915	0.000659117	0.0233154	0.00649401	0.00463239	0.0232288	0.011639	0.0712059	0.0149666	0.00592379	0.0043201	0.00349535	0.00690302	0.00188816	0.161554	0.00518258	0.00224263	0.0313902	0.00982887	0.00540046
TAG(52:5)	0.0173478	0.00259753	0.0502808	0.0161805	0.0126671	0.0669662	0.0339716	0.0858516	0.0175599	0.220279	0.011597	0.0109736	0.0117573	0.00116283	0.490568	0.0128363	0.00553543	0.029913	0.00942084	0.0268541
TAG(52:4)	0.0150811	0.00132396	0.0399782	0.0165916	0.0303149	0.0561137	0.0254298	0.0467057	0.00984102	0.291146	0.00932979	0.0090844	0.00756553	0.00168597	0.378723	0.00907351	0.00484145	0.0171523	0.00595106	0.0711101
TAG(52:3)	0.00393477	0.000459442	0.00762684	0.00248687	0.0323786	0.0117922	0.00513397	0.00967148	0.00359537	0.294658	0.0015867	0.00231392	0.00122438	0.00090077	0.406465	0.00247584	0.00173158	0.00349391	0.000735741	0.200847
TAG(52:2)	0.000192121	0.000162173	0.00129352	0.00103912	0.0719459	0.0034899	0.00219485	0.00301396	0.0023093	0.404301	4.31759e-05	7.47828e-05	0	0	0.18695	0	0	0.000602093	0.000333182	0.0175928
TAG(54:9)	1.77731e-05	3.07839e-05	0	0	0.18695	0.000171504	0.000221388	0.000240638	0.00028612	0.378631	0	0	0	0	#DIV/0!	2.34669e-05	4.06459e-05	4.11967e-05	7.13548e-05	0.363708
TAG(54:8)	0.000143996	0.000136697	0.000112154	0.000107646	0.383558	7.20995e-05	6.27911e-05	2.93867e-05	5.08993e-05	0.205918	9.46131e-05	9.67448e-05	2.41715e-05	2.09343e-05	0.142607	0.000131155	0.000126987	4.08474e-05	7.07498e-05	0.171245
TAG(54:7)	0	0	8.532e-05	0.000147779	0.18695	0.000109054	0.000149328	0	0	0.137286	2.3795e-05	4.12142e-05	0	0	0.18695	2.06883e-05	3.58332e-05	0	0	0.18695
TAG(54:6)	0	0	0	0	#DIV/0!	0	0	5.69049e-05	9.85622e-05	0.18695	0	0	0	0	#DIV/0!	0	0	0	0	#DIV/0!
TAG(54:5)	1.66395e-05	2.88205e-05	0.000161821	0.000152443	0.0901853	0	0	5.64224e-05	9.77265e-05	0.18695	0	0	1.63019e-05	2.82357e-05	0.18695	3.24154e-05	5.61452e-05	2.37179e-05	4.10807e-05	0.419581
TAG(54:4)	5.43092e-05	5.99759e-05	0.000217952	0.000119695	0.0508371	0.000338588	0.000167433	0.000990735	0.000398349	0.0295836	0	0	5.28669e-05	5.0166e-05	0.0709999	4.30978e-05	3.7413e-05	0.000161505	0.000142495	0.118152
TAG(54:3)	0.000195332	0.000272448	0.000279502	0.000219125	0.349054	0.00075494	0.000506736	0.000773732	4.47252e-05	0.476027	0.000196054	0.000302733	0.000132363	3.77489e-05	0.367972	0	0	0.000136473	7.43485e-05	0.0167784
TAG(54:2)	3.77146e-05	3.33325e-05	0.000161601	0.000150845	0.118583	0.000355759	0.000297219	0	0	0.0534214	0	0	0	0	#DIV/0!	0	0	0.000110419	5.04135e-05	0.0096042
TAG(56:8)	0	0	0	0	#DIV/0!	0	0	0	0	#DIV/0!	0	0	0	0	#DIV/0!	0	0	0	0	#DIV/0!
TAG(56:7)	4.44328e-05	7.69599e-05	0	0	0.18695	0	0	9.16377e-05	8.09498e-05	0.060726	9.43291e-05	6.94886e-05	1.54451e-05	2.67517e-05	0.0702091	0	0	2.1708e-05	3.75993e-05	0.18695
TAG(56:6)	0	0	4.42687e-05	7.66756e-05	0.18695	0	0	0	0	#DIV/0!	0	0	0	0	#DIV/0!	0	0	3.46817e-05	6.00704e-05	0.18695
TAG(56:5)	2.41239e-05	4.17839e-05	0	0	0.18695	0	0	0	0	#DIV/0!	0	0	0	0	#DIV/0!	0	0	0	0	#DIV/0!
TAG(56:4)	0	0	7.83193e-05	0.000135653	0.18695	0	0	0	0	#DIV/0!	0	0	0	0	#DIV/0!	0	0	4.11967e-05	7.13548e-05	0.18695
TAG(56:3)	0	0	5.67042e-05	4.96923e-05	0.0596424	0	0	0	0	#DIV/0!	0	0	0	0	#DIV/0!	0	0	0	0	#DIV/0!
TAG(56:2)	0	0	3.67742e-05	6.36947e-05	0.18695	0.000168347	5.8563e-05	0.000140438	6.95821e-05	0.311605	5.47675e-05	9.48601e-05	0	0	0.18695	0	0	0	0	#DIV/0!
TAG(58:7)	3.93224e-05	3.41096e-05	5.71776e-05	9.90345e-05	0.391246	9.5336e-05	0.000165127	3.13425e-05	5.42868e-05	0.279182	0	0	0	0	#DIV/0!	0	0	0	0	#DIV/0!
TAG(58:6)	6.57702e-05	6.27826e-05	7.15462e-05	0.000123922	0.473023	0.000184153	0.000209988	0	0	0.101697	0	0	0	0	#DIV/0!	2.959e-05	5.12514e-05	0	0	0.18695
TAG(58:5)	0	0	0	0	#DIV/0!	0	0	0	0	#DIV/0!	0	0	0	0	#DIV/0!	0	0	0	0	#DIV/0!
TAG(58:4)	0	0	0	0	#DIV/0!	0	0	0	0	#DIV/0!	0	0	0	0	#DIV/0!	0	0	0	0	#DIV/0!
TAG(58:3)	0.000405335	0.000506726	0.000136542	0.000133036	0.212201	0.000495147	5.36967e-05	0.0015445	0.00203264	0.21096	0	0	0	0	#DIV/0!	0.000126747	0.000112827	6.87796e-05	6.49171e-05	0.241776
TAG(58:2)	0	0	0	0	#DIV/0!	0.000102387	0.000177339	0	0	0.18695	0	0	0	0	#DIV/0!	0	0	0	0	#DIV/0!
Total NL273 16:0	0.0545479	0.00655578	0.147577	0.0522027	0.0187816	0.204607	0.104782	0.27537	0.0678764	0.190908	0.0336996	0.0340953	0.0312842	0.00542336	0.454697	0.0339245	0.0164217	0.105859	0.033828	0.0147802
TAG(48:3)	0.000236493	0.000143206	0.000601366	0.000291761	0.0618694	0.000441755	0.0003352	0.00133333	0.000877473	0.0877593	9.10954e-05	4.83898e-05	8.48903e-05	4.24589e-05	0.437755	1.89784e-05	3.28715e-05	0.000246176	0.000123665	0.0185495
TAG(48:2)	0	0	0	0	#DIV/0!	0	0	0	0	#DIV/0!	3.68242e-05	6.37813e-05	0	0	0.18695	0	0	0	0	#DIV/0!
TAG(48:1)	0	0	0	0	#DIV/0!	0	0	0	0	#DIV/0!	0	0	0	0	#DIV/0!	0	0	0	0	#DIV/0!
TAG(48:0)	0	0	0.000370455	0.00021981	0.0216411	7.53559e-05	0.00013052	0.000424467	0.000161937	0.0218989	0	0	3.17768e-05	2.97045e-05	0.0687644	3.01782e-05	5.22701e-05	0.000340418	7.63299e-05	0.00218567
TAG(50:5)	0.000410837	0.000249197	0.00120011	0.000891981	0.106981	0.000800166	0.000379243	0.00245566	0.000326851	0.0023006	0.000271854	0.000242525	0.000344583	0.000144619	0.339297	0.000199937	9.26064e-05	0.000418075	0.000132938	0.0400357
TAG(50:4)	0.000119589	4.96617e-05	0.000137281	0.000124103	0.414961	0.000248768	0.000116148	0.000384097	0.000224923	0.20344	0.000193561	0.000270779	0.000103672	9.44857e-05	0.308024	0.000109138	0.000111432	0.000307558	0.00022989	0.124876
TAG(50:3)	0.00107175	0.000403436	0.00293608	0.00069376	0.00790833	0.00298504	0.00149401	0.00950724	0.00255086	0.00937774	0.000393928	0.000269096	0.000755856	0.000103451	0.0476689	0.00030284	0.000214388	0.00392616	0.00120778	0.00345227
TAG(50:2)	0	0	0	0	#DIV/0!	0.000158588	0.000274682	0	0	0.18695	5.21522e-06	9.03303e-06	0	0	0.18695	1.7129e-05	2.96683e-05	0	0	0.18695
TAG(50:1)	0.000101424	3.2808e-05	0.000145957	0.000128796	0.2964	0	0	0.000306424	0.000424221	0.13954	4.61064e-05	7.98586e-05	4.7007e-05	4.6087e-05	0.493656	4.69989e-05	4.77974e-05	0.000112959	5.01839e-05	0.0872998
TAG(52:7)	0.000487452	0.000475917	0.00168094	0.00112846	0.0833523	0.000892837	0.000559721	0.0038058	0.000623712	0.00191714	0.00012249	6.34991e-05	0.000359987	0.000124901	0.0212828	0.000410907	0.000207551	0.0021045	0.00108963	0.0286533
TAG(52:6)	0.0101462	0.00327072	0.0436266	0.0147347	0.00921349	0.0360864	0.0111916	0.11655	0.0285075	0.00520625	0.00503885	0.00368976	0.00962515	0.00109115	0.0539489	0.00736236	0.00369387	0.0534933	0.0150328	0.00334536
TAG(52:5)	0.0178602	0.00381117	0.0536389	0.0188108	0.0160056	0.0543439	0.0169201	0.0769826	0.0172701	0.0900797	0.00896973	0.00610818	0.0104525	0.00159562	0.352491	0.0104012	0.00513643	0.0309713	0.00726486	0.0080354
TAG(52:4)	0.00416849	0.000299997	0.0138767	0.00384714	0.00604238	0.0166733	0.00773519	0.0211714	0.00506929	0.223484	0.00156798	0.00111867	0.00259803	0.000548966	0.11274	0.00260941	0.00114637	0.0107656	0.00335047	0.00813671
TAG(52:3)	6.11932e-05	0.00010599	0	0	0.18695	0	0	0	0	#DIV/0!	0	0	2.01511e-05	3.49027e-05	0.18695	0	0	0	0	#DIV/0!
TAG(52:2)	4.12932e-05	7.15219e-05	0.000125653	0.00010897	0.162521	0.000106982	0.000109816	0.000379003	0.000202768	0.0552703	3.11163e-05	5.38951e-05	0	0	0.18695	5.53191e-05	9.58155e-05	0.000198758	0.000212527	0.173306
TAG(54:9)	0.0237217	0.00628885	0.106531	0.0292184	0.00432736	0.0695993	0.0257682	0.290594	0.0675785	0.00305918	0.0129658	0.0103834	0.0303387	0.00403192	0.0270063	0.0176345	0.00774324	0.159391	0.0369671	0.00144438
TAG(54:8)	0.0426952	0.00801879	0.164333	0.0528518	0.00847138	0.129639	0.0517928	0.240092	0.0445491	0.0243973	0.0200565	0.0141587	0.0376039	0.0037989	0.0534172	0.0310762	0.0144757	0.102479	0.0227295	0.00505574
TAG(54:7)	0.0388647	0.00649805	0.138901	0.0506171	0.0136987	0.109929	0.0488653	0.147228	0.0264785	0.154853	0.0177016	0.0137125	0.0270285	0.00112785	0.152738	0.0253426	0.0108033	0.0670709	0.015516	0.00936673
TAG(54:6)	0.0123045	0.000743584	0.0385993	0.0159006	0.0229375	0.0355777	0.0186574	0.0350496	0.00736654	0.482907	0.00560672	0.00404612	0.0088558	0.00119348	0.12654	0.00794933	0.00398879	0.0172117	0.00288439	0.015553
TAG(54:5)	0.00129834	0.000432152	0.00354841	0.000710383	0.00469943	0.00307991	0.0012443	0.00469221	0.000811525	0.0666536	0.000566903	0.000684097	0.00121608	0.000232393	0.0973114	0.00128647	0.000847051	0.00277669	0.000983434	0.0588165
TAG(54:4)	0.000138743	6.7949e-05	0.000352145	0.000283198	0.136605	0.000282465	0.000320701	0.000949916	0.000367102	0.0383429	0	0	1.69007e-05	1.47306e-05	0.0589126	0	0	0.000300785	0.000370818	0.11637
TAG(54:3)	0	0	0	0	#DIV/0!	2.35609e-05	4.08087e-05	2.01133e-05	3.48372e-05	0.458373	0	0	1.37239e-05	2.37704e-05	0.18695	1.10683e-05	1.91709e-05	0	0	0.18695
TAG(54:2)	4.64471e-05	8.04487e-05	4.06081e-05	7.03352e-05	0.464575	0	0	0.000212711	2.65203e-05	7.78349e-05	0	0	0.000115481	0.000155059	0.133296	0	0	0.000299285	0.000252752	0.0547871
TAG(56:8)	0.00020839	0.000184499	0.000430546	0.00026041	0.147191	0.000283171	0.000121149	0.00131976	0.000593664	0.0207105	3.11163e-05	5.38951e-05	0.000139751	0.000203467	0.210939	0.00011922	4.22986e-05	0.000403112	0.00020641	0.0399627
TAG(56:7)	0.000852499	4.1205e-05	0.00260488	0.000296474	0.000266247	0.00190825	0.000132978	0.00539143	0.000411583	7.66141e-05	0.00013572	0.000119368	0.000969394	0.000137916	0.000688875	4.011e-05	6.94725e-05	0.00307658	0.00036107	6.93937e-05
TAG(56:6)	0.000540947	0.000220962	0.00334423	0.000969774	0.00407544	0.00222953	0.000519506	0.00312287	0.00125522	0.159142	0.000247894	0.000194587	0.00056401	6.75668e-05	0.0282505	0.00029031	0.000179394	0.00110036	0.00036963	0.0134534
TAG(56:5)	0	0	0.000120381	0.000208505	0.18695	0	0	0.00061003	0.00056338	0.0669902	9.34389e-05	0.000161841	5.21653e-05	2.78941e-05	0.342902	0.000137075	0.000100692	0.000242422	0.000163897	0.198273
TAG(56:4)	3.61238e-05	6.25683e-05	0	0	0.18695	9.30832e-05	0.000161225	7.61343e-05	0.00011319	0.444373	0	0	9.20444e-06	1.59426e-05	0.18695	1.55213e-05	2.68836e-05	6.88125e-05	6.46806e-05	0.128993
TAG(56:3)	0	0	0	0	#DIV/0!	0	0	4.90971e-05	8.50387e-05	0.18695	0	0	0	0	#DIV/0!	0	0	0	0	#DIV/0!
TAG(56:2)	1.77731e-05	3.07839e-05	0	0	0.18695	0	0	2.30913e-05	3.99954e-05	0.18695	0	0	1.19413e-05	2.0683e-05	0.18695	0	0	0	0	#DIV/0!
TAG(58:7)	1.77731e-05	3.07839e-05	0	0	0.18695	0.000153359	0.000144124	0.000373087	0.000330266	0.175232	0	0	3.16703e-05	2.98113e-05	0.0697945	2.06883e-05	3.58332e-05	3.03514e-05	5.25701e-05	0.402745
TAG(58:6)	6.65582e-05	0.000115282	0	0	0.18695	4.65416e-05	8.06124e-05	8.52199e-05	1.03476e-05	0.228046	4.03495e-05	6.98875e-05	0	0	0.18695	0	0	0	0	#DIV/0!
TAG(58:5)	2.86866e-05	3.06184e-05	0.000212027	0.000184629	0.0824881	6.3517e-05	5.53605e-05	0.000318075	0.00013467	0.0194264	3.11163e-05	5.38951e-05	0.000128508	0.000118874	0.132909	8.17224e-05	9.81741e-05	0.000163257	7.27522e-05	0.156062
TAG(58:4)	0	0	0	0	#DIV/0!	0	0	7.13011e-05	0.000123497	0.18695	0	0	3.98077e-05	6.8949e-05	0.18695	0	0	0	0	#DIV/0!
TAG(58:3)	0.00799563	0.00378973	0.0017748	0.00170212	0.030228	0.0160385	0.00562128	0.022804	0.00540845	0.103729	0.00758208	0.00520868	0.000428112	0.000368413	0.0382854	0.00903204	0.00542896	0.00715523	0.00362934	0.322379
TAG(58:2)	0	0	0	0	#DIV/0!	0	0	0	0	#DIV/0!	0	0	0	0	#DIV/0!	0	0	0	0	#DIV/0!
Total NL295 18:3	0.163539	0.0317522	0.579132	0.187961	0.00975011	0.481761	0.184717	0.986382	0.201194	0.0164495	0.081828	0.0580878	0.131987	0.0133845	0.109364	0.114601	0.0514569	0.464654	0.104845	0.00327746
TAG(48:3)	0.000403941	0.000183715	9.97843e-05	9.72219e-05	0.0321765	0.000496598	0.000312067	0.000406427	0.000198485	0.347261	0	0	0.000100585	8.60064e-05	0.056385	8.47885e-05	7.39305e-05	0.000113055	0.000129065	0.379275
TAG(48:2)	7.09015e-05	7.02027e-05	0.000368558	0.000145194	0.0165015	0.000861858	0.000215388	0.000297773	6.01086e-05	0.00598795	0.00054388	0.000624722	8.35407e-05	1.98762e-05	0.135562	0.00027734	0.000206238	0.000226708	0.000208808	0.389983
TAG(48:1)	3.14026e-05	5.43908e-05	0	0	0.18695	0.000123324	0.000213603	0.000213817	0.000370342	0.366237	0	0	0	0	#DIV/0!	0	0	7.23161e-06	1.25255e-05	0.18695
TAG(48:0)	0	0	0	0	#DIV/0!	0	0	6.74243e-06	1.16782e-05	0.18695	0	0	0	0	#DIV/0!	0	0	0	0	#DIV/0!
TAG(50:5)	0.000383197	7.0895e-05	0.0017468	0.000449608	0.00328286	0.000983968	0.000358229	0.00189421	0.000519819	0.0334779	7.72227e-05	7.05555e-05	7.62598e-05	9.32024e-05	0.49465	4.21008e-05	4.71819e-05	0.000523389	0.000369409	0.0443879
TAG(50:4)	0.00051423	0.000309263	0.00105457	0.000357789	0.0594723	0.0016356	0.000210147	0.00142834	0.000169759	0.127323	0	0	0.000195439	8.27544e-05	0.00748427	0.000169058	0.000160516	0.000542793	0.000314892	0.0704919
TAG(50:3)	0.0002055	9.47286e-05	0.000662432	0.000588482	0.127478	0.001064	0.00109086	0.000497561	0.000376954	0.22159	1.26678e-05	2.19413e-05	0.000162863	0.000103493	0.0348836	0.000316231	0.000376522	9.00873e-05	0.000127078	0.190049
TAG(50:2)	0.00318375	0.000595828	0.00621007	0.00268837	0.0648505	0.0087452	0.00380882	0.0103039	0.00258073	0.294426	0.00131973	0.00122533	0.00116608	0.000233279	0.42074	0.00177145	0.00106925	0.00397618	0.00138645	0.0473176
TAG(50:1)	0	0	0	0	#DIV/0!	0	0	1.54234e-05	2.67141e-05	0.18695	0	0	0	0	#DIV/0!	0	0	0	0	#DIV/0!
TAG(52:7)	0	0	0.000156639	0.000271306	0.18695	8.1386e-05	7.22131e-05	0.00042226	0.000731376	0.233397	5.18891e-05	8.98746e-05	2.38826e-05	4.13659e-05	0.324801	8.94149e-05	0.000105776	9.81173e-05	2.34738e-05	0.448041
TAG(52:6)	0.000963732	0.00037612	0.0049698	0.00189479	0.0114614	0.00382883	0.00128558	0.0104167	0.00296971	0.0121581	0.000184545	7.76369e-05	0.000835159	5.97223e-05	0.000162946	0.00034084	0.000204457	0.003914	0.00233501	0.0287791
TAG(52:5)	0.019083	0.00338173	0.0741314	0.0261159	0.0111719	0.0636192	0.0224537	0.128281	0.0451871	0.0453261	0.0100322	0.00734311	0.0135887	0.00138019	0.228001	0.0128886	0.00720778	0.0572909	0.0234833	0.0175787
TAG(52:4)	0.00311448	0.00164621	0.0570787	0.0309393	0.0196439	0.0560242	0.0534974	0.047095	0.0117007	0.395817	0	0	0	0	#DIV/0!	0	0	0.00189698	0.00172722	0.0649483
TAG(52:3)	0.00604815	0.000747633	0.0122296	0.00675275	0.0950897	0.0145822	0.00687312	0.0162159	0.00507974	0.378604	0.00288791	0.00234491	0.00253274	0.000108606	0.403108	0.0041643	0.00178618	0.00770059	0.00168383	0.0335551
TAG(52:2)	0.000114217	0.000163237	0.000475158	0.000564836	0.173789	0.000768327	0.00103624	0.0003315	0.000387627	0.26581	7.09082e-05	0.000122817	7.32062e-05	0.000126797	0.491545	0	0	0.000283566	0.000447032	0.166795
TAG(54:9)	0.00167163	0.000545548	0.0076216	0.00310201	0.0153651	0.0041364	0.000915069	0.0181648	0.00486025	0.00398464	0.00109382	0.00062689	0.00165495	0.000245578	0.111173	0.000800728	0.000212988	0.00976997	0.00366577	0.00668094
TAG(54:8)	0.0289314	0.00430385	0.148736	0.0600233	0.0130479	0.0918119	0.0436308	0.259003	0.0837284	0.0186984	0.0156276	0.0119975	0.0309621	0.00280154	0.0486725	0.0235702	0.0121951	0.113903	0.0380791	0.00867441
TAG(54:7)	0.0639902	0.0124603	0.263322	0.11029	0.0179249	0.18893	0.0936105	0.238321	0.0569845	0.239324	0.0311779	0.0235165	0.0473427	0.0036112	0.152264	0.0432094	0.0216099	0.0913978	0.0386977	0.066401
TAG(54:6)	0.0506121	0.0106282	0.1973	0.0862236	0.0215243	0.147001	0.0743367	0.118033	0.0271743	0.280286	0.0211511	0.0174323	0.0307843	0.00230058	0.198199	0.0359172	0.0202179	0.049166	0.017465	0.219405
TAG(54:5)	0.010312	0.00197611	0.0285002	0.0106418	0.0218273	0.0283676	0.0117262	0.0210363	0.00760521	0.207491	0.00432762	0.00388586	0.00667079	0.000812431	0.182213	0.00653854	0.00391548	0.00873706	0.00296814	0.240796
TAG(54:4)	0.00202276	0.000594209	0.00687351	0.00370346	0.0443122	0.00608095	0.00328456	0.00439412	0.0011983	0.225182	0.00124523	0.00107886	0.00126167	0.000360106	0.490612	0.00193864	0.000940416	0.00311096	0.00179955	0.186944
TAG(54:3)	0.000157568	0.000136887	0.000491994	0.000154631	0.0242857	0.000377761	0.000654302	0.000464856	0.000599003	0.43661	1.14609e-05	1.98509e-05	0.000105238	3.00985e-05	0.00539095	4.42523e-07	7.66472e-07	3.80426e-05	6.58917e-05	0.189477
TAG(54:2)	8.35575e-05	4.35807e-05	0.000109007	9.51559e-05	0.347638	0.00049179	0.00074794	0.000102051	8.57569e-05	0.210292	0	0	5.70188e-05	6.40011e-05	0.09884	5.69474e-05	9.86357e-05	3.13451e-05	5.42912e-05	0.35689
TAG(56:8)	0	0	0	0	#DIV/0!	0.000149097	0.000177728	0.000716982	0.000450422	0.0560216	4.00153e-05	6.93085e-05	2.13271e-05	3.69395e-05	0.350682	0	0	0.000169689	9.79329e-05	0.0199486
TAG(56:7)	0.000306565	0.00029495	0.000679988	0.000175369	0.0662671	0.000891611	0.000905994	0.000543155	0.000472411	0.293244	0.000105342	7.18341e-05	5.94749e-05	5.5795e-05	0.215867	7.05233e-05	6.51823e-05	0.000445939	0.000287768	0.0461322
TAG(56:6)	0.00104658	0.000415259	0.0047919	0.00232574	0.0257974	0.003163	0.00283447	0.0057747	0.00178919	0.124241	0.000289179	0.000253122	0.00115274	0.000135331	0.00323344	0.000748164	0.000579736	0.0024115	0.00113371	0.043219
TAG(56:5)	0.000970668	0.000764415	0.0045971	0.00229934	0.0302708	0.00450889	0.00328368	0.00260662	0.000753839	0.191735	2.61114e-05	4.52263e-05	0.000566874	0.000419319	0.0452652	0.00044516	0.000186709	0.000434081	0.000515714	0.486883
TAG(56:4)	3.24845e-05	2.81324e-05	0.000143194	0.00024802	0.2426	0.000421501	0.00073006	0.000411091	0.000522595	0.49247	8.35775e-05	0.00014476	6.04592e-05	0.000104718	0.416824	5.6677e-05	8.53865e-05	0.000101899	0.000176495	0.354969
TAG(56:3)	3.88751e-05	3.64368e-05	0	0	0.0691581	0	0	3.23781e-05	5.60806e-05	0.18695	3.11163e-05	5.38951e-05	0	0	0.18695	0	0	2.07565e-05	3.59513e-05	0.18695
TAG(56:2)	0	0	0	0	#DIV/0!	8.03812e-05	7.21725e-05	9.72804e-05	0.000121596	0.42306	0	0	0	0	#DIV/0!	0	0	0	0	#DIV/0!
TAG(58:7)	8.60068e-05	0.000148968	0	0	0.18695	9.52966e-05	0.000165059	3.4637e-05	5.9993e-05	0.290952	0	0	2.55863e-05	4.43168e-05	0.18695	0	0	9.63791e-05	0.000166933	0.18695
TAG(58:6)	0	0	0	0	#DIV/0!	3.38396e-05	5.86119e-05	0.000178524	8.69031e-05	0.0375537	0	0	2.84943e-05	2.96547e-05	0.0856946	2.80808e-05	4.86373e-05	9.30349e-05	0.000115359	0.209824
TAG(58:5)	0.000163779	2.46294e-05	0.000157654	0.000181971	0.47835	0.000550156	0.000406629	9.34428e-05	9.67772e-05	0.0656835	0	0	2.30144e-05	2.00274e-05	0.0586997	4.69338e-05	8.12917e-05	3.23228e-05	5.59848e-05	0.405148
TAG(58:4)	0.000122968	0.000145063	0.000174343	0.000133865	0.337745	0	0	6.02419e-05	5.26581e-05	0.0592989	0	0	1.9128e-05	3.31307e-05	0.18695	0	0	0	0	#DIV/0!
TAG(58:3)	0	0	0	0	#DIV/0!	0.000151462	0.000187592	0	0	0.117264	0	0	0	0	#DIV/0!	1.10683e-05	1.91709e-05	4.98574e-05	8.63555e-05	0.244923
TAG(58:2)	0.0015099	0.00055693	0.000335168	0.000216018	0.0135614	0.00324143	0.00173725	0.0059671	0.00137547	0.0500719	0.000592518	0.000527963	1.20103e-05	2.08025e-05	0.0648979	0.00111304	0.00145675	0.00139356	0.00126071	0.406656
Total NL297 18:2	0.196175	0.0358282	0.823017	0.342199	0.0171654	0.633299	0.321945	0.893862	0.244417	0.163372	0.0909835	0.0699884	0.139646	0.0103065	0.14967	0.134696	0.0710855	0.358067	0.13232	0.030802
TAG(48:3)	5.98045e-05	6.5311e-05	0	0	0.0939598	0.000190165	0.000112024	6.50156e-05	6.29944e-05	0.0834775	6.05243e-05	0.000104831	2.21789e-05	3.8415e-05	0.291974	0.000152739	0.000158034	7.1548e-05	0.000123925	0.261184
TAG(48:2)	9.24521e-05	9.03857e-05	9.80375e-05	8.52652e-05	0.470841	0.000275241	0.00016818	0.000765628	0.000729072	0.159851	0	0	0	0	#DIV/0!	0	0	0.000160531	0.000153817	0.0724713
TAG(48:1)	3.91589e-05	4.66802e-05	0	0	0.109944	0.000749149	0.00101023	0.00108847	0.000762993	0.333306	0.000286239	0.00049578	0.000243533	0.000148607	0.446634	0.000224582	0.000202328	0.000317859	0.000293922	0.337092
TAG(48:0)	0	0	0	0	#DIV/0!	3.0295e-05	5.24724e-05	0	0	0.18695	0	0	0	0	#DIV/0!	0	0	1.30904e-05	2.26732e-05	0.18695
TAG(50:5)	0	0	6.64259e-05	6.16562e-05	0.067725	0	0	4.19243e-05	7.26149e-05	0.18695	3.11163e-05	5.38951e-05	0	0	0.18695	0	0	0	0	#DIV/0!
TAG(50:4)	5.49876e-05	4.87079e-05	4.0216e-05	6.96562e-05	0.389201	0.000208366	9.99616e-05	0.000532013	0.000334377	0.0917487	0	0	1.7912e-05	3.10244e-05	0.18695	0	0	0.000230578	0.000216411	0.0693609
TAG(50:3)	0.000149009	0.000104704	0.00024216	0.000310989	0.324351	0.000411811	0.00037856	0.000353247	0.00031524	0.423459	8.52575e-05	9.12902e-05	2.23602e-05	3.87291e-05	0.166818	6.341e-05	6.42962e-05	0.000265152	0.000343336	0.186875
TAG(50:2)	0.000188582	5.01851e-05	0.000597417	0.00044379	0.0940152	0.000530185	0.000221044	0.000712472	0.000707151	0.345966	0.000362481	0.000586775	0.000215584	0.000211142	0.352083	0.000346125	5.35118e-05	0.000352099	0.000362038	0.489399
TAG(50:1)	0.00123171	0.000395615	0.00345436	0.00258813	0.107704	0.00286184	0.00219417	0.00465527	0.0023044	0.192112	0.000369752	0.000640429	0.000454737	0.000179553	0.417845	0.000771665	0.000733949	0.00184775	0.000827445	0.0836229
TAG(52:7)	0	0	0	0	#DIV/0!	3.10277e-05	5.37416e-05	2.30913e-05	3.99954e-05	0.423719	0	0	0	0	#DIV/0!	0	0	1.89975e-05	3.29047e-05	0.18695
TAG(52:6)	0	0	0	0	#DIV/0!	0	0	6.05138e-05	0.000104813	0.18695	0	0	2.23071e-05	3.8637e-05	0.18695	0	0	3.46817e-05	6.00704e-05	0.18695
TAG(52:5)	0.000311563	0.000135802	0.00141177	0.000720574	0.0300612	0.00197915	0.00120749	0.00212672	0.00084663	0.435411	9.79955e-05	0.000169733	0.000326058	0.0001507	0.0783899	0.000459212	0.000635238	0.0007427	0.000303114	0.261921
TAG(52:4)	0.010462	0.00134661	0.0313353	0.0142239	0.0323171	0.0335023	0.0208919	0.0498613	0.0249825	0.216687	0.00465486	0.00331668	0.0060514	0.00105261	0.262618	0.00634397	0.0046642	0.0170496	0.00703831	0.046528
TAG(52:3)	0.00564118	0.000942706	0.0213361	0.0147242	0.0695996	0.0230513	0.0166815	0.0174004	0.00632749	0.306233	0	0	0	0	#DIV/0!	0	0	0.0016818	0.000926518	0.0173572
TAG(52:2)	0.00194252	0.00113512	0.00492672	0.00441245	0.159986	0.00607015	0.00333204	0.00872387	0.00459119	0.231626	0.00158784	0.00129634	0.00108994	0.000187999	0.27314	0.00190962	0.00147738	0.00240839	0.0028813	0.401408
TAG(54:9)	0	0	4.82659e-05	8.35991e-05	0.18695	0.000115378	0.000199841	0.000246251	0.000231798	0.250011	0	0	0	0	#DIV/0!	8.06497e-07	1.39689e-06	9.77983e-05	0.000124535	0.124339
TAG(54:8)	0.000673248	0.000407874	0.00173376	0.000240951	0.00893985	0.00263833	0.000643256	0.00220049	0.00381136	0.427009	0.000317344	0.000549655	0.000745633	4.55025e-05	0.12491	0.000486448	0.000206312	0.00211308	0.000135728	0.00016837
TAG(54:7)	0.0123922	0.00179906	0.0717735	0.0269378	0.0094731	0.0483629	0.0286814	0.0977809	0.0468102	0.0969846	0.00853242	0.00745003	0.0137027	0.00241849	0.158344	0.0119046	0.00784536	0.0511629	0.0309323	0.0500587
TAG(54:6)	0.0336472	0.00553415	0.140041	0.055141	0.0146172	0.105745	0.0491118	0.0731459	0.018627	0.171456	0.0179405	0.0147272	0.0219323	0.0022918	0.333426	0.0219641	0.0142074	0.0302348	0.00792482	0.21414
TAG(54:5)	0.017145	0.00235683	0.0651008	0.0318311	0.0299505	0.0410122	0.0216922	0.0296285	0.00990022	0.227384	0.00926875	0.0074552	0.00808847	0.0027623	0.404882	0.0112078	0.00611236	0.0154007	0.00572747	0.21743
TAG(54:4)	0.00513622	7.13806e-05	0.0142631	0.00626756	0.0326068	0.0112212	0.00739064	0.0101451	0.00250781	0.411492	0.00230538	0.00253739	0.00338309	0.00203928	0.29853	0.00345863	0.0020766	0.00324155	0.00103868	0.439604
TAG(54:3)	0.000622124	0.000136462	0.00115219	0.000939326	0.194094	0.00364437	0.00317049	0.00458788	0.0033035	0.369597	0	0	0	0	#DIV/0!	0.00010374	0.000179683	2.91284e-05	5.04519e-05	0.26338
TAG(54:2)	0.000101339	0.000175524	0	0	0.18695	6.61421e-05	0.000114561	0.000445816	0.000613553	0.17575	1.79933e-05	3.11654e-05	0	0	0.18695	0.0001002	0.000173552	7.84049e-05	9.5223e-05	0.429024
TAG(56:8)	0	0	0	0	#DIV/0!	0	0	0	0	#DIV/0!	0	0	0	0	#DIV/0!	0	0	0	0	#DIV/0!
TAG(56:7)	0	0	0	0	#DIV/0!	7.02381e-05	0.000121656	0.00011381	0.000197124	0.380455	0	0	0	0	#DIV/0!	0	0	1.89975e-05	3.29047e-05	0.18695
TAG(56:6)	3.94956e-05	3.54525e-05	0.000312709	0.000402323	0.153178	0.000346761	0.000503497	0.000225034	0.000142238	0.353789	0	0	0	0	#DIV/0!	5.53191e-05	9.58155e-05	4.33619e-05	7.5105e-05	0.436588
TAG(56:5)	0.000252643	0.000196945	0.00151912	0.000530776	0.00896101	0.000568188	0.000441103	0.00139619	0.000679919	0.0757632	0.000136035	0.000134085	0.000234255	0.000204325	0.262346	0.000248162	0.00016627	0.000629127	0.000293023	0.0608791
TAG(56:4)	0.000240101	0.00014178	0.00100139	0.000918538	0.114488	0.000296654	0.000260037	0.000362969	0.000209389	0.37407	0.000110604	9.99269e-05	0.000132064	8.18724e-05	0.393923	6.77297e-05	6.73306e-05	8.88016e-05	8.70218e-05	0.37838
TAG(56:3)	0	0	0.000107413	0.000101979	0.0710798	0.000157615	0.000272997	0.000105564	9.76182e-05	0.385681	0	0	1.01944e-05	1.76572e-05	0.18695	3.86967e-05	6.70246e-05	7.31616e-05	6.87274e-05	0.28387
TAG(56:2)	0	0	0	0	#DIV/0!	7.49703e-05	7.61661e-05	7.04314e-05	6.10205e-05	0.469833	7.49423e-05	0.000129804	5.03975e-05	5.89096e-05	0.390185	2.24194e-05	3.88315e-05	0	0	0.18695
TAG(58:7)	0	0	0	0	#DIV/0!	0	0	0	0	#DIV/0!	0	0	0	0	#DIV/0!	0	0	0	0	#DIV/0!
TAG(58:6)	0	0	0	0	#DIV/0!	0	0	0	0	#DIV/0!	0	0	0	0	#DIV/0!	0	0	0	0	#DIV/0!
TAG(58:5)	2.40825e-05	4.17122e-05	0.00016923	4.94528e-05	0.00887564	4.59314e-05	7.95555e-05	0.000256692	0.000386168	0.203459	6.50827e-05	6.10371e-05	2.39516e-05	2.0743e-05	0.165556	0	0	0.000158972	0.000205799	0.125957
TAG(58:4)	1.77731e-05	3.07839e-05	0.000161261	0.000146882	0.0865269	0.000164675	4.271e-05	2.35195e-05	4.0737e-05	0.00717495	5.55158e-05	9.61561e-05	0	0	0.18695	0	0	0	0	#DIV/0!
TAG(58:3)	1.81027e-05	3.13548e-05	2.33236e-05	4.03976e-05	0.434116	0	0	2.01719e-05	3.49387e-05	0.18695	0	0	0	0	#DIV/0!	0	0	2.07565e-05	3.59513e-05	0.18695
TAG(58:2)	0	0	0	0	#DIV/0!	0	0	0	0	#DIV/0!	0	0	0	0	#DIV/0!	2.6815e-05	4.64449e-05	3.46817e-05	6.00704e-05	0.433156
Total NL299 18:1	0.0904824	0.00937945	0.360916	0.150095	0.0178556	0.284421	0.154372	0.307165	0.106367	0.421916	0.0463606	0.0390411	0.056769	0.00453425	0.335138	0.0599568	0.0369674	0.128621	0.0579856	0.0793912
TAG(48:3)	0	0	0	0	#DIV/0!	3.38396e-05	5.86119e-05	0	0	0.18695	0	0	0	0	#DIV/0!	0	0	0	0	#DIV/0!
TAG(48:2)	0	0	0	0	#DIV/0!	0	0	0	0	#DIV/0!	8.06484e-05	0.000111242	3.24855e-05	3.08659e-05	0.254958	4.71827e-05	4.08632e-05	0	0	0.0580638
TAG(48:1)	0.000119338	0.000103978	0.000159852	0.000181872	0.377245	9.2473e-05	8.00892e-05	0.000301091	0.000195475	0.0811724	0	0	2.85075e-05	2.54739e-05	0.0623092	0.000109302	0.000113156	0.000293219	0.000244006	0.150918
TAG(48:0)	0	0	0	0	#DIV/0!	0.000436505	0.000756049	0.00077536	0.000322767	0.257352	0.000110517	0.000191421	0	0	0.18695	0	0	0.000276311	0.000411318	0.154643
TAG(50:5)	0	0	0	0	#DIV/0!	0.000115378	0.000199841	0	0	0.18695	0	0	0	0	#DIV/0!	0	0	0	0	#DIV/0!
TAG(50:4)	0	0	0	0	#DIV/0!	0	0	8.24227e-05	7.14122e-05	0.0581178	0	0	0	0	#DIV/0!	0	0	4.93489e-05	4.60058e-05	0.0683651
TAG(50:3)	0	0	2.58179e-05	4.47179e-05	0.18695	0.000115378	0.000199841	0	0	0.18695	0	0	0	0	#DIV/0!	0	0	0	0	#DIV/0!
TAG(50:2)	0	0	0	0	#DIV/0!	0	0	0	0	#DIV/0!	0	0	0	0	#DIV/0!	0	0	4.07055e-05	7.05041e-05	0.18695
TAG(50:1)	0.000133728	3.69926e-05	0	0	0.00165953	0.000210619	0.000102673	0.000214546	0.000187522	0.488072	0	0	0	0	#DIV/0!	0	0	8.88176e-05	0.000153837	0.18695
TAG(52:7)	0	0	0	0	#DIV/0!	0.000270931	0.000469267	5.49696e-05	9.52101e-05	0.23917	8.42685e-05	0.000109141	3.59274e-05	3.11144e-05	0.250797	5.58886e-05	5.30707e-05	6.28679e-05	0.00010889	0.462655
TAG(52:6)	0	0	6.02564e-05	0.000104367	0.18695	4.47641e-05	7.75338e-05	0	0	0.18695	0	0	0	0	#DIV/0!	0	0	0	0	#DIV/0!
TAG(52:5)	0	0	0	0	#DIV/0!	0	0	8.08196e-05	0.000139984	0.18695	0	0	1.7912e-05	3.10244e-05	0.18695	0	0	0	0	#DIV/0!
TAG(52:4)	3.30105e-05	5.71758e-05	0.000220448	0.000381826	0.223872	7.00933e-05	0.000121405	5.83805e-05	0.000101118	0.452015	0	0	2.67638e-05	2.5002e-05	0.0686678	2.34669e-05	4.06459e-05	0.000108255	9.81228e-05	0.119463
TAG(52:3)	0.00123215	0.000891358	0.0037621	0.00334962	0.137401	0.00431523	0.00260558	0.00180859	0.00183353	0.122326	0.000771188	0.000450394	0.000796581	0.000576922	0.477483	0.000919318	0.000636447	0.00298963	0.00272232	0.134451
TAG(52:2)	0	0	0.00930338	0.00820307	0.060473	0.00366468	0.00579995	0.00369584	0.00640139	0.497656	0	0	0	0	#DIV/0!	0	0	0	0	#DIV/0!
TAG(54:9)	5.01167e-05	8.68047e-05	0.000117878	0.000105095	0.218885	2.10897e-05	1.83115e-05	6.41023e-05	0.000111029	0.272066	0	0	0	0	#DIV/0!	0	0	0	0	#DIV/0!
TAG(54:8)	0	0	0	0	#DIV/0!	0.000130553	0.000226124	0	0	0.18695	0	0	0.000421575	0.000412843	0.075836	3.08756e-05	5.34782e-05	0.000248943	0.000431182	0.216865
TAG(54:7)	4.07173e-05	4.52363e-05	0.000515644	0.00042176	0.0622409	0.000552566	0.000897861	0.000500424	0.000433971	0.466097	4.30455e-05	7.45571e-05	5.15033e-05	1.50795e-05	0.428333	5.00392e-05	2.3575e-05	0.000617268	0.000513887	0.0643857
TAG(54:6)	0.00352528	0.00124115	0.00595808	0.00527532	0.240133	0.00552584	0.00257883	0.0101258	0.0116993	0.271203	0.000815695	0.0010064	0.00120566	0.00163793	0.371526	0.0030207	0.00200576	0.00288016	0.00498859	0.48303
TAG(54:5)	0.00237206	0.00246608	0.0101668	0.010729	0.143656	0.0150162	0.0101421	0.0111717	0.00835795	0.319516	0.00178817	0.00154991	0.00322701	0.00122137	0.13761	0.00288924	0.00191734	0.00201105	0.0023982	0.323152
TAG(54:4)	0.00231146	0.00202493	0.00940287	0.00691692	0.0817722	0.00994797	0.00565482	0.00427976	0.00504304	0.13239	0.001369	0.00134363	0.00219599	0.000709094	0.199577	0.00147813	0.00125369	0.00218977	0.00167264	0.293556
TAG(54:3)	0.00116144	0.000852192	0.000944565	0.000324562	0.350757	0.00145837	0.00152721	0.000929145	0.000575664	0.302171	0.000472472	0.000721106	0.000242715	0.000263164	0.315762	0.000227123	8.17884e-05	0.000145509	0.000147691	0.224765
TAG(54:2)	0.000357716	0.000447424	0.00099712	0.000691417	0.124948	0.000797794	0.000990672	0.000782692	0.000254338	0.490411	0	0	1.20113e-05	2.08043e-05	0.18695	0.000248188	0.000262323	7.36927e-05	0.000125457	0.17866
TAG(56:8)	0	0	3.87268e-05	6.70768e-05	0.18695	0	0	4.19243e-05	7.26149e-05	0.18695	0	0	1.21611e-05	2.10637e-05	0.18695	0	0	0	0	#DIV/0!
TAG(56:7)	0	0	0	0	#DIV/0!	3.10277e-05	5.37416e-05	0	0	0.18695	0	0	0	0	#DIV/0!	1.26475e-05	2.19061e-05	0	0	0.18695
TAG(56:6)	0	0	0	0	#DIV/0!	0	0	4.62765e-05	8.01532e-05	0.18695	0	0	0	0	#DIV/0!	0	0	4.61386e-05	7.99145e-05	0.18695
TAG(56:5)	0	0	8.64243e-05	7.60456e-05	0.0601922	0	0	8.59777e-05	9.54323e-05	0.0968354	0	0	2.9501e-05	5.10972e-05	0.18695	0	0	0	0	#DIV/0!
TAG(56:4)	2.40825e-05	4.17122e-05	0	0	0.18695	0.000220741	0.000196443	7.16076e-05	0.000124028	0.16426	0	0	0	0	#DIV/0!	4.41552e-05	3.8466e-05	1.89975e-05	3.29047e-05	0.218939
TAG(56:3)	3.44127e-05	2.98507e-05	0	0	0.058274	9.11076e-05	0.000157803	0	0	0.18695	0	0	0	0	#DIV/0!	1.66025e-05	2.87564e-05	4.94138e-05	8.55871e-05	0.281613
TAG(56:2)	2.40825e-05	4.17122e-05	0	0	0.18695	0	0	0.000134252	0.000118568	0.060696	0	0	0	0	#DIV/0!	0	0	0	0	#DIV/0!
TAG(58:7)	4.06292e-05	7.03718e-05	0	0	0.18695	0	0	4.04984e-05	7.01453e-05	0.18695	0	0	0	0	#DIV/0!	0	0	0	0	#DIV/0!
TAG(58:6)	0	0	0	0	#DIV/0!	0	0	0	0	#DIV/0!	0	0	0	0	#DIV/0!	3.10324e-05	5.37498e-05	0	0	0.18695
TAG(58:5)	0	0	0	0	#DIV/0!	0	0	0	0	#DIV/0!	0	0	0	0	#DIV/0!	0	0	0	0	#DIV/0!
TAG(58:4)	0	0	0	0	#DIV/0!	0	0	4.04984e-05	7.01453e-05	0.18695	0	0	1.21611e-05	2.10637e-05	0.18695	0	0	0	0	#DIV/0!
TAG(58:3)	0	0	0	0	#DIV/0!	0	0	0	0	#DIV/0!	0	0	0	0	#DIV/0!	0	0	0	0	#DIV/0!
TAG(58:2)	0	0	0	0	#DIV/0!	0	0	0	0	#DIV/0!	0	0	0	0	#DIV/0!	0	0	0	0	#DIV/0!
Total NL301 18:0	0.0114602	0.00477491	0.04176	0.0149827	0.0144531	0.0431631	0.0284968	0.0353866	0.0213925	0.362317	0.005535	0.00343045	0.00834847	0.00371624	0.194923	0.0092039	0.00586172	0.0121901	0.00756621	0.308802
TAG(48:3)	6.82406e-05	7.90112e-05	2.95014e-05	5.10979e-05	0.257591	0.000135198	0.00023417	3.79315e-05	6.56993e-05	0.263309	0	0	0	0	#DIV/0!	2.34669e-05	4.06459e-05	0	0	0.18695
TAG(48:2)	0	0	0	0	#DIV/0!	0	0	0	0	#DIV/0!	0	0	0	0	#DIV/0!	0	0	0	0	#DIV/0!
TAG(48:1)	2.41239e-05	4.17839e-05	0	0	0.18695	0	0	0	0	#DIV/0!	0	0	0	0	#DIV/0!	0	0	0	0	#DIV/0!
TAG(48:0)	0	0	0	0	#DIV/0!	0	0	0	0	#DIV/0!	0	0	0	0	#DIV/0!	0	0	0	0	#DIV/0!
TAG(50:5)	0	0	0	0	#DIV/0!	0	0	0	0	#DIV/0!	0	0	0	0	#DIV/0!	0	0	0	0	#DIV/0!
TAG(50:4)	0	0	0	0	#DIV/0!	0	0	0	0	#DIV/0!	0	0	0	0	#DIV/0!	0	0	0	0	#DIV/0!
TAG(50:3)	0	0	0	0	#DIV/0!	7.02381e-05	0.000121656	0	0	0.18695	0	0	0	0	#DIV/0!	0	0	0	0	#DIV/0!
TAG(50:2)	0	0	0	0	#DIV/0!	0	0	0	0	#DIV/0!	0	0	0	0	#DIV/0!	0	0	0	0	#DIV/0!
TAG(50:1)	0	0	0	0	#DIV/0!	0	0	0	0	#DIV/0!	0	0	0	0	#DIV/0!	0	0	0	0	#DIV/0!
TAG(52:7)	0	0	0	0	#DIV/0!	0	0	0	0	#DIV/0!	0	0	0	0	#DIV/0!	0	0	0	0	#DIV/0!
TAG(52:6)	0	0	0	0	#DIV/0!	0	0	0	0	#DIV/0!	0	0	0	0	#DIV/0!	0	0	0	0	#DIV/0!
TAG(52:5)	0	0	0	0	#DIV/0!	0	0	0	0	#DIV/0!	0	0	0	0	#DIV/0!	0	0	0	0	#DIV/0!
TAG(52:4)	0	0	0	0	#DIV/0!	0	0	0	0	#DIV/0!	0	0	0	0	#DIV/0!	0	0	2.07565e-05	3.59513e-05	0.18695
TAG(52:3)	0	0	0	0	#DIV/0!	0	0	0	0	#DIV/0!	0	0	0	0	#DIV/0!	0	0	0	0	#DIV/0!
TAG(52:2)	0	0	0	0	#DIV/0!	3.10277e-05	5.37416e-05	0	0	0.18695	0	0	0	0	#DIV/0!	0	0	0	0	#DIV/0!
TAG(54:9)	0	0	0	0	#DIV/0!	0	0	0	0	#DIV/0!	0	0	0	0	#DIV/0!	0	0	0	0	#DIV/0!
TAG(54:8)	0	0	0	0	#DIV/0!	0	0	0	0	#DIV/0!	5.47675e-05	9.48601e-05	0	0	0.18695	0	0	0	0	#DIV/0!
TAG(54:7)	0	0	0	0	#DIV/0!	0	0	0	0	#DIV/0!	0	0	0	0	#DIV/0!	0	0	0	0	#DIV/0!
TAG(54:6)	0	0	0	0	#DIV/0!	0	0	0	0	#DIV/0!	0	0	0	0	#DIV/0!	0	0	0	0	#DIV/0!
TAG(54:5)	0	0	0	0	#DIV/0!	0	0	0	0	#DIV/0!	0	0	1.37239e-05	2.37704e-05	0.18695	0	0	0	0	#DIV/0!
TAG(54:4)	4.8209e-05	4.4456e-05	0.000140677	0.000161413	0.196468	8.80462e-05	7.64648e-05	0.000220332	0.000222706	0.19281	4.66745e-05	8.08426e-05	3.72299e-05	3.36914e-05	0.430462	3.52003e-05	6.09688e-05	0.000147551	9.65115e-05	0.081731
TAG(54:3)	0.00012215	9.67137e-05	0.000217439	0.00022145	0.266055	0.000332797	0.00037358	7.88369e-05	9.85859e-05	0.15924	5.81174e-06	1.00662e-05	6.92133e-05	0.000119881	0.206489	0	0	3.25495e-05	5.63774e-05	0.18695
TAG(54:2)	1.83773e-05	2.3563e-05	4.06081e-05	7.03352e-05	0.315547	0	0	1.04462e-05	1.80933e-05	0.18695	0	0	1.85304e-05	3.08555e-05	0.178496	2.75961e-05	2.5263e-05	4.46512e-05	5.03209e-05	0.313784
TAG(56:8)	0	0	4.76975e-05	8.26145e-05	0.18695	0	0	0	0	#DIV/0!	0	0	0	0	#DIV/0!	0	0	0	0	#DIV/0!
TAG(56:7)	6.21618e-05	5.77378e-05	0.000385038	0.000285821	0.063793	0.000103359	9.28008e-05	0.000632352	0.000314648	0.0245803	0	0	8.76523e-05	4.67165e-05	0.0156912	0	0	0.000469368	0.000231685	0.0123478
TAG(56:6)	0.000248396	0.000215603	0.000579745	0.000488724	0.171566	0.0003094	0.000332457	0.000715692	0.000456256	0.140288	9.7404e-05	2.19006e-05	0.000326448	0.000135968	0.0224934	3.39841e-05	5.88622e-05	0.000218542	0.000318154	0.189547
TAG(56:5)	0.000277935	0.000230397	0.000732108	0.000392336	0.0794374	0.000699313	0.000772316	0.000314595	0.000310186	0.2341	5.92242e-05	0.000102579	0.000142011	0.000110513	0.197734	5.57174e-05	5.79375e-05	0.000218898	7.69272e-05	0.021304
TAG(56:4)	1.97512e-05	3.42102e-05	0.000118277	0.000204861	0.228719	0	0	2.31275e-05	4.0058e-05	0.18695	0	0	2.92322e-05	5.06317e-05	0.18695	2.29263e-05	3.97095e-05	0	0	0.18695
TAG(56:3)	0	0	0	0	#DIV/0!	0	0	0	0	#DIV/0!	0	0	0	0	#DIV/0!	0	0	0	0	#DIV/0!
TAG(56:2)	0	0	0	0	#DIV/0!	0	0	0	0	#DIV/0!	0	0	0	0	#DIV/0!	0	0	0	0	#DIV/0!
TAG(58:7)	0	0	0	0	#DIV/0!	0	0	0	0	#DIV/0!	0	0	0	0	#DIV/0!	0	0	0	0	#DIV/0!
TAG(58:6)	0	0	0	0	#DIV/0!	0	0	0	0	#DIV/0!	0	0	0	0	#DIV/0!	0	0	0	0	#DIV/0!
TAG(58:5)	0	0	0	0	#DIV/0!	0	0	2.30913e-05	3.99954e-05	0.18695	0	0	0	0	#DIV/0!	0	0	0	0	#DIV/0!
TAG(58:4)	0	0	0	0	#DIV/0!	0	0	0	0	#DIV/0!	0	0	0	0	#DIV/0!	0	0	0	0	#DIV/0!
TAG(58:3)	0	0	0	0	#DIV/0!	0	0	0	0	#DIV/0!	0	0	0	0	#DIV/0!	0	0	0	0	#DIV/0!
TAG(58:2)	0	0	0	0	#DIV/0!	0	0	0	0	#DIV/0!	0	0	0	0	#DIV/0!	0	0	0	0	#DIV/0!
Total NL327 20:1	0.000889344	0.000253928	0.00229109	0.00147635	0.0901962	0.00176938	0.00151235	0.0020564	0.00129411	0.407537	0.000263882	0.000185776	0.000724041	0.000309167	0.0458278	0.000198891	0.000125928	0.00115232	0.000555062	0.0220282
