# Supplementary material for: Elucidating the biochemical basis of trans‐16:1 fatty acid change in leaves during cold acclimation in wheat
Source: Plant Environ Interact. 2021 May 17;2(3):101–11. doi: 10.1002/pei3.10044 (PMC10168083; doi:10.1002/pei3.10044)
Supplement: Supplementary file 2 — Supplementary Material [file PEI3-2-101-s002.xlsx]

## Sheet: Sheet1
Supplemental Data 2. Detailed statistics of mapping RNA-seq reads to the wheat genome and unmapped reads to de novo assembled genes.
	Reference guided assembly							De novo assembly
Sample	# of input reads	# of uniquely mapped reads	% uniquely mapped reads	# of reads mapped to multiple loci	% of reads mapped to multiple loci	Total mapped counts	% mapped	# of input reads	# of uniquely mapped reads	% uniquely mapped reads	# of reads mapped to multiple loci	% of reads mapped to multiple loci	Total mapped counts	% mapped
manitou_ck_R1	32225300	23244992	0.721327	5851587	0.181584	29096579	0.902911	2926088	1997072	0.6825	498137	0.1702	2495209	0.852746
manitou_ck_R2	48057575	34702908	0.722111	8917075	0.18555	43619983	0.907661	4179920	2830948	0.6773	743501	0.1779	3574449	0.855148
manitou_ck_R3	29924960	21441220	0.7165	5427092	0.181357	26868312	0.897856	2840566	2001534	0.7046	454167	0.1599	2455701	0.864511
manitou_cold_R1	41900942	29501676	0.704081	8066391	0.192511	37568067	0.896592	3956688	2609793	0.6596	659121	0.1666	3268914	0.826174
manitou_cold_R2	26775350	19290306	0.72045	5238166	0.195634	24528472	0.916084	2142457	1280632	0.5977	401927	0.1876	1682559	0.785341
manitou_cold_R3	38460489	27783904	0.722401	7518193	0.195478	35302097	0.91788	3023364	1879505	0.6217	625402	0.2069	2504907	0.828517
winter_manitou_ck_R1	45614520	28822858	0.631879	7344752	0.161018	36167610	0.792897	8108837	6874385	0.8478	700457	0.0864	7574842	0.934147
winter_manitou_ck_R2	31811027	21070957	0.662379	5430441	0.170709	26501398	0.833088	4655709	2256368	0.4846	297733	0.064	2554101	0.548595
winter_manitou_ck_R3	37676546	26943449	0.715125	7054964	0.187251	33998413	0.902376	3445203	2349230	0.6819	616158	0.1788	2965388	0.86073
winter_manitou_cold_R1	26239221	18793842	0.71625	4916014	0.187354	23709856	0.903604	2347457	1476842	0.6291	406064	0.173	1882906	0.802105
winter_manitou_cold_R2	17005672	10545653	0.620126	2983531	0.175443	13529184	0.795569	2855153	905763	0.3172	317001	0.111	1222764	0.428266
winter_manitou_cold_R3	40306013	29246228	0.725605	7629269	0.189284	36875497	0.914888	3262656	2060263	0.6315	663583	0.2034	2723846	0.834855
norsta_ck_R1	18233519	12994616	0.712677	3608585	0.197909	16603201	0.910587	1563989	619165	0.3959	171385	0.1096	790550	0.50547
norstar_ck_R2	64125617	45076061	0.702934	12790490	0.19946	57866551	0.902394	5865283	4051824	0.6908	927369	0.1581	4979193	0.848926
norstar_ck_R3	29139943	20144866	0.691315	5663931	0.19437	25808797	0.885685	3076572	2211807	0.7189	426718	0.1387	2638525	0.857618
norstar_cold_R1	41186963	29593987	0.718528	7956892	0.19319	37550879	0.911718	3478581	2110216	0.6066	637057	0.1831	2747273	0.789768
norstar_cold_R2	39337892	28743090	0.730672	7381805	0.187651	36124895	0.918323	3127476	1951396	0.624	623869	0.1995	2575265	0.823432
norstar_cold_R3	31289872	21231127	0.67853	3922794	0.125369	25153921	0.8039	5251446	4202121	0.8002	461405	0.0879	4663526	0.888046
spring_norstar_ck_R1	25384267	17935119	0.706545	4811454	0.189545	22746573	0.896089	2491716	1735525	0.6965	387490	0.1555	2123015	0.852029
spring_norstar_ck_R2	30475845	20785419	0.682029	5396826	0.177085	26182245	0.859115	3901021	3049376	0.7817	438529	0.1124	3487905	0.894101
spring_norstar_ck_R3	28728367	19973711	0.695261	4902359	0.170645	24876070	0.865906	3512984	2735375	0.7786	388600	0.1106	3123975	0.889265
spring_norstar_cold_R1	28650333	20831990	0.727112	5087737	0.17758	25919727	0.904692	2644687	1401927	0.5301	532651	0.2014	1934578	0.731496
spring_norstar_cold_R2	34176484	24107823	0.705392	5837511	0.170805	29945334	0.876197	3923225	2721198	0.6936	661949	0.1687	3383147	0.862338
spring_norstar_cold_R3	36081914	25383081	0.703485	6231121	0.172694	31614202	0.876179	4161125	2443371	0.5872	592849	0.1425	3036220	0.729663
