# Supplementary material for: Elucidating the biochemical basis of trans‐16:1 fatty acid change in leaves during cold acclimation in wheat
Source: Plant Environ Interact. 2021 May 17;2(3):101–11. doi: 10.1002/pei3.10044 (PMC10168083; doi:10.1002/pei3.10044)
Supplement: Supplementary file 3 — Supplementary Material [file PEI3-2-101-s004.xlsx]

## Sheet: Sheet1
Supplemental Data 3. Lists of DEGs in MA, NO, WM and SN. MA, Manitou; MA-C, cold treated Manitou; WM, winter Manitou; WM-C, cold treated winter Manitou; NO, Norstar; NO-C, cold treated Norstar; SN, spring Norstar; SN-C, cold treated spring Norstar.
										Normalized mean counts									log2FoldChange											p value
	Arabidopsis thaliana gene stable ID	Brachypodium distachyon gene stable ID	Oryza sativa Japonica gene stable ID	Zea mays gene stable ID		AnnotationID	GeneID	Species	Species_Description	MA-C	MA	WM-C	WM	NO-C	NO	SN-C	SN		MA-C/MA	WM-C/WM	NO-C/NO	SN-C/SN		WM/MA	NO/SN		WM-C/MA	NO-C/SN		MA-C/MA	WM-C/WM	NO-C/NO	SN-C/SN		WM/MA	NO/SN		WM-C/MA	NO-C/SN	Cluster membership
Traes_1AL_00744EBC6		BRADI4G33210	OS08G0225900, OS04G0286500, OS08G0561000							551.605	2005.16	548.118	1478.5	788.445	1613.95	675.819	1866.12		-1.8524	-1.4163	-1.0374	-1.458		-0.4372	-0.2092		-0.0011	0.2114		1.435e-31	8.47e-19	6.874e-11	3.76e-20		0.005176	0.184		0.9945	0.1867	DEG9
Traes_1AL_00E379EFF	AT3G18000, AT1G73600, AT1G48600	BRADI2G17680	OS05G0548900	GRMZM2G170400						6455.69	17502.5	19352.8	53661.9	45255.4	15860.7	3679.93	20974.2		-1.4309	-1.4633	1.5046	-2.4968		1.6075	-0.401		1.5751	3.6004		1.758e-16	3.345e-17	4.368e-18	9.994e-47		1.925e-20	0.02092		1.228e-19	2.948e-95	DEG4
Traes_1AL_00E8CE811										34.4914	64.4579	11.0905	49.0892	5.20837	112.729	20.5382	73.3115		-0.869	-1.9598	-4.0357	-1.7564		-0.3798	0.5966		-1.4706	-1.6827		0.07056	0.0001586	2.118e-13	0.0003744		0.425	0.21		0.004913	0.002897	DEG6
Traes_1AL_0121566F8		BRADI2G14590	OS05G0588900	AC233854.1_FG002, GRMZM6G704070, GRMZM2G175593, GRMZM2G408881						124.748	13.7557	241.761	55.3503	109.908	4.44343	349.765	17.4085		3.0634	2.0756	4.3651	4.1818		1.923	-1.7856		0.9352	-1.6023		9.775e-14	3.828e-08	5.167e-18	1.481e-23		4.119e-06	0.0009261		0.01165	1.598e-05	DEG23
Traes_1AL_014F29DA6	AT2G39800, AT3G55610, AT2G39800, AT3G55610, AT2G39800, AT3G55610	BRADI2G23507	OS05G0455500	GRMZM2G061777, GRMZM2G375504, AC203754.4_FG008						96.7252	52.5244	62.5023	93.753	137.34	85.278	60.601	188.447		0.8565	-0.5445	0.6525	-1.6042		0.8158	-1.1296		-0.5852	1.1271		0.006487	0.08547	0.0371	2.592e-07		0.009549	0.0002907		0.06444	0.0003128	DEG5
Traes_1AL_015BAE72C		BRADI3G16430	OS11G0490200	GRMZM2G389948						758.668	451.873	479.842	417.84	91.5001	186.584	425.545	36.5842		0.6988	0.1869	-0.9378	3.2591		-0.1055	2.1533		-0.6174	-2.0436		0.2396	0.7534	0.1184	7.811e-08		0.8591	0.0004042		0.299	0.0006404	DEG17
Traes_1AL_031E97FA1	AT5G39890, AT5G15120	BRADI2G14450	OS05G0592300	GRMZM2G113355						31.0774	19.6484	21.3068	15.1941	55.8427	14.0049	46.5661	25.2677		0.6518	0.5346	1.8636	0.8586		-0.3418	-0.8188		-0.459	0.1862		0.1294	0.237	3.747e-05	0.04612		0.4451	0.08272		0.2908	0.6486	DEG23
Traes_1AL_039C1D96D	AT1G21460	BRADI2G24850	OS05G0426000	GRMZM2G153358						57.6999	64.3	16.9237	36.2316	11.9672	29.9062	79.8481	19.1962		-0.1466	-0.8804	-1.3224	2.0391		-0.8355	0.6846		-1.5693	-2.6768		0.4991	0.001726	4.186e-05	6.369e-13		0.0002747	0.0277		6.686e-09	1.711e-19	DEG28
Traes_1AL_03D760545		BRADI2G19830								21.0783	3.85663	3.6045	10.2686	8.1996	122.15	8.0574	54.7633		2.4372	-1.2055	-3.7114	-2.7352		1.4484	1.1724		-2.1943	0.1962		1.547e-08	0.009277	7.456e-31	6.785e-16		0.001576	2.185e-07		4.916e-07	0.6303	DEG6
Traes_1AL_041EBB4A6			OS05G0490600	GRMZM2G028054						230.297	187.858	270.163	110.783	261.708	162.044	220.076	135.311		0.3003	1.252	0.6575	0.6947		-0.76	0.2716		0.1917	0.2344		0.02416	1.227e-18	3.17e-06	2.181e-06		1.002e-07	0.07745		0.148	0.07855	DEG23
Traes_1AL_0458C8353										7.2622	15.5915	8.95037	25.8801	75.8696	13.7744	14.4079	35.9812		-1.0111	-1.354	2.2598	-1.2099		0.6656	-1.2835		0.3228	2.1861		0.1246	0.03822	0.0003957	0.05691		0.2913	0.04703		0.6349	0.0004873	DEG11
Traes_1AL_04C9CFE29		BRADI3G30730	OS10G0509600, OS10G0509401	GRMZM2G339562						20.919	168.241	40.2368	61.5281	31.4361	516.27	35.6012	90.6647		-2.9928	-0.5642	-4.0102	-1.3237		-1.4253	2.4957		1.0034	-0.1909		1.242e-31	0.02316	2.006e-61	9.846e-08		7.813e-11	1.189e-30		0.0003593	0.4812	DEG9
Traes_1AL_04E43F15D		BRADI2G17600	OS05G0549900	GRMZM2G061568						603.921	512.6	506.183	359.733	593.381	442.008	653.798	321.774		0.2387	0.5001	0.4461	1.0212		-0.5074	0.4521		-0.246	-0.123		0.039	3.079e-05	0.0002061	7.44e-17		1.806e-05	0.0003501		0.03606	0.2891	DEG23
Traes_1AL_053F6B12B	AT3G51820	BRADI2G28460	OS05G0349700	GRMZM2G162672						565.394	692.759	672.015	782.332	1339.11	681.084	459.478	952.072		-0.2894	-0.2172	0.9584	-1.0373		0.1735	-0.4769		0.2457	1.5188		0.263	0.4011	0.0002104	6.317e-05		0.5014	0.06586		0.3433	4.278e-09	DEG11
Traes_1AL_05881352A			OS07G0538200, OS07G0538400	GRMZM2G021624, GRMZM2G087625, GRMZM2G140231, GRMZM2G431018, GRMZM2G021624, GRMZM2G087625, GRMZM2G140231, GRMZM2G431018						242.579	68.4245	120.34	29.7208	21.7003	34.3045	159.924	11.9025		1.8198	1.9978	-0.5222	3.6404		-1.1724	1.3517		-0.9943	-2.8108		1.703e-17	2.775e-16	0.07792	2.878e-29		2.325e-06	0.0001264		1.964e-06	5.732e-27	DEG23
Traes_1AL_065AA7C82		BRADI2G27190	OS05G0373700							394.945	410.142	623.608	395.132	1470.55	352.588	510.692	477.941		-0.0522	0.6315	1.9832	0.0925		-0.0515	-0.4221		0.6322	1.4686		0.9056	0.1512	6.653e-06	0.8336		0.9068	0.3391		0.1507	0.0008212	DEG11
Traes_1AL_06E2D1837	AT3G23570, AT3G23600, AT3G23570, AT3G23600	BRADI2G26050	OS05G0399100	GRMZM2G179301, GRMZM2G161643						795.2	1223.59	860.089	1641.8	466.207	1200.5	476.778	1278.26		-0.6167	-0.9286	-1.3372	-1.4109		0.4212	-0.0906		0.1093	-0.017		0.003478	1.104e-05	3.9e-10	3.359e-11		0.04507	0.6684		0.6063	0.9369	DEG6
Traes_1AL_06FED2723	AT3G22840, AT4G14690, AT3G22840, AT4G14690, AT3G22840, AT4G14690, AT3G22840, AT4G14690, AT3G22840, AT4G14690, AT3G22840, AT4G14690, AT3G22840, AT4G14690, AT3G22840, AT4G14690, AT3G22840, AT4G14690, AT3G22840, AT4G14690, AT3G22840, AT4G14690, AT3G22840, AT4G14690, AT3G22840, AT4G14690, AT3G22840, AT4G14690, AT3G22840, AT4G14690, AT3G22840, AT4G14690, AT3G22840, AT4G14690, AT3G22840, AT4G14690	BRADI1G55620, BRADI1G55560, BRADI1G55580	OS01G0246400, OS07G0178800, OS07G0178700, OS01G0246400, OS07G0178800, OS07G0178700, OS01G0246400, OS07G0178800, OS07G0178700	GRMZM2G425728, GRMZM2G355752, GRMZM2G425728, GRMZM2G355752, GRMZM2G425728, GRMZM2G355752, GRMZM2G425728, GRMZM2G355752, GRMZM2G425728, GRMZM2G355752, GRMZM2G425728, GRMZM2G355752, GRMZM2G425728, GRMZM2G355752, GRMZM2G425728, GRMZM2G355752, GRMZM2G425728, GRMZM2G355752						71.2376	6.47713	526.5	0.584333	1438.17	4.76757	336.918	1.30677		3.1366	8.3889	7.6848	6.9766		-2.4788	1.3092		2.7735	2.0175		3.187e-09	2.198e-33	2.035e-42	1.767e-24		0.0007428	0.08068		4.095e-09	1.422e-05	DEG23
Traes_1AL_073C8CC22	AT2G18290	BRADI2G14950	OS05G0579800	GRMZM2G174971, GRMZM2G054247						22.9432	84.9269	29.4091	75.2196	44.646	69.2223	52.4906	85.7862		-1.8464	-1.266	-0.5976	-0.7111		-0.1714	-0.3261		0.409	-0.2126		1.039e-15	3.306e-08	0.007111	0.0007395		0.3722	0.1219		0.1183	0.3381	DEG28
Traes_1AL_074FF2020	AT4G22540, AT4G12460, AT4G22540, AT4G12460	BRADI3G33020	OS10G0554100	GRMZM2G409265, GRMZM2G061099						102.203	28.6895	158.593	32.1415	189.915	29.8924	96.2927	27.5791		1.798	2.2636	2.7152	1.7877		0.126	0.0408		0.5916	0.9682		1.527e-14	5.378e-23	1.909e-28	6.444e-12		0.6248	0.8903		0.003426	1.5e-06	DEG23
Traes_1AL_08C1774C8	AT1G07210	BRADI3G30060, BRADI2G58736	OS10G0500500	GRMZM2G135095, GRMZM2G096424, GRMZM2G135095, GRMZM2G096424						94.4418	96.3747	133.972	91.332	153.66	71.2959	109.022	79.5346		-0.0358	0.5291	1.1755	0.457		-0.0755	-0.1902		0.4895	0.5283		0.8404	0.002871	4.223e-10	0.01647		0.6718	0.353		0.005735	0.002202	DEG26
Traes_1AL_090571678	AT2G20840, AT1G61250, AT1G03550, AT1G11180, AT2G20840, AT1G61250, AT1G03550, AT1G11180	BRADI2G20570	OS05G0503000	GRMZM2G100809, GRMZM2G174730						182.73	149.308	374.252	208.209	278.61	199.28	201.332	204.109		0.2884	0.8155	0.4825	-0.0188		0.4761	-0.0353		1.0031	0.4659		0.1772	9.412e-05	0.02399	0.9303		0.02524	0.871		1.743e-06	0.02701	DEG25
Traes_1AL_0912DED70	AT4G10380	BRADI3G30540		GRMZM2G176209						5.9032	301.676	0.551933	280.925	2.95813	316.171	7.67983	398.501		-5.5796	-7.5457	-6.355	-5.5632		-0.0981	-0.3362		-2.0643	-1.128		2.905e-57	2.284e-34	2.492e-47	4.368e-65		0.6225	0.09581		0.002283	0.02616	DEG9
Traes_1AL_0962CB678	AT1G31220	BRADI3G39640	OS05G0270800, OS08G0500900, OS08G0501132	GRMZM2G155626						24.5861	49.01	20.7449	63.1146	35.1567	51.1248	30.4558	47.3395		-1.0076	-1.6538	-0.5589	-0.6262		0.3674	0.0446		-0.2788	0.112		1.664e-05	4.988e-11	0.01857	0.009584		0.06894	0.8486		0.3159	0.6482	DEG9
Traes_1AL_096D3C715	AT4G17190, AT5G47770, AT4G17190, AT5G47770	BRADI2G17990	OS05G0543400	GRMZM2G079836, GRMZM2G168681						226.294	135.322	183.037	104.44	148.481	87.2321	257.303	97.1089		0.7501	0.7774	0.7856	1.3981		-0.3487	-0.1633		-0.3214	-0.7758		2.983e-08	8.233e-08	7.029e-07	3.194e-20		0.01648	0.3415		0.01719	1.302e-08	DEG23
Traes_1AL_0984179CA	AT5G08415	BRADI2G20230	OS05G0511500							40.1479	14.8254	42.9148	26.9649	64.7828	20.2956	43.032	26.4127		1.375	0.6859	1.7195	0.6759		0.807	-0.4034		0.1178	0.6402		2.68e-05	0.02634	1.174e-07	0.03577		0.01662	0.2563		0.6929	0.0259	DEG23
Traes_1AL_0A1043127	AT2G42880	BRADI2G15317		GRMZM2G063144, GRMZM2G163861						55.0126	22.0935	128.754	41.0739	71.5383	58.1342	90.525	38.3318		1.2306	1.5552	0.3085	1.1656		0.834	0.5625		1.1586	-0.2945		0.0242	0.003641	0.5671	0.03146		0.1282	0.3046		0.02957	0.5804	DEG28
Traes_1AL_0A12DA18E										81.4031	233.58	78.4512	437.958	317.658	299.818	169.982	58.4808		-1.4971	-2.4069	0.0667	1.5149		0.8948	2.3198		-0.015	0.8716		4.286e-07	7.088e-16	0.8178	1.041e-06		0.001811	6.358e-14		0.961	0.00269	DEG18
Traes_1AL_0A1C67699	AT4G27390	BRADI2G20600	OS05G0502500	GRMZM2G082894						263.005	192.998	265.917	416.67	494.241	321.798	253.44	458.565		0.448	-0.6491	0.6047	-0.8477		1.1098	-0.5098		0.0128	0.9426		0.009824	0.0001471	0.0003984	7.219e-07		8.886e-11	0.00303		0.9414	2.875e-08	DEG28
Traes_1AL_0A5A0E0D3	AT2G27500	BRADI2G23940	OS01G0860800	GRMZM2G019619						117.436	102.911	108.918	20.9546	201.982	93.5041	205.965	44.0993		0.1791	2.33	1.1004	2.212		-2.2707	1.0555		-0.1198	-0.056		0.2989	1.707e-24	6.179e-10	4.543e-27		6.209e-24	1.383e-06		0.497	0.728	DEG23
Traes_1AL_0B9F7C67F	AT2G18220	BRADI3G29890	OS10G0495500	GRMZM2G374385						81.5891	101.72	121.436	118.63	219.668	138.636	100.027	122.959		-0.3181	0.0251	0.6251	-0.2916		0.2138	0.1708		0.557	1.0875		0.329	0.9382	0.05205	0.3721		0.5075	0.6017		0.08864	0.000714	DEG11
Traes_1AL_0BC22EBC4		BRADI2G22880	OS05G0465000, OS05G0464300	GRMZM2G160354						76.7315	18.7027	21.3108	3.25587	7.54163	3.75983	2.3718	0.473767		1.9873	2.6219	0.9264	1.2642		-2.4485	1.9395		-1.8138	1.6017		2.557e-12	2.278e-08	0.07528	0.1374		1.423e-07	0.01894		4.12e-10	0.004446	DEG28
Traes_1AL_0BDE975B6	AT1G05490, AT3G24340	BRADI2G26500	OS05G0392400	GRMZM2G154946						44.1686	68.9134	95.2213	52.4278	63.2042	71.784	30.1162	36.6319		-0.635	0.8163	-0.1372	-0.2843		-0.4003	0.9234		1.051	1.0705		0.08989	0.02826	0.7162	0.4778		0.2817	0.01847		0.005029	0.005597	DEG27
Traes_1AL_0BE456AC0	AT5G60690	BRADI3G28970	OS10G0480200	GRMZM2G469551						518.936	258.828	683.468	372.424	821.877	336.625	566.173	443.7		1.003	0.8782	1.2726	0.3476		0.5248	-0.3956		0.4	0.5294		4.312e-10	3.099e-08	2.784e-15	0.0297		0.001193	0.01611		0.01101	0.0007151	DEG23
Traes_1AL_0BEA9D7FE	AT4G30580	BRADI3G29900	OS10G0497100	GRMZM2G033926						42.1803	51.3317	57.2504	97.6757	82.9061	60.4954	28.1223	94.0176		-0.2936	-0.8588	0.3971	-1.7156		0.914	-0.6221		0.3488	1.4906		0.2402	0.0003511	0.1059	5.257e-11		9.711e-05	0.01162		0.1721	1.05e-08	DEG9
Traes_1AL_0C0DFBE2C										22.3685	32.1817	82.4346	37.5687	462.017	26.1594	26.8311	34.3735		-0.5103	1.0919	4.1305	-0.3611		0.2276	-0.4404		1.8297	4.0512		0.09447	7.319e-05	1.633e-46	0.2493		0.4311	0.1762		3.803e-10	2.818e-49	DEG11
Traes_1AL_0C41C44B1	AT5G24120	BRADI2G14790	OS05G0586600	GRMZM2G077436						912.742	277.874	1613.54	374.341	1053.85	758.99	1325.01	283.014		1.69	2.0777	0.472	2.1927		0.4237	1.3999		0.8114	-0.3208		3.751e-09	3.434e-13	0.09811	2.742e-14		0.1414	1.307e-06		0.004286	0.259	DEG23
Traes_1AL_0CF11612B		BRADI2G22420	OS05G0475300	GRMZM2G410782, GRMZM2G127297						632.56	613.117	656.562	373.925	305.941	585.24	524.84	275.762		0.0441	0.7908	-0.9095	0.9122		-0.7017	1.0674		0.045	-0.7543		0.8815	0.007864	0.002391	0.002368		0.01818	0.0003852		0.8795	0.01162	DEG23
Traes_1AL_0D04C9A2A	AT4G26110, AT5G56950, AT2G19480, AT4G26110, AT5G56950, AT2G19480	BRADI2G18330	OS05G0539700	GRMZM2G121186, GRMZM2G176707						455.362	558.659	1195.97	699.683	857.352	592.554	489.853	618.348		-0.2861	0.7465	0.5147	-0.3255		0.315	-0.0594		1.3476	0.7808		0.4762	0.06243	0.2	0.4181		0.4322	0.8826		0.0007815	0.05172	DEG25
Traes_1AL_0D46979E7	AT3G60740	BRADI3G30790	OS10G0508500	GRMZM5G816015, GRMZM2G113053						124.091	58.4384	133.52	65.201	90.3717	42.7935	104.015	43.9874		1.083	1.0413	1.043	1.2128		0.1526	0.0106		0.1109	-0.1592		1.107e-10	5.384e-10	8.412e-08	1.031e-09		0.3952	0.9623		0.4748	0.335	DEG23
Traes_1AL_0D6ADE0A3		BRADI1G48870	OS06G0157000	GRMZM2G130528, AC231745.1_FG003						79.129	40.7494	50.7309	29.4694	41.8041	38.0876	60.5623	21.3689		0.929	0.8079	0.2191	1.4454		-0.4596	0.7778		-0.5807	-0.4485		0.01085	0.0335	0.5702	0.0002902		0.2253	0.05931		0.1123	0.227	DEG23
Traes_1AL_0D9C3AC58	AT1G13630	BRADI3G28890	OS08G0402600	GRMZM2G165963						13.1201	48.4185	26.1824	71.9639	20.1165	47.6177	16.2726	31.8096		-1.8116	-1.4499	-1.1009	-0.9529		0.55	0.5389		0.9116	0.3909		2.248e-05	0.0004117	0.009664	0.02972		0.1594	0.1992		0.04063	0.3785	DEG9
Traes_1AL_0DBA14C6C	AT5G41800	BRADI2G14810	OS05G0586500	GRMZM2G057733						82.795	176.375	94.6176	150.188	101.477	91.0051	82.2914	130.07		-1.0937	-0.6183	0.2313	-0.6533		-0.2263	-0.5375		0.249	0.3471		5.832e-10	0.000585	0.2269	0.0004875		0.1764	0.005019		0.1861	0.06367	DEG9
Traes_1AL_0E0FA5BF6	AT1G64980	BRADI3G30470	OS10G0516400	GRMZM2G003014, GRMZM2G127404						84.4286	27.7571	117.69	53.4303	215.653	27.4821	169.399	82.6909		1.5792	1.1131	2.912	1.0272		0.939	-1.5674		0.4729	0.3174		6.736e-09	1.204e-05	2.603e-25	3.677e-05		0.0007584	8.237e-08		0.05575	0.1757	DEG23
Traes_1AL_0E2F234B3		BRADI2G16190	OS07G0285200, OS07G0285700, OS07G0285450							67.3113	127.527	57.6331	111.617	33.2147	139.009	84.1084	101.987		-0.9015	-0.9653	-1.898	-0.2744		-0.1925	0.4299		-0.2563	-1.1937		0.003417	0.002284	6.538e-09	0.3797		0.525	0.167		0.4252	0.0002771	DEG6
Traes_1AL_0ECE6CCF4	AT1G15770, AT2G10440, AT1G15780	BRADI3G12660	OS08G0564800	GRMZM5G833477						83.346	43.9718	112.056	46.5839	73.2708	66.2483	90.8985	46.0613		0.8893	1.1987	0.1504	0.9654		0.0697	0.4855		0.3791	-0.3295		0.001269	1.318e-05	0.5932	0.0007464		0.8066	0.1014		0.154	0.2236	DEG23
Traes_1AL_0F39673AF1	AT1G29930, AT2G34420, AT1G29910, AT1G29920, AT2G34430, AT1G29930, AT2G34420, AT1G29910, AT1G29920, AT2G34430, AT1G29930, AT2G34420, AT1G29910, AT1G29920, AT2G34430, AT1G29930, AT2G34420, AT1G29910, AT1G29920, AT2G34430, AT1G29930, AT2G34420, AT1G29910, AT1G29920, AT2G34430, AT1G29930, AT2G34420, AT1G29910, AT1G29920, AT2G34430, AT1G29930, AT2G34420, AT1G29910, AT1G29920, AT2G34430, AT1G29930, AT2…	BRADI4G07380	OS09G0346500, OS01G0600900, OS01G0720500	GRMZM2G104549, AC208915.3_FG010, GRMZM2G155216, GRMZM2G120619, AC207722.2_FG009, GRMZM2G351977, GRMZM2G104549, AC208915.3_FG010, GRMZM2G155216, GRMZM2G120619, AC207722.2_FG009, GRMZM2G351977, GRMZM2G104549, AC208915.3_FG010, GRMZM2G155216, GRMZM2G120619, AC207722.2_FG009, GRMZM2G351977						68514.4	61716.1	11636.7	5808.22	77006.7	153501	25134.6	10875.2		0.1483	0.9857	-0.979	1.1883		-3.3522	3.7559		-2.5148	1.5885		0.621	0.001023	0.001097	7.48e-05		5.562e-29	5.879e-36		5.174e-17	1.182e-07	DEG15
Traes_1AL_0FB80B128	AT3G53900	BRADI2G23490	OS05G0455700	GRMZM2G059121						85.7189	234.811	44.8838	262.223	81.8105	197.917	31.2018	207.95		-1.459	-2.6254	-1.2235	-2.7063		0.1562	-0.0534		-1.0102	1.4294		1.417e-19	6.464e-44	8.052e-13	9.069e-42		0.2866	0.7369		4.64e-07	8.625e-12	DEG9
Traes_1AL_0FC07AEF4	AT1G53000	BRADI2G16710	OS05G0561500	GRMZM2G119256						13.407	102.566	19.3036	39.2374	55.0335	51.0007	5.1645	22.9636		-2.8565	-0.9403	0.1984	-1.9957		-1.3592	1.0954		0.557	3.2894		7.305e-16	0.008899	0.5502	1.401e-05		1.887e-05	0.002771		0.1552	3.121e-14	DEG8
Traes_1AL_0FC13ED9E										34.2961	65.5029	40.7435	73.2154	21.8735	85.2087	24.7795	72.5146		-0.8897	-0.841	-1.7955	-1.4933		0.1514	0.2265		0.2001	-0.0758		0.05059	0.06569	0.0001309	0.001327		0.7347	0.6169		0.6669	0.875	DEG6
Traes_1AL_103266D84		BRADI4G41550	OS12G0169000	GRMZM2G443495						129.364	56.7765	110.348	80.0606	112.484	74.4213	166.357	92.6734		1.1939	0.4812	0.6495	0.8365		0.4931	-0.3189		-0.2196	-0.506		1.735e-12	0.004019	0.000206	4.489e-07		0.005322	0.08429		0.1674	0.00108	DEG24
Traes_1AL_114B29053		BRADI2G18300	OS05G0540000	GRMZM5G889321, GRMZM2G121237						556.8	690.193	370.478	408.574	874.518	340.628	680.591	150.394		-0.3069	-0.1391	1.3343	2.168		-0.7524	1.1813		-0.5845	0.3476		0.02186	0.3196	9.457e-22	1.034e-46		2.615e-08	3.965e-14		2.427e-05	0.009187	DEG17
Traes_1AL_1161A0356	AT1G23330, AT1G10740	BRADI2G25570	OS05G0408300	GRMZM2G080940						410.573	328.935	440.156	322.916	1080.85	356.067	486.594	125.103		0.3209	0.4721	1.5938	1.9502		-0.0242	1.5004		0.1269	1.144		0.002529	1.178e-05	1.729e-51	4.119e-52		0.8223	9.935e-30		0.2315	4.358e-30	DEG28
Traes_1AL_11AB1B224	AT3G16785, AT3G05630	BRADI2G27947		GRMZM2G066485						344.292	186.473	363.226	134.661	423.982	228.435	298.384	132.654		0.8743	1.4091	0.8798	1.156		-0.4709	0.7786		0.0639	0.5024		2.006e-06	7.235e-14	2.234e-06	2.656e-09		0.01348	8.765e-05		0.7251	0.005608	DEG23
Traes_1AL_11CA0CD021		BRADI2G25327	OS05G0414200	GRMZM2G047152						195.824	210.834	117.924	115.96	61.8604	112.85	230.974	46.1669		-0.1106	0.0395	-0.7649	2.2905		-0.8607	1.2504		-0.7105	-1.8051		0.4572	0.812	3.423e-05	5.136e-32		2.924e-08	1.21e-09		9.113e-06	9.354e-26	DEG17
Traes_1AL_11FF51731	AT5G42980, AT1G45145, AT1G19730	BRADI2G20440		GRMZM2G424053						983.385	1109.84	1033.86	1241.07	2546.48	978.19	1614.18	1681.48		-0.1715	-0.2577	1.3572	-0.0577		0.159	-0.7698		0.0728	0.6452		0.5568	0.3775	3.357e-06	0.843		0.5856	0.008471		0.8033	0.0267	DEG11
Traes_1AL_123EE6854	AT4G15530									963.55	246.919	883.362	399.301	376.495	463.464	1040.03	256.571		1.8016	1.0529	-0.2717	1.8517		0.6338	0.7798		-0.1149	-1.3435		0.005274	0.1029	0.6742	0.004173		0.3267	0.2281		0.8586	0.03744	DEG23
Traes_1AL_12FE5575D	AT3G09740, AT3G61450, AT3G09740, AT3G61450	BRADI1G74930, BRADI2G17272	OS05G0553700	GRMZM2G057251						497.084	462.606	472.201	449.813	263.794	381.144	595.148	463.189		0.1028	0.0726	-0.4992	0.359		-0.0393	-0.2797		-0.0696	-1.1379		0.6382	0.7414	0.02624	0.1025		0.8574	0.2091		0.7514	2.885e-07	DEG20
Traes_1AL_130BFA4F7										25.898	50.0157	36.0643	43.0773	33.7282	27.7307	20.7773	53.7463		-0.9235	-0.2737	0.1799	-1.3181		-0.2065	-0.9263		0.4433	0.5717		0.02336	0.503	0.6744	0.001689		0.6035	0.02793		0.2892	0.1801	DEG28
Traes_1AL_131B6251B	AT3G52940	BRADI4G38370	OS09G0565600, OS01G0354200	GRMZM2G473533						108.124	105.214	116.328	125.142	168.574	66.776	163.325	124.285		0.0409	-0.0951	1.2802	0.3925		0.2507	-0.8797		0.1146	0.0079		0.8703	0.7051	1.042e-06	0.1177		0.3144	0.0009824		0.6504	0.9742	DEG23
Traes_1AL_136EC2A52	AT3G23490	BRADI3G28470	OS10G0471300	GRMZM2G134747						47.8974	52.7721	53.8963	74.9684	116.274	54.3829	84.7017	81.6988		-0.137	-0.3931	1.0997	0.0546		0.4994	-0.5923		0.2433	0.4528		0.6761	0.2272	0.0007692	0.865		0.1206	0.07556		0.4633	0.15	DEG11
Traes_1AL_13807565F	AT5G53590	BRADI3G30660	OS10G0510500	GRMZM2G414727, GRMZM2G113135						275.274	158.722	721.621	269.236	566.999	584.405	702.229	480.694		0.7954	1.4035	-0.0378	0.5463		0.7622	0.28		1.3703	-0.3041		5.07e-07	9.899e-21	0.7998	0.0002382		1.493e-06	0.06329		7.481e-20	0.03839	DEG28
Traes_1AL_13E5810F4										338.641	130.779	345.343	441.381	621.317	441.209	534.878	909.587		1.3289	-0.335	0.483	-0.7426		1.6995	-1.0121		0.0355	0.2135		0.001246	0.4128	0.2373	0.06841		3.587e-05	0.01322		0.9309	0.6006	DEG11
Traes_1AL_1464E77D3	AT3G04880	BRADI2G40570	OS01G0542000	AC197555.3_FG008						90.0902	113.802	87.1871	126.73	50.4478	70.9713	114.975	152.234		-0.3284	-0.5232	-0.5112	-0.3967		0.1647	-1.1017		-0.0301	-1.2163		0.1079	0.01188	0.03026	0.05133		0.4093	4.322e-07		0.8872	4.737e-08	DEG1
Traes_1AL_147CF243C	AT2G28350, AT4G30080, AT2G28350, AT4G30080	BRADI3G28950	OS10G0479900	GRMZM2G153233, GRMZM2G159399						170.259	83.4886	137.847	109.865	170.002	95.1291	169.972	123.929		1.0112	0.3418	0.8003	0.4549		0.3973	-0.3788		-0.2722	-0.0335		2.18e-10	0.03289	1.565e-06	0.004738		0.01582	0.03037		0.07853	0.8257	DEG24
Traes_1AL_1497B5110	AT4G36190, AT4G36195, AT2G18080	BRADI3G30630	OS10G0511600	GRMZM2G082502						329.922	183.238	372.205	176.904	367.64	127.428	387.911	122.955		0.8425	1.0603	1.4537	1.6438		-0.0496	0.0912		0.1682	-0.099		7.789e-08	2.044e-11	3.419e-18	1.917e-22		0.7588	0.6159		0.2733	0.5171	DEG23
Traes_1AL_14BFFD9EA	AT1G75220, AT1G19450	BRADI2G16100								22.6194	69.2919	25.6082	55.0157	29.9739	29.7866	22.0397	27.5506		-1.5877	-0.9552	-0.0884	-0.3106		-0.3299	0.1314		0.3025	0.3536		2.713e-07	0.002332	0.7921	0.3696		0.2479	0.7035		0.3665	0.2928	DEG7
Traes_1AL_14F65F66D	AT4G37910, AT5G09590	BRADI1G77637	OS03G0113700	GRMZM2G153815						9.02537	51.6444	35.2223	108.195	140.197	56.5937	17.8174	63.8161		-2.4604	-1.5268	1.3372	-1.8214		1.0581	-0.215		1.9916	2.9435		8.73e-17	1.846e-13	6.626e-12	9.845e-13		1.631e-08	0.3189		1.105e-10	3.785e-35	DEG5
Traes_1AL_1538AC680	AT4G23900, AT4G11010, AT4G23900, AT4G11010, AT4G23900, AT4G11010, AT4G23900, AT4G11010, AT4G23900, AT4G11010	BRADI2G14210	OS05G0595400	GRMZM2G107616, GRMZM2G106099, GRMZM5G833747, GRMZM2G001524, GRMZM2G125893						65.4751	24.6506	74.7098	50.0901	266.295	30.7675	92.726	80.9978		1.343	0.5558	2.9716	0.1901		0.9735	-1.3325		0.1863	1.449		0.004978	0.2369	4.667e-10	0.6835		0.0427	0.005919		0.6904	0.00158	DEG11
Traes_1AL_1543CA165	AT1G06950	BRADI3G29760	OS10G0492101, OS10G0492000, OS10G0492300	GRMZM5G888696, GRMZM2G017730, GRMZM2G467212, GRMZM5G888696, GRMZM2G017730, GRMZM2G467212, GRMZM5G888696, GRMZM2G017730, GRMZM2G467212						4999.36	4850.2	3814.89	5778.02	7799.91	8525.65	3291.43	9960.4		0.0433	-0.5931	-0.1282	-1.5845		0.2505	-0.2226		-0.386	1.2338		0.8361	0.004655	0.5404	3.938e-14		0.2316	0.2876		0.06558	3.903e-09	DEG5
Traes_1AL_15E99335E	AT1G32250, AT3G03000, AT1G32250, AT3G03000	BRADI3G34380	OS01G0505600	GRMZM2G152432, GRMZM2G373828						16.8273	27.3734	17.791	42.994	52.0849	48.0841	19.008	77.7229		-0.6658	-1.3357	0.0495	-1.9567		0.6314	-0.6789		-0.0385	1.3273		0.138	0.003162	0.908	7.864e-06		0.1413	0.1101		0.9349	0.002633	DEG5
Traes_1AL_1630A1DA1		BRADI2G19910	OS05G0515200, OS06G0267400	GRMZM2G075161, GRMZM5G875732, GRMZM2G014580, AC200099.4_FG006, GRMZM2G170047, GRMZM2G133720, GRMZM2G075161, GRMZM5G875732, GRMZM2G014580, AC200099.4_FG006, GRMZM2G170047, GRMZM2G133720						6.08513	6.49517	19.9824	28.1341	67.5539	11.675	36.7111	16.9379		-0.0369	-0.398	2.3961	1.0889		2.0462	-0.4592		1.6851	0.8479		0.9488	0.4136	1.966e-06	0.02852		9.897e-05	0.3922		0.001802	0.0659	DEG28
Traes_1AL_169CE67D8	AT1G19510, AT1G75250, AT1G19510, AT1G75250	BRADI2G44520, BRADI2G14940	OS05G0579600	GRMZM2G114503						430.728	577.739	246.951	284.263	192.508	579.079	374.116	286.86		-0.422	-0.1773	-1.5969	0.384		-1.0162	1.005		-0.7715	-0.9759		0.005162	0.2666	2.526e-23	0.01544		3.145e-11	2.13e-10		9.782e-07	1.293e-09	DEG6
Traes_1AL_16EAFFACD	AT2G27920	BRADI1G60600	OS03G0393700	GRMZM2G120587, GRMZM2G377443, AC233940.1_FG003, GRMZM2G136495						550.107	180.78	504.568	161.544	666.136	164.858	503.82	118.022		1.598	1.6313	2.0057	2.0782		-0.1562	0.46		-0.1229	0.3876		1.018e-18	5.29e-19	5.42e-27	4.015e-27		0.4046	0.02313		0.4861	0.02737	DEG23
Traes_1AL_16EEDBBF0	AT2G01600, AT1G14910, AT2G01600, AT1G14910	BRADI2G17670	OS05G0549000	GRMZM2G170760, GRMZM2G114513						622.152	459.067	666.63	452.152	288.343	370.586	594.445	359.005		0.4317	0.545	-0.3445	0.7151		-0.0209	0.0472		0.0924	-1.0124		0.1422	0.06435	0.2486	0.0158		0.9435	0.8744		0.7534	0.0006381	DEG23
Traes_1AL_17330E626	AT2G28380	BRADI3G28977	OS10G0480500	GRMZM2G027462						60.1077	61.745	61.6716	96.6749	96.6396	33.6574	64.1151	59.8776		-0.0342	-0.6549	1.5206	0.0966		0.663	-0.8017		0.0424	0.6224		0.8681	0.001295	3.671e-11	0.659		0.0007701	0.001096		0.8417	0.001967	DEG26
Traes_1AL_178EFD20C	AT2G46540	BRADI2G18140	OS05G0542100	GRMZM2G079746, GRMZM2G093503						214.837	182.472	161.629	152.61	366.038	139.253	301.106	261.695		0.2265	0.0934	1.3283	0.1945		-0.2452	-0.8708		-0.3783	0.263		0.6325	0.8445	0.00525	0.6811		0.6054	0.06794		0.4259	0.5774	DEG11
Traes_1AL_17BBEACD1	AT1G22220, AT1G78100, AT1G22220, AT1G78100	BRADI2G21750	OS05G0490300	GRMZM2G044512, GRMZM2G161040						55.9884	152.111	47.5032	78.391	118.634	136.967	49.3444	233.827		-1.4116	-0.6787	-0.2343	-2.1894		-0.9345	-0.757		-0.2015	1.1982		6.992e-05	0.06398	0.5076	8.99e-10		0.00778	0.03062		0.5861	0.0008967	DEG9
Traes_1AL_17C37FFB0	AT5G01920		OS05G0480000	GRMZM2G083470						1291.05	608.993	2146.83	1857.01	2299	1307.84	1538.21	2455.3		1.0791	0.2059	0.8165	-0.6719		1.6022	-0.9075		0.729	0.5809		5.329e-13	0.1617	3.613e-08	5.139e-06		5.999e-27	9.451e-10		7.858e-07	8.003e-05	DEG11
Traes_1AL_17F456C3A	AT3G18390	BRADI2G17390	OS05G0551900	GRMZM5G813259						503.755	1030.58	428.151	1068.27	566.801	1218.92	372.273	1287.94		-1.0287	-1.3312	-1.0896	-1.7838		0.0507	-0.0793		-0.2519	0.6149		5.17e-11	5.194e-17	4.916e-12	2.344e-29		0.7432	0.6106		0.1171	0.0001278	DEG9
Traes_1AL_17F4F7A9B	AT3G18180, AT3G18170	BRADI3G11310	OS02G0330200	GRMZM2G096946						325.129	139.969	363.479	279.673	1381.56	142.271	572.725	175.679		1.2127	0.4024	3.2888	1.6973		0.9983	-0.3248		0.188	1.2667		5.557e-15	0.007134	9.543e-98	1.448e-27		1.571e-10	0.05677		0.2062	2.428e-19	DEG11
Traes_1AL_18495DFAA										71.3672	28.0042	120.652	24.7944	119.842	18.0002	61.6626	2.72807		1.3428	2.2324	2.7801	4.1547		-0.1706	2.3049		0.7189	0.9303		1.043e-06	6.941e-16	3.709e-19	1.792e-15		0.5687	2.929e-05		0.004011	0.0002304	DEG23
Traes_1AL_185F58500	AT1G17745	BRADI3G37240	OS08G0447000	GRMZM2G073814						67.4174	65.5768	66.9657	168.888	104.001	62.928	153.924	155.348		0.0373	-1.2477	0.7456	-0.012		1.3331	-1.2938		0.0481	-0.5362		0.9175	0.0004647	0.04079	0.9727		0.0001613	0.0003615		0.8946	0.1277	DEG28
Traes_1AL_19817730D	AT4G23470, AT5G41390, AT1G63830	BRADI3G32060	OS10G0535800	GRMZM2G065696						116.794	35.4338	81.799	29.3866	41.277	15.3595	245.096	16.0519		1.7071	1.4772	1.2506	3.8673		-0.2631	-0.0564		-0.4931	-2.6731		5.269e-11	6.55e-08	0.0001671	3.631e-34		0.3559	0.8814		0.04615	1.052e-24	DEG23
Traes_1AL_1A1E3798D	AT4G23610, AT2G46150	BRADI2G19200	OS05G0526700	GRMZM2G093418						48.2665	13.9752	36.6905	7.51357	12.3288	1.25177	158.457	6.3907		1.7565	2.2444	2.4605	4.4306		-0.8068	-1.7816		-0.3189	-3.7517		6.33e-05	2.306e-06	0.0002871	2.301e-18		0.1021	0.01257		0.4456	1.082e-16	DEG23
Traes_1AL_1A9EB2CBB		BRADI3G31820	OS10G0529400, OS10G0529500, OS10G0529700	GRMZM2G480439						368.703	312.42	368.044	265.397	628.838	264.328	522.646	87.3595		0.2341	0.4675	1.2172	2.5228		-0.2293	1.5586		0.0041	0.253		0.4856	0.1653	0.0003083	3.153e-13		0.4957	8.011e-06		0.9902	0.4492	DEG17
Traes_1AL_1AFA8DEA9		BRADI3G10230	OS02G0275200	GRMZM2G118312						69.6512	85.1872	24.583	64.033	7.47547	44.3465	61.4519	70.8304		-0.2847	-1.3136	-2.389	-0.2081		-0.4026	-0.685		-1.4315	-2.8658		0.1147	1.236e-08	5.456e-13	0.2983		0.02717	0.001622		4.322e-10	3.608e-19	DEG6
Traes_1AL_1B174E2F1		BRADI5G20587								47.3987	55.6894	60.2081	64.6163	20.4067	50.8145	24.5836	41.7043		-0.2497	-0.0808	-1.1928	-0.7555		0.1955	0.3089		0.3644	-0.1283		0.3973	0.7831	0.0003215	0.02194		0.4997	0.3308		0.2226	0.7084	DEG21
Traes_1AL_1B5F51626	AT5G20240	BRADI2G24940	OS05G0423400	GRMZM5G805387, GRMZM2G152862						120.279	63.7491	128.156	130.484	139.515	51.0935	190.41	120.161		0.8916	-0.0337	1.4005	0.6599		1.0043	-1.2299		0.0789	-0.4893		5.574e-07	0.8416	8.521e-13	0.0001018		1.398e-08	9.549e-10		0.6424	0.00277	DEG24
Traes_1AL_1B67D1299		BRADI2G22880	OS05G0465000, OS05G0464300	GRMZM2G160354						40.8809	238.287	70.3584	57.7707	40.7542	170.513	9.66897	45.403		-2.4895	0.2207	-2.0219	-2.1231		-2.0021	1.8714		0.708	1.9726		2.055e-12	0.5405	2.495e-08	5.673e-07		9.359e-09	2.916e-07		0.0529	3.052e-06	DEG28
Traes_1AL_1BFD68AB8		BRADI3G26840	OS10G0416800, OS10G0416500	GRMZM2G057766, GRMZM2G358153, GRMZM2G057766, GRMZM2G358153						4.8782	53.2877	8.3189	62.4468	31.0994	71.4564	17.6212	64.7035		-3.3551	-2.6855	-1.081	-1.8409		0.233	0.1473		0.9026	0.9072		5.519e-16	5.817e-13	0.0004219	2.013e-08		0.4146	0.6176		0.05871	0.007365	DEG28
Traes_1AL_1C23452F7	AT3G15480, AT1G52910, AT1G61065, AT4G27435	BRADI3G29930	OS10G0495900	GRMZM2G147418						33.6002	41.7998	35.9665	30.4719	56.1822	19.8647	41.7411	32.0765		-0.314	0.2647	1.3393	0.3778		-0.4501	-0.6179		0.1286	0.3436		0.3945	0.4851	0.0006892	0.3234		0.2245	0.132		0.7334	0.3475	DEG11
Traes_1AL_1C66B5A24	AT4G02330, AT2G47550, AT1G02810	BRADI2G11850	OS01G0311800	GRMZM2G119864						45.9606	1.40103	89.4147	0	58.1726	0.1909	277.319	1.30677		4.6769	7.1835	5.8703	7.1196		-1.5296	-0.98		0.977	-2.2293		1.008e-15	4.85e-20	2.022e-15	4.581e-28		0.09211	0.2844		0.001814	2.059e-13	DEG23
Traes_1AL_1C6B1457A	AT5G11600	BRADI2G14190	OS05G0596200	GRMZM2G012901						113.057	158.964	113.011	187.422	324.97	122.678	98.9135	158.671		-0.477	-0.7202	1.3605	-0.6639		0.2338	-0.3621		-0.0094	1.6623		0.1643	0.03668	7.637e-05	0.05564		0.4919	0.2985		0.9783	1.217e-06	DEG11
Traes_1AL_1CB3A83EE	AT2G02790, AT1G74690, AT1G18840, AT1G14380, AT2G02790, AT1G74690, AT1G18840, AT1G14380	BRADI2G18640	OS05G0535900	GRMZM2G406674, GRMZM2G100229						199.712	395.985	370.656	402.226	442.431	300.597	216.442	322.576		-0.9921	-0.1387	0.5448	-0.5725		0.0226	-0.1029		0.876	1.0144		2.162e-13	0.2939	5.942e-05	4.103e-05		0.8615	0.4608		1.941e-10	7.626e-14	DEG4
Traes_1AL_1D8244B27	AT3G08860, AT2G38400, AT3G08860, AT2G38400, AT3G08860, AT2G38400	BRADI2G22410	OS05G0475400	GRMZM2G127350, GRMZM2G107739, GRMZM2G010211						464.582	55.4921	401.453	48.8397	446.041	19.4434	524.333	36.085		3.038	3.0132	4.4005	3.8187		-0.1782	-0.8152		-0.2029	-0.2334		4.118e-62	7.334e-58	1.093e-74	1.673e-69		0.3922	0.003904		0.202	0.1394	DEG23
Traes_1AL_1DC9BD199	AT3G58610	BRADI2G15790	OS05G0573700	GRMZM2G161868						857.137	4154.26	943.73	5511.61	3318.48	4108.52	1035.47	6169.95		-2.2508	-2.5134	-0.3063	-2.5451		0.4034	-0.5801		0.1408	1.6587		2.06e-19	9.132e-24	0.2189	2.093e-24		0.1048	0.0198		0.5752	3.138e-11	DEG9
Traes_1AL_1DF5A0E61	AT5G41950	BRADI3G31090	OS10G0518300	GRMZM2G073934						243.734	40.9745	189.822	24.3779	182.905	26.0971	277.043	16.5943		2.5738	2.9238	2.8251	4.0219		-0.6929	0.5825		-0.3428	-0.6144		2.852e-60	1.133e-55	4.662e-45	7.783e-59		0.001004	0.04835		0.004981	4.389e-07	DEG23
Traes_1AL_1E175311F	AT5G46030			GRMZM2G098721						1237.83	876.032	1227.92	666.116	1250.41	670.113	1647.29	776.439		0.4971	0.8846	0.9019	1.0805		-0.3928	-0.2126		-0.0052	-0.3912		0.002209	6.339e-08	4.418e-08	3.961e-11		0.01635	0.2014		0.9744	0.01569	DEG23
Traes_1AL_1E4739F82	AT1G64600	BRADI3G31397	OS10G0520950, OS07G0297300	GRMZM2G179220						67.3287	124.115	68.2158	143.843	123.649	91.3733	73.8659	133.238		-0.8648	-1.0341	0.3701	-0.8369		0.2107	-0.5279		0.0414	0.6791		0.001198	0.0001296	0.1723	0.001943		0.4155	0.05228		0.8815	0.01165	DEG9
Traes_1AL_1EE297361	AT3G02680	BRADI3G29390	OS10G0487300	GRMZM2G006246						41.0556	64.8473	58.6834	71.5464	79.6082	43.001	25.1673	36.3444		-0.65	-0.2948	0.8202	-0.5		0.1391	0.2299		0.4944	1.55		0.07901	0.4234	0.03007	0.2104		0.7013	0.5608		0.1881	5.054e-05	DEG27
Traes_1AL_1F1744680	AT1G68830	BRADI2G17660	OS05G0549100	GRMZM2G010349						1788.51	1965.91	1628.92	878.336	1371.64	2166.57	1329.52	886.151		-0.1342	0.8766	-0.6457	0.576		-1.1442	1.2698		-0.1334	0.0481		0.6419	0.002466	0.0256	0.04705		7.616e-05	1.195e-05		0.6445	0.8681	DEG15
Traes_1AL_1F3DFA098	AT3G11945	BRADI2G18210	OS07G0576000	GRMZM2G113476						1037.7	371.149	1337.06	1086.46	2269.91	660.528	827.052	1394.45		1.4788	0.3	1.7693	-0.7508		1.5454	-1.0729		0.3667	1.4472		2.44e-34	0.01023	5.84e-50	1.934e-10		1.981e-37	4.818e-19		0.00172	2.327e-35	DEG11
Traes_1AL_1F3FBE952	AT1G01490	BRADI3G31920	OS10G0532300	GRMZM2G132690						800.923	350.983	990.005	267.65	544.337	484.478	511.036	161.596		1.1805	1.8665	0.1562	1.6463		-0.3854	1.5676		0.3006	0.0775		1.377e-07	1.181e-16	0.4895	1.67e-12		0.08964	2.325e-11		0.1762	0.73	DEG23
Traes_1AL_1F86AC97C										26.4726	46.2599	42.8965	102.684	288.84	25.9371	59.171	79.5836		-0.7792	-1.1719	3.4715	-0.4148		1.1413	-1.6462		0.7486	2.2401		0.01757	0.0001683	4.689e-26	0.1809		0.0001803	1.375e-06		0.02516	4.268e-14	DEG11
Traes_1AL_1FDDEE216	AT1G21651, AT1G21650	BRADI2G24967	OS05G0422300	GRMZM2G309568						121.294	79.2917	89.4783	58.2722	68.8231	60.5881	123.526	46.3617		0.6012	0.6261	0.2463	1.3887		-0.4445	0.3782		-0.4196	-0.7642		0.01682	0.01735	0.3667	3.733e-07		0.08828	0.1892		0.0985	0.002959	DEG23
Traes_1AL_1FFBFB058		BRADI2G21820	OS05G0489700	GRMZM2G161009						15.9195	56.5915	15.2408	62.1968	15.2107	36.7109	16.8274	54.8877		-1.7892	-1.8559	-1.2993	-1.6889		0.1447	-0.5396		0.078	-0.15		7.28e-11	5.841e-11	2.38e-05	3.756e-09		0.5204	0.03835		0.8097	0.6491	DEG9
Traes_1AL_2020F0834	AT5G64010	BRADI3G32595, BRADI3G32567	OS04G0693250, OS04G0693200, OS04G0693250, OS04G0693200	GRMZM5G824597						33.4099	60.1804	43.505	42.4934	107.886	31.6461	51.9167	49.4694		-0.8161	0.0177	1.6604	0.0709		-0.4873	-0.5974		0.3465	0.9921		0.01266	0.9578	7.393e-07	0.8308		0.1304	0.088		0.3062	0.001701	DEG11
Traes_1AL_2039E0912	AT2G21385	BRADI3G30127	OS09G0531100	GRMZM2G106917, GRMZM2G073865						193.237	412.039	204.403	554.669	239.807	849.505	101.171	877.836		-1.0839	-1.4445	-1.8305	-3.0968		0.4282	-0.0484		0.0676	1.218		2.04e-17	4.443e-29	1.832e-47	1.325e-112		0.0003537	0.6825		0.6199	3.461e-17	DEG9
Traes_1AL_20E2AEADD	AT5G23070, AT3G07800	BRADI1G60190	OS03G0113100	GRMZM2G048821						99.758	280.207	166.786	438.373	132.945	164.299	87.3751	206.071		-1.4876	-1.3822	-0.3555	-1.2175		0.6463	-0.3065		0.7518	0.5556		2.509e-21	3.968e-20	0.03126	3.357e-13		5.397e-06	0.05778		4.86e-06	0.001134	DEG7
Traes_1AL_2103C5913	AT1G27130, AT1G10360, AT1G69920, AT1G59670, AT1G10370, AT1G27140, AT1G59700, AT1G69930, AT1G27130, AT1G10360, AT1G69920, AT1G59670, AT1G10370, AT1G27140, AT1G59700, AT1G69930, AT1G27130, AT1G10360, AT1G69920, AT1G59670, AT1G10370, AT1G27140, AT1G59700, AT1G69930, AT1G27130, AT1G10360, AT1G69920, AT1G59670, AT1G10370, AT1G27140, AT1G59700, AT1G69930, AT1G27130, AT1G10360, AT1G69920, AT1G59670, AT1…	BRADI3G31707	OS10G0525400, OS10G0481300, OS10G0525800	GRMZM2G145069, GRMZM2G475059, GRMZM2G149182, GRMZM2G145069, GRMZM2G475059, GRMZM2G149182, GRMZM2G145069, GRMZM2G475059, GRMZM2G149182						42.1742	55.8359	43.7999	43.579	100.876	30.8019	49.7368	27.0139		-0.3899	0.0327	1.6399	0.8509		-0.3387	0.1583		0.0839	0.9473		0.359	0.9395	0.0001713	0.05607		0.4248	0.7308		0.846	0.02435	DEG28
Traes_1AL_21A6D1011										1.8217	2.2596	2.4796	4.50813	18.0569	34.0078	2.04187	50.9964		-0.2663	-0.92	-0.7628	-4.3412		0.7856	-0.578		0.1319	3.0004		0.7088	0.1782	0.09216	5.505e-13		0.2236	0.1825		0.8597	1.086e-06	DEG5
Traes_1AL_21BDC2BB5	AT1G71950	BRADI2G24260	OS05G0432700	GRMZM2G118037						1038.97	1024.59	1154.87	1021.26	2186.92	815.081	1470.34	651.116		0.0197	0.1765	1.4064	1.1632		-0.0047	0.3203		0.1521	0.5635		0.9353	0.4674	7.429e-09	1.86e-06		0.9845	0.1916		0.5312	0.01984	DEG28
Traes_1AL_223167DE0	AT4G35150, AT4G35160, AT4G35150, AT4G35160, AT4G35150, AT4G35160, AT4G35150, AT4G35160	BRADI2G19850	OS07G0464200, OS07G0462800, OS01G0753300, OS07G0463600	GRMZM2G177424						0	1.60397	0	11.6876	1.14183	123.912	1.4967	164.297		-1.7411	-4.3973	-6.5108	-6.5322		2.8397	-0.4243		0	-0.4029		0.06571	2.157e-07	3.225e-23	2.659e-29		3.264e-06	0.09866		1	0.6245	DEG9
Traes_1AL_22341B3351	AT4G35490	BRADI3G28270	OS10G0466200	GRMZM2G027232						26.6238	44.1858	36.8326	74.6355	64.7074	22.1246	43.7116	47.1291		-0.7261	-0.9435	1.5137	-0.0902		0.7687	-1.0676		0.5512	0.5364		0.006684	0.0001904	1.192e-07	0.7329		0.001446	0.0003513		0.0475	0.03173	DEG4
Traes_1AL_22BFD3F69			OS07G0529700							650.894	393.446	314.395	673.544	576.64	532.851	671.578	991.899		0.7202	-1.0743	0.1067	-0.5576		0.7694	-0.8928		-1.0251	-0.2285		0.0006505	4.831e-07	0.616	0.007899		0.0002682	2.471e-05		1.584e-06	0.2787	DEG28
Traes_1AL_22D4D9883	AT1G62450, AT1G12070, AT3G07880	BRADI2G14110								58.8842	107.799	95.4025	133.073	62.8686	98.2767	48.4833	125.546		-0.8371	-0.5347	-0.595	-1.3636		0.3113	-0.3488		0.6137	0.4198		4.203e-05	0.007049	0.005538	2.365e-10		0.1036	0.08994		0.003643	0.0605	DEG7
Traes_1AL_22D77EE15										30.48	72.3184	22.5012	87.6577	99.7815	65.3206	119.91	4.25097		-1.1976	-1.828	0.5689	4.4408		0.2717	3.578		-0.3587	-0.2939		0.005042	3.084e-05	0.1773	4.079e-16		0.5122	9.335e-11		0.4258	0.4765	DEG17
Traes_1AL_246B50313	AT3G56040	BRADI2G22680	OS05G0468600	AC197705.4_FG011						818.903	489.65	957.601	1159.19	850.799	640.797	467.835	1024.78		0.7309	-0.2754	0.4084	-1.1151		1.2251	-0.6677		0.2188	0.8558		0.009059	0.3238	0.1457	7.039e-05		1.186e-05	0.01737		0.4338	0.002287	DEG28
Traes_1AL_247316C21	AT1G60970, AT4G08520, AT3G09800, AT1G60970, AT4G08520, AT3G09800	BRADI2G23150	OS05G0461000	GRMZM2G431350, GRMZM5G883149						211.201	165.182	206.744	117.878	441.928	99.5993	259.264	134.567		0.3448	0.7917	2.0775	0.9175		-0.4716	-0.4239		-0.0247	0.7361		0.3926	0.05115	3.522e-07	0.02392		0.2448	0.3048		0.9512	0.06636	DEG23
Traes_1AL_247E47551	AT2G17170, AT4G35230, AT2G17090, AT1G50990	BRADI3G32330	OS10G0542800	GRMZM2G026767						416.078	281.018	457.051	281.591	363.847	324.931	628.047	277.255		0.5649	0.6812	0.1859	1.1779		0.0042	0.2289		0.1204	-0.7632		2.084e-05	3.621e-07	0.175	3.58e-18		0.9753	0.1056		0.3597	5.576e-09	DEG28
Traes_1AL_248F9075E	AT3G63120	BRADI2G26090	OS05G0398000	GRMZM2G117298						71.2529	115.044	92.1685	184.917	88.8953	126.908	55.3264	198.905		-0.6974	-1.0424	-0.553	-1.8313		0.6833	-0.6449		0.3382	0.6334		0.000167	7.999e-09	0.003534	1.029e-21		6.731e-05	0.0003303		0.08107	0.001597	DEG9
Traes_1AL_24A47B15C	AT2G30100	BRADI2G29350	OS05G0353300	GRMZM2G084719						290.732	670.485	354.951	673.55	251.559	823.404	350.646	832.826		-1.1961	-0.9077	-1.6716	-1.2423		0.0078	-0.0141		0.2962	-0.4434		3.343e-13	3.693e-08	1.962e-23	3.789e-14		0.9613	0.9307		0.0783	0.008902	DEG9
Traes_1AL_251977A0F										232.224	103.664	143.009	90.8311	215.868	145.317	241.337	138.05		1.1571	0.651	0.5472	0.7972		-0.1798	0.0628		-0.6859	-0.1871		1.823e-05	0.01849	0.04475	0.003335		0.5156	0.821		0.01102	0.4826	DEG28
Traes_1AL_25213C9D3		BRADI3G26660	OS10G0413500	GRMZM2G520535, GRMZM2G168506						361.582	307.639	314.369	317.992	715.513	229.429	455.881	351.856		0.229	-0.0095	1.6002	0.3669		0.0479	-0.6032		-0.1906	0.6301		0.4873	0.9771	1.409e-06	0.2666		0.8845	0.07072		0.5643	0.05491	DEG11
Traes_1AL_258E7F2A3										56.5342	149.565	6.66317	266.812	99.2564	44.9541	128.02	1.27243		-1.3864	-5.0262	1.0734	5.7258		0.8248	4.2433		-2.815	-0.4091		5.451e-06	8.6e-36	0.0008922	4.276e-21		0.00475	6.276e-12		8.071e-12	0.1763	DEG17
Traes_1AL_259C7CB69	AT5G38160, AT3G57310, AT5G38170, AT5G38195, AT1G48750, AT1G43666, AT3G18280, AT5G38197, AT1G43667, AT2G14846, AT1G43665, AT4G12825, AT5G38180, AT1G07747, AT1G66850, AT5G38160, AT3G57310, AT5G38170, AT5G38195, AT1G48750, AT1G43666, AT3G18280, AT5G38197, AT1G43667, AT2G14846, AT1G43665, AT4G12825, AT5G38180, AT1G07747, AT1G66850, AT5G38160, AT3G57310, AT5G38170, AT5G38195, AT1G48750, AT1G43666, AT3…	BRADI2G17550, BRADI2G17540	OS05G0550300	GRMZM2G004909, GRMZM2G403007, GRMZM2G004909, GRMZM2G403007						13.0728	4.36667	49.6494	3.2556	564.781	17.8316	38.7953	42.3875		1.4328	3.6758	4.7929	-0.1191		-0.4011	-1.1984		1.8419	3.7136		0.01363	3.258e-10	1.39e-21	0.8095		0.5344	0.02088		0.000314	6.459e-15	DEG11
Traes_1AL_25D27E7E2	AT5G01300	BRADI2G22660	OS05G0468800	AC197705.4_FG003						70.5427	43.2107	350.158	40.4065	3720.52	30.7933	84.9787	16.3781		0.7064	3.0804	6.8245	2.3227		-0.0697	0.8986		2.3042	5.4004		0.00874	1.785e-32	4.104e-135	1.628e-12		0.8028	0.01108		2.14e-20	1.272e-109	DEG11
Traes_1AL_2644AE508										44.5254	22.0908	76.4148	56.7701	356.708	9.76143	78.7193	19.3682		0.9557	0.4141	4.8803	1.9055		1.288	-0.9067		0.7465	2.0681		0.07617	0.431	7.028e-18	0.0005139		0.01642	0.1273		0.1575	6.46e-05	DEG11
Traes_1AL_26E629ECA	AT4G04080, AT3G01020, AT4G22220, AT4G04080, AT3G01020, AT4G22220	BRADI2G16040	OS05G0568100	GRMZM2G064336, GRMZM5G868273						81.0556	7.16877	194.098	4.8421	555.659	7.00477	128.566	8.57193		3.3653	5.0697	6.0984	3.7729		-0.4759	-0.2674		1.2285	2.0581		3.207e-14	1.511e-27	1.14e-39	3.599e-16		0.366	0.6231		0.0008538	1.275e-08	DEG23
Traes_1AL_288902B06	AT4G36520, AT1G75310	BRADI2G14960	OS05G0579900	GRMZM2G438895						161.778	146.717	194.059	231.085	56.3553	96.9931	148.535	145.822		0.1333	-0.2791	-0.7532	0.0264		0.6409	-0.5769		0.2285	-1.3565		0.5948	0.2624	0.006301	0.9179		0.009924	0.0291		0.3629	3.984e-07	DEG28
Traes_1AL_289284CA4	AT3G20475	BRADI3G14127	OS05G0498300	GRMZM6G304724						92.0392	59.2873	79.5401	77.3897	218.783	129.5	86.6431	139.893		0.6194	0.0285	0.7137	-0.6758		0.3711	-0.1028		-0.2198	1.2867		0.05311	0.9295	0.02217	0.0328		0.2488	0.7452		0.4931	3.795e-05	DEG10
Traes_1AL_2A3B9F67A	AT4G18900, AT4G18905, AT4G35370	BRADI2G59226	OS01G0924300	GRMZM2G081013						27.7505	57.7593	93.308	115.711	34.4558	76.3339	55.2783	82.383		-1.0102	-0.3288	-1.0422	-0.5552		0.9651	-0.1057		1.6465	-0.5928		0.03078	0.4675	0.02637	0.2276		0.03341	0.8185		0.0004182	0.206	DEG28
Traes_1AL_2A6E78B1F	AT5G05710, AT2G29700	BRADI2G23770	OS05G0447000	AC208341.4_FG005						243.83	422.648	205.165	258.383	166.332	426.786	380.15	590.694		-0.7923	-0.3168	-1.3103	-0.6321		-0.7044	-0.4744		-0.2289	-1.1526		1.768e-07	0.04581	2.436e-16	2.387e-05		3.167e-06	0.001688		0.1504	3.479e-13	DEG6
Traes_1AL_2A7AD5CEC		BRADI2G19910	OS05G0515200, OS06G0267400	GRMZM2G075161, GRMZM5G875732, GRMZM2G014580, AC200099.4_FG006, GRMZM2G170047, GRMZM2G133720, GRMZM2G075161, GRMZM5G875732, GRMZM2G014580, AC200099.4_FG006, GRMZM2G170047, GRMZM2G133720						129.172	27.9048	822.618	360.814	2279.77	161.405	210.432	410.063		2.1654	1.1728	3.7662	-0.9474		3.6267	-1.3254		2.6341	3.3883		2.153e-12	1.756e-05	1.175e-41	0.0006381		7.681e-33	2.541e-06		2.729e-21	4.552e-35	DEG11
Traes_1AL_2B1000189	AT3G01510	BRADI3G34990	OS08G0379300	GRMZM2G127374						34.876	41.7398	38.1753	45.6658	54.3522	42.7261	21.8104	79.1356		-0.2696	-0.34	0.2784	-1.8113		0.1229	-0.8672		0.0525	1.2224		0.3429	0.2395	0.3344	1.152e-09		0.6576	0.002283		0.859	5.019e-05	DEG9
Traes_1AL_2B919E578	AT2G41705	BRADI3G33810	OS10G0567000	GRMZM2G116327						400.143	401.186	542.427	484.541	224.972	582.99	402.509	561.761		-0.0038	0.1602	-1.3385	-0.4802		0.2713	0.055		0.4354	-0.8033		0.9819	0.3433	2.065e-14	0.004829		0.1085	0.7469		0.01038	4.458e-06	DEG28
Traes_1AL_2BCECD5F2										53.4469	60.4792	56.8724	65.2001	168.587	60.9253	53.0169	77.1403		-0.1677	-0.1654	1.3958	-0.5171		0.1025	-0.3293		0.1048	1.5837		0.7111	0.716	0.001991	0.256		0.8201	0.4722		0.8185	0.0004156	DEG11
Traes_1AL_2CB1F6DC2		BRADI2G17230	OS05G0554400	GRMZM2G477340						353.05	48.8506	211.713	29.4702	299.655	49.5662	391.493	43.0828		2.8232	2.8042	2.5491	3.1411		-0.7063	0.1874		-0.7253	-0.4047		2.057e-26	2.278e-23	2.305e-20	4.163e-29		0.01654	0.5389		0.003822	0.1031	DEG23
Traes_1AL_2CFFBD60E	AT3G04030, AT5G18240, AT3G04030, AT5G18240	BRADI2G21880	OS05G0488600	GRMZM2G701218, AC234155.1_FG002						221.819	223.498	284.765	233.17	432.912	211.273	177.987	154.89		-0.011	0.2725	0.9962	0.1949		0.0592	0.4362		0.3427	1.2375		0.9767	0.4686	0.008206	0.6085		0.8747	0.2529		0.3623	0.0009941	DEG11
Traes_1AL_2D5C7C5B4	AT4G17470, AT3G60340, AT5G47350, AT5G47340, AT4G17483, AT5G47330, AT4G17480	BRADI3G33500	OS10G0563000	GRMZM2G093880						93.0662	211.374	72.2282	145.68	153.344	239.332	76.1228	202.354		-1.1637	-0.9771	-0.6664	-1.394		-0.532	0.2351		-0.3455	0.9627		2.517e-07	3.694e-05	0.003074	2.188e-09		0.01598	0.2939		0.1523	3.923e-05	DEG9
Traes_1AL_2DFDA847B	AT2G21520, AT4G39170, AT2G21520, AT4G39170	BRADI2G17860	OS05G0545000	GRMZM2G355610, GRMZM2G174990						1134.02	1461.99	776.777	1292.92	398.409	1773.05	912.249	1260.31		-0.3631	-0.7291	-2.1156	-0.4616		-0.1758	0.4876		-0.5418	-1.1665		0.1277	0.002335	1.851e-18	0.05374		0.4606	0.04136		0.02379	1.387e-06	DEG6
Traes_1AL_2E829656F	AT5G04480	BRADI3G32630	OS10G0546200							372.593	254.934	485.549	187.925	432.033	344.647	352.654	231.946		0.542	1.3404	0.3232	0.5987		-0.4374	0.5673		0.3611	0.2919		0.008378	1.074e-10	0.1178	0.004299		0.0364	0.007331		0.07693	0.154	DEG23
Traes_1AL_2EBF6E6C5	AT2G42750	BRADI2G19010	OS05G0529700	GRMZM2G029546						49.2	19.2805	62.5397	4.9253	150.568	3.87073	118.242	15.1498		1.3245	3.5827	5.2107	2.9092		-1.9058	-1.9451		0.3524	0.3565		2.367e-05	3.348e-18	6.253e-29	2.214e-17		9.629e-06	0.0001602		0.2187	0.1734	DEG23
Traes_1AL_2EC98608D	AT3G47520	BRADI3G37140, BRADI4G02920	OS01G0829800, OS08G0434300, OS01G0829800, OS08G0434300	GRMZM2G068455, GRMZM2G161245, GRMZM2G068455, GRMZM2G161245, GRMZM2G068455, GRMZM2G161245, GRMZM2G068455, GRMZM2G161245						127.013	237.686	224.868	436.12	289.238	323.905	177.614	545.42		-0.8915	-0.9298	-0.1411	-1.6007		0.8682	-0.7453		0.8299	0.7143		0.0002884	0.0001188	0.561	3.798e-11		0.000289	0.001962		0.0008161	0.003413	DEG9
Traes_1AL_2ED329454	AT1G04510, AT2G33340, AT1G04510, AT2G33340	BRADI3G28280	OS10G0466300	GRMZM2G037698, GRMZM2G324540						151.088	224.637	232.444	202.449	430.002	224.545	174.553	242.374		-0.5591	0.1885	0.9082	-0.463		-0.1465	-0.1102		0.6011	1.261		0.09514	0.5735	0.006568	0.1683		0.6606	0.7435		0.07382	0.0001558	DEG11
Traes_1AL_2EE300C85		BRADI3G10010	OS07G0261200	GRMZM2G004483						12.2411	1.2002	80.4072	2.0035	93.7384	3.56893	62.6426	3.37787		2.9774	5.0608	4.5163	3.9628		0.5794	0.0537		2.6628	0.6073		2.906e-06	2.055e-20	2.409e-19	1.798e-13		0.435	0.9345		2.323e-12	0.06579	DEG23
Traes_1AL_2EF5725B5	AT1G04620	BRADI3G12690	OS04G0320100	GRMZM2G056686						994.259	1219.99	1043.07	1060.42	722.274	1674.02	807.831	1238.78		-0.2917	-0.0252	-1.1904	-0.6098		-0.1997	0.4291		0.0667	-0.1514		0.2493	0.9208	2.823e-06	0.01634		0.43	0.09056		0.7926	0.552	DEG6
Traes_1AL_2F1278623	AT3G53920	BRADI2G14567	OS05G0589200	GRMZM5G830932						369.619	555.922	186.125	333.183	288.091	907.509	342.278	728.785		-0.5842	-0.8019	-1.6195	-1.0869		-0.7348	0.3143		-0.9526	-0.2182		3.349e-05	1.166e-07	2.133e-29	2.104e-14		2.004e-07	0.0241		2.708e-10	0.1366	DEG9
Traes_1AL_2F272AE06	AT1G75130	BRADI2G25710, BRADI2G25700	OS05G0405600, OS05G0405500, OS05G0405600, OS05G0405500							488.454	264.118	425.096	178.906	173.206	132.435	514.707	114.086		0.8826	1.2597	0.4053	2.1736		-0.5593	0.2089		-0.1821	-1.5594		9.976e-10	4.431e-17	0.01506	1.079e-40		0.0002154	0.2388		0.2034	5.587e-25	DEG23
Traes_1AL_2F5AF1454	AT2G32170, AT2G32160	BRADI2G20190	OS05G0511300							257.886	654.727	192.526	514.263	357.349	944.847	218.934	529.316		-1.3233	-1.4072	-1.3988	-1.2527		-0.3434	0.824		-0.4273	0.6779		4.596e-06	1.467e-06	1.27e-06	1.661e-05		0.2314	0.004221		0.1462	0.02011	DEG9
Traes_1AL_2F9D39676	AT5G46340, AT1G29890, AT2G34410, AT5G46340, AT1G29890, AT2G34410	BRADI2G15300	OS05G0582100	GRMZM2G458538, GRMZM2G076394						553.103	280.37	698.539	298.791	376.093	251.887	559.216	284.845		0.9761	1.2099	0.5839	0.9679		0.0913	-0.1698		0.3251	-0.5537		7.813e-10	2.347e-14	0.0004192	2.401e-09		0.5717	0.3151		0.03698	0.0004793	DEG23
Traes_1AL_2FCFD98E6										77.0778	54.9662	132.097	40.2395	120.743	43.432	91.3727	58.8672		0.4742	1.6488	1.3909	0.6206		-0.4401	-0.412		0.7345	0.3583		0.206	1.262e-05	0.0002929	0.102		0.2501	0.2958		0.04698	0.3316	DEG23
Traes_1AL_308EC1EFD	AT1G53930	BRADI4G10326	OS10G0491801, OS07G0492200							56.4261	118.906	55.8293	109.031	32.7316	99.2347	38.3456	89.2912		-1.0664	-0.996	-1.4168	-1.2116		-0.1258	0.1309		-0.0554	-0.0743		1.067e-05	6.809e-05	1.084e-07	3.991e-06		0.588	0.5995		0.8309	0.7903	DEG6
Traes_1AL_3101735C3			OS01G0781700, OS01G0781200, OS11G0555300, OS01G0782100, OS05G0365300							18.978	50.0445	13.138	66.2035	3.98453	0.1909	1.20977	3.0815		-1.3723	-2.3269	1.963	-1.0999		0.3848	-1.8952		-0.5697	1.1676		3.697e-05	1.474e-10	0.01842	0.1446		0.2013	0.02779		0.1434	0.1045	DEG21
Traes_1AL_312E8FA19				GRMZM2G018793						1145.66	729.314	972.749	489.384	1127.54	774.174	1768.53	551.975		0.6487	0.9925	0.5438	1.6695		-0.5704	0.4837		-0.2266	-0.642		0.0003747	7.104e-08	0.003084	1.225e-19		0.00195	0.009411		0.2142	0.0004069	DEG12
Traes_1AL_319447519	AT3G44750, AT5G22650, AT2G27840, AT5G03740, AT3G44750, AT5G22650, AT2G27840, AT5G03740, AT3G44750, AT5G22650, AT2G27840, AT5G03740, AT3G44750, AT5G22650, AT2G27840, AT5G03740, AT3G44750, AT5G22650, AT2G27840, AT5G03740	BRADI2G14120	OS05G0597100	GRMZM2G463622, GRMZM2G106010, GRMZM2G159032, GRMZM2G100146, GRMZM5G842990						115.837	186.919	148.252	323	323.201	173.906	175.333	317.494		-0.6837	-1.0963	0.8732	-0.8468		0.7827	-0.8665		0.3701	0.8534		0.00349	2.251e-06	0.0001743	0.0002367		0.0005761	0.000207		0.1205	0.0001989	DEG5
Traes_1AL_31D0E413C	AT5G50000, AT3G01490	BRADI2G15560	OS05G0577700	GRMZM2G063069						54.5313	57.4142	37.0362	70.628	40.2736	105.395	41.2916	100.336		-0.0844	-0.9324	-1.4062	-1.2619		0.2997	0.0406		-0.5483	-0.1037		0.7403	0.0005074	1.19e-07	1.217e-06		0.23	0.87		0.04439	0.7078	DEG9
Traes_1AL_31EE3550E	AT3G04260	BRADI3G28060	OS10G0462800	GRMZM5G846399, GRMZM2G116526						12.1157	58.5391	36.9939	272.409	104.617	27.8908	19.9313	102.151		-2.2376	-2.8356	1.8252	-2.2684		2.1647	-1.802		1.5667	2.2916		7.139e-08	6.736e-14	3.57e-06	9.804e-09		2.99e-09	5.209e-06		0.0002448	5.954e-09	DEG4
Traes_1AL_323926E95	AT3G56140, AT2G40400	BRADI2G22470	OS05G0474600	GRMZM2G034120						673.87	256.368	780.893	418.506	1081.88	539.275	681.45	379.213		1.3826	0.8963	1.0013	0.8364		0.7005	0.5017		0.2143	0.6666		1.673e-11	1.075e-05	8.667e-07	4.77e-05		0.0006956	0.01559		0.2899	0.0009517	DEG23
Traes_1AL_324C5C146	AT3G07090	BRADI3G28530	OS10G0472400	GRMZM2G008972						63.8364	15.2051	24.1832	5.42647	24.0323	15.6567	77.022	24.5707		2.042	2.0872	0.4254	1.6236		-1.3921	-0.6599		-1.347	-1.8581		2.603e-10	6.707e-07	0.2527	3.981e-07		0.001139	0.07867		1.617e-05	4.201e-09	DEG23
Traes_1AL_326B4C863		BRADI2G24820, BRADI2G24840, BRADI2G24810	OS01G0132000, OS01G0131900, OS01G0132000, OS01G0131900, OS01G0132000, OS01G0131900	GRMZM2G156632						4.6263	82.8923	0	24.0435	8.16003	22.99	0.325167	25.6114		-4.1574	-5.2031	-1.6351	-4.9154		-1.7728	-0.1386		-2.8185	3.1416		1.818e-24	8.85e-11	5.694e-05	3.499e-11		1.512e-10	0.6814		0.0009018	4.751e-05	DEG28
Traes_1AL_32AC149F6	AT5G08535, AT3G52350	BRADI3G29740	OS10G0491900	GRMZM5G832380						97.5147	73.2183	164.017	50.6744	255.958	70.4386	138.766	71.5024		0.402	1.6325	1.8036	0.9314		-0.5143	-0.0299		0.7162	0.8423		0.3039	3.345e-05	4.394e-06	0.01819		0.1949	0.9409		0.06466	0.02813	DEG11
Traes_1AL_32B5F333B										56.8417	16.1513	44.1888	8.34857	45.2293	28.2594	59.0994	31.5154		1.7949	2.3377	0.6564	0.8956		-0.8683	-0.1637		-0.3255	-0.4029		3.658e-10	5.266e-12	0.02039	0.001113		0.01696	0.5891		0.1996	0.1104	DEG23
Traes_1AL_3359873E7	AT1G22140	BRADI1G60977	OS03G0385301	GRMZM2G143086						273.674	296.53	357.361	268.067	1051	299.122	233.41	381.872		-0.1099	0.389	1.7218	-0.6733		-0.138	-0.3348		0.361	2.0603		0.8304	0.4486	0.000788	0.1901		0.788	0.515		0.482	5.829e-05	DEG11
Traes_1AL_33B8C72D0	AT5G23920	BRADI3G32770	OS10G0548100	GRMZM2G304132						151.924	140.526	179.186	182.08	101.278	233.314	116.783	169.126		0.1087	-0.0414	-1.1667	-0.5312		0.364	0.462		0.2139	-0.1734		0.6777	0.874	1.24e-05	0.04591		0.1619	0.07959		0.4145	0.5199	DEG6
Traes_1AL_33C926BB4			OS11G0633500							337.253	199.904	426.985	575.457	460.969	611.485	397.076	877.767		0.7473	-0.438	-0.4018	-1.1404		1.5128	-0.5168		0.3275	0.2218		3.219e-05	0.01229	0.02209	5.683e-11		1.739e-17	0.002943		0.06424	0.207	DEG28
Traes_1AL_341E2A7A8	AT2G34890, AT4G20320, AT3G12670, AT1G30820, AT2G34890, AT4G20320, AT3G12670, AT1G30820	BRADI2G14730	OS05G0570400, OS05G0569700							35.1834	143.262	47.0371	104.189	40.4617	159.536	31.2879	117.182		-1.9935	-1.2753	-1.9792	-1.8806		-0.4487	0.4522		0.2696	0.3535		1.197e-16	2.12e-07	8.565e-16	1.219e-13		0.03988	0.04536		0.3105	0.1931	DEG9
Traes_1AL_345BF6850	AT1G36380	BRADI3G45677	OS02G0552400	GRMZM2G076437, GRMZM2G139035						179.546	173.897	267.256	162.461	209.915	93.1902	122.355	82.9641		0.0424	0.6878	1.1432	0.5563		-0.0987	0.1683		0.5467	0.7551		0.8656	0.006021	1.272e-05	0.03737		0.6942	0.5399		0.02867	0.002977	DEG26
Traes_1AL_34EA84D6C			OS01G0248300, OS01G0248500	GRMZM2G178875						19.7213	1.15397	18.645	3.17253	1276.84	42.5438	359.489	107.079		3.2881	2.2147	4.6347	1.651		1.0179	-1.2548		-0.0555	1.7289		4.991e-06	0.0009073	1.647e-15	0.004072		0.1847	0.03262		0.9276	0.002387	DEG13
Traes_1AL_3564C0828	AT3G47770, AT5G61740, AT3G47790, AT3G47740, AT5G61700, AT3G47760, AT3G47780, AT3G47750	BRADI3G35390	OS08G0398300	GRMZM2G091478						816.74	131.452	619.892	107.028	68.3246	24.2418	709.494	19.9017		2.578	2.4751	1.4798	4.9903		-0.2918	0.2519		-0.3947	-3.2586		4.148e-14	5.524e-13	0.0001362	5.358e-38		0.4009	0.5506		0.2415	1.103e-20	DEG23
Traes_1AL_36143CEB9	AT5G02870, AT3G09630, AT5G02870, AT3G09630	BRADI1G05510	OS03G0796501	GRMZM2G007695, GRMZM2G068952						136.009	280.74	269.78	621.118	448.171	338.877	450.889	581.241		-1.0274	-1.172	0.4122	-0.3624		1.1334	-0.7732		0.9889	0.0013		6.486e-05	3.497e-06	0.104	0.1485		6.316e-06	0.002264		0.0001328	0.9958	DEG5
Traes_1AL_368140493		BRADI2G12850	OS01G0362100	GRMZM2G031568						714.506	129.083	1216.32	287.018	707.944	130.562	764.908	194.981		2.4078	2.0349	2.3861	1.9242		1.1223	-0.5656		0.7493	-0.1037		1.48e-11	8.534e-09	3.341e-11	6.97e-08		0.001731	0.1204		0.03324	0.7686	DEG23
Traes_1AL_36B201285	AT3G27090	BRADI2G20890	OS05G0498700	GRMZM2G011923, GRMZM2G033117						3963.32	9444.15	1419.09	2547.44	1925.51	9715.4	2846.66	4109.98		-1.2406	-0.8345	-2.3088	-0.5247		-1.8721	1.2292		-1.466	-0.5549		6.774e-08	0.0003047	1.267e-23	0.02273		4.007e-16	9.173e-08		2.177e-10	0.01617	DEG6
Traes_1AL_36E53D1C5			OS11G0208900	GRMZM2G429759						231.774	362.201	258.29	467.596	99.5106	421.367	122.257	517.986		-0.6349	-0.8641	-2.074	-2.0558		0.3622	-0.2919		0.133	-0.3101		0.02181	0.001829	4.212e-13	2.633e-13		0.1872	0.2909		0.6341	0.2862	DEG6
Traes_1AL_375723493	AT3G10980, AT5G05350	BRADI2G22430	OS05G0474900	GRMZM2G034019						196.548	408.908	159.503	326.339	170.87	307.881	169.183	234.822		-1.0548	-0.9984	-0.8099	-0.473		-0.3211	0.3899		-0.2647	0.0531		1.141e-14	3.692e-12	2.524e-08	0.001313		0.01512	0.006909		0.07319	0.7204	DEG9
Traes_1AL_3791A0A3A	AT3G24503	BRADI2G42380	OS01G0591300	GRMZM2G097706, GRMZM2G407949						299.717	60.9699	282.151	19.7855	568.781	79.4769	772.484	32.7375		2.25	3.7431	2.8062	4.4614		-1.574	1.2287		-0.081	-0.4265		7.568e-12	3.946e-26	1.8e-17	3.32e-37		1.401e-05	0.0007148		0.7998	0.1763	DEG23
Traes_1AL_37E52E57D	AT3G21500, AT4G15560	BRADI2G25550	OS05G0408900	GRMZM2G137151						1111.23	134.505	672.45	859.301	1605.14	893.612	1082.26	1338.16		2.9781	-0.34	0.8263	-0.2996		2.6151	-0.5708		-0.703	0.555		5.215e-18	0.318	0.01509	0.3779		3.193e-14	0.09344		0.03886	0.102	DEG11
Traes_1AL_389AEC45B	AT3G19960, AT1G50360, AT3G19960, AT1G50360	BRADI3G29440	OS10G0488800	GRMZM2G139583, GRMZM2G113202						892.897	422.684	1148.03	961.155	980.982	1031.81	1048.52	933.832		1.0745	0.2494	-0.0623	0.1661		1.1804	0.1442		0.3553	-0.0842		5.814e-21	0.02487	0.5803	0.1392		4.621e-25	0.2039		0.00143	0.4499	DEG24
Traes_1AL_38B253498	AT2G39795, AT2G39790, AT5G02050, AT3G55605, AT5G05990	BRADI2G23470	OS05G0456000							17.5489	9.82107	25.7513	9.35023	62.2227	4.883	23.79	12.4449		0.8149	1.3959	3.5147	0.9027		-0.0579	-1.3089		0.5231	1.3031		0.0483	0.0007019	1.338e-13	0.03168		0.8953	0.01275		0.1715	0.0002244	DEG11
Traes_1AL_39849C8EC	AT4G21340, AT4G05170	BRADI2G20720		GRMZM2G313058						26.7882	81.7943	21.195	70.0417	11.5158	79.5569	35.3908	90.8705		-1.6048	-1.7265	-2.4723	-1.3434		-0.2278	-0.2112		-0.3494	-1.3402		9.009e-09	1.124e-08	4.154e-14	1.19e-06		0.3728	0.4263		0.2784	6.704e-05	DEG6
Traes_1AL_3996E29ED	AT5G46050, AT5G46040, AT5G46050, AT5G46040, AT5G46050, AT5G46040, AT5G46050, AT5G46040	BRADI3G28417, BRADI3G28410	OS10G0470700	GRMZM2G001676, GRMZM5G865298, GRMZM2G001676, GRMZM5G865298						1392.04	486.614	591.576	482.87	630.734	311.477	1164.56	246.377		1.4874	0.2913	0.9905	2.1967		-0.011	0.3297		-1.2071	-0.8765		4.169e-06	0.3694	0.002426	1.773e-11		0.973	0.3177		0.0001896	0.006713	DEG23
Traes_1AL_399FDFAFE	AT3G49840, AT5G67610, AT3G49840, AT5G67610, AT3G49840, AT5G67610	BRADI1G15910	OS03G0430000	GRMZM2G060001, GRMZM2G134329, GRMZM2G018062						2295.03	1573.71	3526.74	2161.57	3407.64	1591.87	2730.82	1973.1		0.5408	0.6989	1.0919	0.466		0.4551	-0.3078		0.6133	0.3181		0.003807	0.0001791	5.56e-09	0.01272		0.01489	0.1014		0.001008	0.08792	DEG23
Traes_1AL_3A1D8DC66	AT5G61320, AT1G64950, AT1G64900, AT2G12190, AT1G64930, AT3G03470, AT1G64940	BRADI3G30510		GRMZM2G181236						2319.92	1989.51	2233.64	2432.47	2723.44	2192.5	2536.98	1215.19		0.219	-0.1197	0.3073	1.0493		0.2866	0.841		-0.0522	0.099		0.3914	0.6396	0.2297	4.257e-05		0.2621	0.001051		0.8383	0.6985	DEG17
Traes_1AL_3A72906C7										456.914	293.275	482.021	465.341	277.346	392.822	273.834	616.113		0.6306	0.0436	-0.487	-1.1663		0.6551	-0.6494		0.068	0.0299		7.978e-05	0.7838	0.003135	4.652e-13		4.106e-05	5.596e-05		0.6684	0.8563	DEG28
Traes_1AL_3B018E72B										6.50143	57.303	20.6221	28.3006	5.91597	38.9845	17.1527	26.8134		-3.0177	-0.6159	-2.378	-0.6199		-1.0038	0.5189		1.398	-1.2392		1.1e-11	0.1365	3.482e-07	0.1412		0.008072	0.2029		0.003178	0.009631	DEG6
Traes_1AL_3B7DD6F4F		BRADI3G11170	OS01G0260800	AC233908.1_FG001, GRMZM2G054120						102.756	59.4489	142.14	115.542	82.8201	71.5926	104.441	150.804		0.7807	0.2562	0.2321	-0.5211		0.9525	-1.1056		0.428	-0.3524		0.001255	0.2703	0.3586	0.0265		7.53e-05	7.625e-06		0.06724	0.1435	DEG24
Traes_1AL_3B838C090	AT3G63490	BRADI2G26940	OS05G0388500	GRMZM2G005973						273.435	541.223	217.139	358.062	1300.44	1002.22	144.677	692.11		-0.9672	-0.7189	0.3659	-2.2149		-0.585	0.5255		-0.3366	3.1063		0.001687	0.02086	0.2309	1.13e-12		0.05689	0.0864		0.2805	1.367e-23	DEG5
Traes_1AL_3BA3303CB										78.2398	72.1107	75.4158	59.2749	359.008	78.567	69.1272	89.2849		0.1107	0.3307	2.0985	-0.3508		-0.2655	-0.1785		-0.0454	2.2707		0.8139	0.4856	7.45e-06	0.4585		0.5739	0.7073		0.9234	1.106e-06	DEG11
Traes_1AL_3BBC31BE9	AT3G55960	BRADI2G22770	OS05G0466800	GRMZM2G068091						152.273	47.745	99.2506	53.0129	21.7155	38.669	214.764	48.4828		1.6684	0.8792	-0.648	2.1384		0.1655	-0.2951		-0.6236	-3.0815		7.002e-13	0.0002177	0.0259	1.589e-18		0.5014	0.2842		0.005246	3.127e-32	DEG23
Traes_1AL_3BEB66DC7	AT3G54010	BRADI1G61590	OS03G0367000	GRMZM2G117746						120.891	80.7563	184.978	65.9523	81.9969	81.7182	108.439	60.5898		0.5716	1.4372	0.0272	0.8249		-0.29	0.4305		0.5756	-0.3672		0.06846	5.178e-06	0.9333	0.01136		0.3639	0.1958		0.06306	0.2475	DEG23
Traes_1AL_3C7BC48C5	AT5G02960, AT3G09680, AT5G02960, AT3G09680	BRADI2G22897		GRMZM2G140609, GRMZM2G163561						205.111	316.125	324.722	412.744	666.297	317.612	464.331	484.507		-0.6159	-0.3359	1.0501	-0.0596		0.3845	-0.604		0.6645	0.5058		0.002359	0.09389	1.676e-07	0.7645		0.0534	0.002845		0.001121	0.01031	DEG11
Traes_1AL_3CB7070FF	AT4G01480, AT2G46860, AT1G01050	BRADI2G24100	OS05G0438500	GRMZM2G026470						160.807	115.545	98.3562	116.042	43.7677	59.3864	214.873	63.7676		0.4789	-0.2007	-0.331	1.7427		0.0079	-0.121		-0.6716	-2.1946		0.0009667	0.2013	0.09696	2.117e-24		0.958	0.541		1.101e-05	5.783e-37	DEG19
Traes_1AL_3CBB9BB6E		BRADI2G14590	OS05G0588900	AC233854.1_FG002, GRMZM6G704070, GRMZM2G175593, GRMZM2G408881						42.8127	2.90353	57.0771	8.1817	9.1997	1.00767	34.7881	2.17987		3.7872	2.6977	2.5071	3.6801		1.4841	-0.563		0.3945	-1.7361		9.732e-15	8.984e-13	0.0001178	4.46e-10		0.005544	0.4721		0.1982	5.707e-06	DEG23
Traes_1AL_3CE563661	AT1G75130	BRADI2G25710, BRADI2G25700	OS05G0405600, OS05G0405500, OS05G0405600, OS05G0405500							125.942	170.432	147.705	186.67	134.75	282.068	141.697	233.4		-0.4267	-0.3196	-1.0135	-0.71		0.1342	0.2703		0.2414	-0.0331		0.02165	0.08648	5.767e-08	0.0001373		0.4602	0.1397		0.2049	0.8614	DEG9
Traes_1AL_3D9B932C7	AT5G10000	BRADI2G23930	OS05G0443500	GRMZM2G106190						112.727	237.532	112.318	201.613	232.575	176.731	131.168	269.62		-1.0531	-0.8097	0.3774	-1.019		-0.2318	-0.6072		0.0116	0.7892		0.0005598	0.00868	0.2181	0.0008613		0.4424	0.04754		0.9703	0.009849	DEG5
Traes_1AL_3D9EA5952	AT1G49970	BRADI2G14460	OS05G0592100	GRMZM2G099529						289.497	553.215	251.424	531.961	708.863	542.131	307.451	608.326		-0.9242	-1.0559	0.3746	-0.9743		-0.0552	-0.1657		-0.1869	1.1833		7.963e-05	8.079e-06	0.1087	3.393e-05		0.8121	0.4797		0.4332	4.381e-07	DEG5
Traes_1AL_3E87FA48B	AT4G00240, AT4G11840, AT4G11830, AT2G42010, AT4G11850									370.312	196.375	511.797	191.763	671.519	269.372	778.152	165.907		0.9045	1.4177	1.3208	2.2169		-0.0395	0.6931		0.4737	-0.203		2.627e-09	1.068e-20	2.42e-18	3.879e-45		0.8005	2.527e-05		0.001301	0.1563	DEG23
Traes_1AL_3E9ACF47D	AT3G61060, AT1G12710, AT5G52120, AT1G63090, AT3G61060, AT1G12710, AT5G52120, AT1G63090	BRADI3G31520	OS10G0522400, OS02G0224900	GRMZM2G060257						218.035	1601.28	96.0326	634.978	522.286	1063.11	260.752	164.946		-2.8603	-2.6495	-1.0344	0.6574		-1.3286	2.6727		-1.1179	0.981		1.269e-69	2.881e-50	1.016e-10	0.0001872		2.347e-17	1.317e-54		9.016e-10	2.486e-09	DEG16
Traes_1AL_3EC96C539		BRADI1G08860								35.5103	44.7759	56.6589	54.4313	126.342	64.158	51.0993	120.257		-0.3221	0.1315	0.932	-1.2168		0.283	-0.8838		0.7366	1.2651		0.1919	0.5759	3.615e-05	8.793e-08		0.2299	0.0001135		0.002783	1.644e-08	DEG11
Traes_1AL_3F0541805	AT5G14530	BRADI2G18000	OS05G0543300	GRMZM2G079723, GRMZM2G168752						33.742	38.3974	39.6416	51.2593	36.6584	31.5174	42.5396	68.1558		-0.1885	-0.4302	0.2452	-0.6735		0.4126	-1.0739		0.1709	-0.1552		0.4004	0.05104	0.3159	0.001749		0.05086	4.713e-06		0.463	0.4921	DEG9
Traes_1AL_3F3F42876										213.237	277.324	450.89	337.527	513.861	376.281	484.697	578.606		-0.3733	0.3967	0.4401	-0.2513		0.2801	-0.6125		1.0501	0.0789		0.1842	0.1549	0.1153	0.3656		0.316	0.02848		0.0001824	0.7763	DEG28
Traes_1AL_3FDB6FDB4										388.788	292.804	287.309	262.558	162.328	105.528	294.358	87.4384		0.4025	0.105	0.595	1.727		-0.1568	0.2793		-0.4543	-0.8527		0.1202	0.6885	0.03074	3.187e-10		0.5469	0.3266		0.08126	0.001287	DEG23
Traes_1AL_41CD15F9F	AT1G19630	BRADI1G09917	OS05G0101600	GRMZM2G363429						53.9968	15.1367	31.1667	11.3536	14.5106	18.1916	26.9029	10.0262		1.7874	1.3261	-0.4583	1.3834		-0.4354	0.8706		-0.8967	-0.9711		2.969e-08	0.0002323	0.2287	0.0005416		0.2443	0.03855		0.003427	0.006576	DEG28
Traes_1AL_41FC93595	AT2G28320	BRADI3G28937	OS10G0479800	GRMZM2G069976						256.18	61.1169	163.139	56.2691	104.885	70.1418	214.203	65.409		2.0422	1.5247	0.5932	1.691		-0.1217	0.0829		-0.6392	-1.0149		4.234e-28	3.886e-15	0.003451	1.527e-17		0.553	0.7045		0.0002269	2.044e-08	DEG23
Traes_1AL_4207C2DCC	AT5G12470	BRADI2G26950	OS05G0388600	GRMZM2G305851						1799.97	398.713	1934.27	591.235	5098.27	631.11	2379.31	842.74		2.1297	1.676	2.9532	1.4672		0.5563	-0.4093		0.1026	1.0767		1.308e-10	4.078e-07	4.721e-19	9.183e-06		0.09409	0.2182		0.7559	0.001086	DEG23
Traes_1AL_4209EF04A	AT1G72140, AT1G22540, AT1G72120, AT1G22570, AT1G72125, AT1G22550, AT1G72130									248.892	123.302	184.547	134.076	191.145	198.887	410.667	168.243		1.0026	0.4895	-0.0428	1.2773		0.1219	0.237		-0.3912	-1.0831		1.522e-05	0.03699	0.8551	3.371e-08		0.6051	0.3181		0.08996	2.103e-06	DEG23
Traes_1AL_42189A8B0		BRADI2G16402	OS05G0565400	GRMZM2G154648, GRMZM2G471253						117.774	125.164	41.693	188.174	392.508	115.228	95.0544	258.255		-0.09	-2.0708	1.7968	-1.4312		0.5901	-1.2058		-1.3906	2.0221		0.6283	6.202e-23	3.286e-22	1.819e-14		0.001105	1.957e-10		8.748e-11	1.74e-28	DEG5
Traes_1AL_4254BE1AF	AT1G80170	BRADI2G18060	OS05G0542800	GRMZM2G079263						22.531	49.3475	32.1639	22.0397	59.7286	71.9709	13.7766	65.7789		-1.1036	0.3992	-0.2931	-2.182		-1.1356	0.1275		0.3671	2.0164		0.003206	0.3079	0.4151	3.815e-08		0.002446	0.7239		0.3479	3.474e-07	DEG28
Traes_1AL_4273DEC3A	AT2G32130									132.531	102.52	174.943	215.137	216.945	223.031	85.6432	320.124		0.3574	-0.3015	-0.0568	-1.8537		1.0363	-0.5094		0.3774	1.2875		0.341	0.4178	0.8788	7.78e-07		0.005503	0.1704		0.3131	0.0006182	DEG28
Traes_1AL_429AA3929	AT2G37700, AT1G02205, AT1G02190	BRADI3G28460	OS10G0471100	GRMZM2G066578						45.1577	4.2583	105.735	7.01277	574.626	7.49743	86.002	17.204		3.2709	3.7278	6.1761	2.2561		0.6997	-1.2225		1.1566	2.6974		1.05e-12	9.444e-20	3.126e-47	3.663e-09		0.1741	0.01033		0.000571	2.417e-17	DEG11
Traes_1AL_429B0B989	AT1G07740	BRADI2G17700	OS05G0548600, OS03G0400901	GRMZM2G475980						12.0006	20.8486	17.1484	63.7813	29.1091	14.609	11.0701	50.5515		-0.7515	-1.8411	0.772	-2.1215		1.5914	-1.6862		0.5019	1.2073		0.06413	1.266e-06	0.0602	1.325e-07		1.099e-05	2.529e-05		0.2343	0.00343	DEG4
Traes_1AL_43793ABCE	AT3G23570, AT3G23600, AT3G23570, AT3G23600	BRADI2G25990	OS05G0400200, OS05G0400100							233.791	73.0541	329.243	415.586	647.108	175.21	161.126	400.947		1.6605	-0.3276	1.8586	-1.3012		2.4868	-1.1836		0.4987	1.9761		1.055e-12	0.1349	1.135e-16	6.24e-09		4.516e-27	1.727e-07		0.0244	4.874e-19	DEG11
Traes_1AL_43A95C11E	AT1G65520, AT4G14440, AT4G14430	BRADI2G19050	OS05G0529200	GRMZM2G101457						192.45	175.49	193.438	170.389	358.854	122.996	354.343	211.677		0.1301	0.188	1.4862	0.7187		-0.0405	-0.7593		0.0174	0.0082		0.7626	0.6634	0.0006125	0.09499		0.9252	0.08148		0.9679	0.9848	DEG11
Traes_1AL_43F02DB49	AT5G19690	BRADI2G19510	OS05G0519900	GRMZM2G060611						1129.04	643.086	1361.93	548.657	1013.88	617.362	1271.24	596.916		0.8013	1.2919	0.6996	1.0766		-0.2266	0.0488		0.264	-0.3282		0.002359	9.812e-07	0.008274	4.697e-05		0.3915	0.8545		0.3154	0.2123	DEG23
Traes_1AL_4476835E0		BRADI2G16120	OS05G0567600	GRMZM2G117497, GRMZM2G158117						65.9418	24.7611	55.5392	2.58783	24.6348	24.255	14.6708	17.2856		1.3968	4.2149	-0.0149	-0.2088		-3.0875	0.567		-0.2693	0.7609		5.672e-09	3.49e-20	0.9585	0.5395		3.952e-11	0.08054		0.2214	0.01234	DEG23
Traes_1AL_4490ED4C6	AT1G19510, AT1G75250, AT1G19510, AT1G75250	BRADI2G44520, BRADI2G14940	OS05G0579600	GRMZM2G114503						179.059	1007.02	249.096	543.318	160.076	865.68	128.829	582.69		-2.4805	-1.1223	-2.3789	-2.1617		-0.8854	0.5675		0.4728	0.3503		1.233e-55	1.703e-12	2.754e-48	4.279e-39		4.449e-09	0.0002273		0.004307	0.04364	DEG28
Traes_1AL_449465EF7	AT1G75220, AT1G19450, AT1G75220, AT1G19450, AT1G75220, AT1G19450, AT1G75220, AT1G19450, AT1G75220, AT1G19450, AT1G75220, AT1G19450	BRADI2G16070	OS05G0567800	GRMZM2G077546, GRMZM2G098679, GRMZM2G160504, GRMZM2G028570, GRMZM2G160460, GRMZM2G160430						241.228	682.029	161.053	392.957	145.428	670.647	450.782	558.481		-1.4859	-1.2403	-2.1519	-0.3072		-0.7892	0.2628		-0.5436	-1.582		6.867e-13	6.433e-09	8.258e-24	0.1363		0.0001151	0.2024		0.01176	1.423e-13	DEG6
Traes_1AL_44FB362A9	AT2G45140, AT2G23830, AT3G60600	BRADI3G30380	OS10G0507600	GRMZM2G460012						223.675	254.534	199.175	221.315	106.729	262.916	181.544	238.075		-0.1809	-0.1543	-1.2306	-0.3802		-0.1959	0.1378		-0.1694	-0.7125		0.6448	0.6955	0.002014	0.3357		0.6176	0.7272		0.6676	0.0737	DEG6
Traes_1AL_455BFC5FD		BRADI4G43690		GRMZM2G328785						241.051	28.7834	106.816	24.878	5.66593	12.0654	333.683	6.42503		3.0533	2.1023	-0.588	5.527		-0.2131	0.6335		-1.1641	-5.4815		5.309e-36	4.638e-16	0.1707	3.674e-45		0.4488	0.1699		8.421e-08	1.831e-54	DEG23
Traes_1AL_458638D61	AT2G25605	BRADI2G15710	OS05G0574700	GRMZM2G075651						576.982	399.503	1032.19	283.931	887.852	385.018	558.916	352.881		0.5231	1.829	1.1857	0.6545		-0.4846	0.1244		0.8213	0.6556		0.05653	2.865e-11	1.686e-05	0.01786		0.07916	0.6549		0.002645	0.0165	DEG28
Traes_1AL_45A9AD1EA	AT4G10040, AT1G22840, AT4G10040, AT1G22840	BRADI2G25030	OS05G0420600	GRMZM2G010348, GRMZM2G070199						1938.88	1235.3	1702.57	986.449	3280.12	790.359	2209.97	1085.37		0.6375	0.7727	2.011	1.0055		-0.3178	-0.4487		-0.1826	0.5568		0.05237	0.01883	1.028e-09	0.002244		0.334	0.1742		0.5785	0.08978	DEG23
Traes_1AL_4600C5720	AT1G28100	BRADI3G30027	OS10G0499600	GRMZM5G822098						71.5685	43.2603	87.4811	134.324	244.035	83.53	114.569	174.516		0.7197	-0.5693	1.5177	-0.5973		1.6102	-1.0559		0.3212	1.0591		0.007598	0.02526	2.756e-09	0.01686		9.022e-10	4.579e-05		0.2192	1.669e-05	DEG11
Traes_1AL_4610F9934	AT2G42650, AT3G58660, AT1G06380, AT2G42650, AT3G58660, AT1G06380	BRADI2G16930	OS05G0558000	AC195860.3_FG006, GRMZM2G083738						61.6527	134.078	163.433	167.886	66.8086	90.4496	56.5268	108.471		-1.0873	-0.0619	-0.3941	-0.9104		0.3147	-0.2536		1.3401	0.2628		0.005385	0.8721	0.3228	0.0217		0.4123	0.5214		0.0006187	0.5108	DEG28
Traes_1AL_465542686		BRADI3G34227	OS10G0577500	GRMZM5G808290						1017.24	1245.03	1000.23	1760.51	2426.09	1444.49	1335.89	2701.07		-0.2881	-0.8015	0.7378	-1.0036		0.4941	-0.8931		-0.0193	0.8484		0.2563	0.001597	0.003616	7.416e-05		0.05108	0.0004289		0.9395	0.000808	DEG5
Traes_1AL_467A1E7EE										13.9816	53.0234	15.12	56.8521	51.0751	21.201	30.9772	67.9258		-1.8331	-1.8223	1.0961	-1.0906		0.097	-1.5674		0.1079	0.6193		1.712e-05	2.658e-05	0.01059	0.007548		0.8061	0.0002393		0.8154	0.1313	DEG5
Traes_1AL_468A87BEC	AT5G43850	BRADI3G26930	OS10G0419500	GRMZM2G433446, AC233900.1_FG002, GRMZM2G434572, GRMZM2G373040						2070.16	2800.35	2422.23	1876.31	3449.38	3595.83	1500.98	2693.01		-0.4338	0.3664	-0.0618	-0.839		-0.5749	0.4151		0.2253	1.1923		0.004958	0.01801	0.6887	6.442e-08		0.000198	0.007292		0.1456	1.364e-14	DEG28
Traes_1AL_46F40DCDD			OS09G0263933, OS09G0441625	GRMZM2G313750						377.834	4.40187	371.278	6.51207	211.691	2.699	368.878	10.9278		6.1797	5.6524	5.818	4.9735		0.5143	-1.6284		-0.013	-0.7839		1.407e-54	3.49e-55	1.58e-34	3.072e-43		0.28	0.002563		0.9578	0.001609	DEG23
Traes_1AL_4737EEBB2	AT2G44650, AT3G60210, AT2G44650, AT3G60210, AT2G44650, AT3G60210	BRADI3G33770	OS10G0566700	GRMZM2G050961, GRMZM2G090872, GRMZM2G103236						45.3304	47.3881	68.4728	72.131	127.489	52.4562	84.8353	116.164		-0.069	-0.1019	1.1943	-0.4441		0.5958	-1.0935		0.5629	0.5448		0.8368	0.7559	0.0003077	0.1667		0.06964	0.001034		0.09229	0.08736	DEG11
Traes_1AL_4758CB01C	AT2G38780	BRADI2G27030	OS05G0381500	GRMZM2G104397						937.104	992.346	1030.48	1075.27	1438.08	1044.57	569.217	1232.56		-0.0816	-0.0653	0.4511	-1.0987		0.1142	-0.2351		0.1304	1.3147		0.7662	0.8118	0.1005	6.586e-05		0.6771	0.3925		0.635	1.744e-06	DEG4
Traes_1AL_47D54EF1E	AT5G21170	BRADI2G21420	OS05G0491200	GRMZM2G025459						60.6238	590.92	27.8481	305.465	230.945	712.845	99.5541	395.193		-3.221	-3.3138	-1.6195	-1.9491		-0.9348	0.8358		-1.0275	1.1654		1.177e-22	3.88e-21	4.415e-07	2.237e-09		0.003297	0.008814		0.00441	0.0003727	DEG9
Traes_1AL_4804E7E0C	AT3G57420, AT2G41770	BRADI2G26607	OS05G0391200	GRMZM2G109352						39.819	38.7086	55.5804	47.2521	100.949	25.2009	37.8007	46.93		0.0342	0.2257	1.8721	-0.2978		0.2745	-0.8465		0.466	1.3234		0.9417	0.6274	8.862e-05	0.5287		0.5553	0.08244		0.3185	0.004226	DEG26
Traes_1AL_480E5DC12		BRADI2G23540	OS05G0454500	GRMZM2G144483, GRMZM5G856297						2031.06	8716.35	171.116	2359.84	187.062	9553.49	752.645	5924.31		-2.0955	-3.8357	-5.6643	-2.9677		-1.8797	0.6877		-3.6199	-2.009		4.57e-65	1.696e-165	0	9.54e-124		7.349e-53	2.022e-08		2.669e-147	4.412e-47	DEG9
Traes_1AL_4820D80E2	AT5G22920	BRADI3G27900	OS10G0456800	GRMZM2G144782						319.287	834.874	57.2845	121.302	144.244	925.803	236.588	248.348		-1.3804	-1.0316	-2.7305	-0.0671		-2.7758	1.8917		-2.427	-0.7717		5.088e-22	3.117e-08	2.95e-69	0.6659		8.721e-74	1.976e-36		4.5e-42	1.476e-06	DEG6
Traes_1AL_48BACBEB6	AT1G78660, AT1G78670, AT1G78680	BRADI2G19700	OS05G0517500	GRMZM5G830747						83.4877	92.1709	157.444	138.083	238.447	79.4506	87.4846	141.717		-0.1361	0.1675	1.5138	-0.6712		0.5643	-0.8013		0.868	1.3837		0.7451	0.6862	0.000311	0.109		0.1748	0.05819		0.03766	0.0008704	DEG11
Traes_1AL_48FDAC1B3	AT5G48380	BRADI2G25320	OS05G0414700	GRMZM2G121565						1617.14	1607.81	1524.08	1430.92	600.746	915.671	1497.09	418.228		0.0082	0.0887	-0.5912	1.8137		-0.1658	1.1148		-0.0854	-1.2902		0.9757	0.7431	0.03023	3.222e-11		0.5394	4.825e-05		0.7522	2.069e-06	DEG17
Traes_1AL_492E5A536	AT5G04000	BRADI2G21136	OS05G0496000	GRMZM2G088961						40.3493	28.3968	45.2039	20.2035	138.814	5.1225	31.2927	13.9005		0.4846	1.1153	4.4378	1.0965		-0.4624	-1.3141		0.1683	2.0272		0.3478	0.03343	4.821e-14	0.04638		0.3798	0.03543		0.7434	6.706e-05	DEG26
Traes_1AL_49393CDA7	AT2G39800, AT3G55610, AT2G39800, AT3G55610, AT2G39800, AT3G55610	BRADI2G23507	OS05G0455500	GRMZM2G061777, GRMZM2G375504, AC203754.4_FG008						101.545	50.0349	49.302	109.949	44.1811	75.3576	45.3802	106.088		0.9881	-1.1305	-0.6872	-1.1886		1.0988	-0.4788		-1.0197	0.0226		0.0139	0.005352	0.09609	0.003465		0.006153	0.237		0.01212	0.9565	DEG3
Traes_1AL_494A2BAD5	AT4G10390, AT1G33260, AT4G10390, AT1G33260	BRADI3G30490	OS10G0516200	GRMZM2G181231, GRMZM2G166719						71.7701	5.7746	127.813	39.9055	48.137	8.896	149.08	57.1152		3.4483	1.6125	2.2945	1.3594		2.6232	-2.5959		0.7873	-1.6608		2.362e-15	4.734e-06	1.726e-07	0.0001092		2.86e-09	3.28e-09		0.02222	2.331e-06	DEG24
Traes_1AL_496ED013C	AT2G39280, AT3G55020, AT2G37290, AT2G39280, AT3G55020, AT2G37290	BRADI2G22850	OS05G0465100	GRMZM2G051050, GRMZM2G094951						72.3066	118.765	78.9169	100.265	46.88	102.067	44.347	73.1737		-0.7104	-0.4182	-1.1165	-0.7243		-0.2491	0.4814		0.0431	0.0892		0.002713	0.08544	1.447e-05	0.005703		0.2836	0.05601		0.8618	0.7386	DEG6
Traes_1AL_49CB6A690	AT3G10405	BRADI3G32497	OS10G0545100	GRMZM2G154549						309.842	444.968	351.507	395.798	625.92	566.937	317.928	696.215		-0.5148	-0.1706	0.1316	-1.1143		-0.1663	-0.2932		0.1779	0.9527		0.06398	0.5406	0.6351	6.093e-05		0.5486	0.2905		0.5246	0.0006059	DEG5
Traes_1AL_49E0DCFBB	AT1G80950	BRADI2G28060	OS05G0357800	GRMZM2G517332						94.8994	83.5453	124.098	79.5606	236.232	75.1267	91.8508	65.8061		0.1852	0.6308	1.6198	0.4809		-0.0648	0.18		0.3808	1.3189		0.4305	0.007475	9.422e-12	0.0536		0.7847	0.4851		0.1031	7.63e-09	DEG11
Traes_1AL_4A566CB1C	AT1G77350	BRADI2G21980	OS05G0486200	GRMZM2G131024						151.227	134.722	197.206	107.027	236.963	89.092	295.081	141.473		0.1656	0.8652	1.3791	1.043		-0.3232	-0.6717		0.3764	-0.3357		0.5992	0.006334	1.875e-05	0.0009467		0.3083	0.03973		0.2318	0.2804	DEG23
Traes_1AL_4B2CAEDE1	AT2G30700	BRADI3G32020	OS10G0534100	GRMZM2G162251						35.3161	41.9863	46.6522	53.8465	117.244	40.5953	39.4409	61.3577		-0.2416	-0.1661	1.4545	-0.6196		0.3562	-0.566		0.4317	1.5081		0.4512	0.5988	4.117e-06	0.05332		0.254	0.08403		0.1825	1.024e-06	DEG11
Traes_1AL_4B7636BC9	AT1G32540	BRADI3G16400	OS08G0159500	GRMZM2G055135						771.077	666.949	377.423	1449.03	1522.51	1077.84	384.096	1655.36		0.2079	-1.9171	0.4912	-2.0926		1.1125	-0.6162		-1.0126	1.9676		0.2764	3.337e-23	0.009841	1.404e-27		4.87e-09	0.00121		1.83e-07	1.353e-24	DEG5
Traes_1AL_4BA4656FC	AT1G72060	BRADI2G08717		GRMZM2G108847						18.2327	7.71603	13.9105	3.2559	211.315	27.3626	94.7579	25.8489		1.1756	1.8652	2.9018	1.8333		-1.1046	0.049		-0.4151	1.1176		0.007443	0.0003899	2.275e-15	9.67e-07		0.04036	0.903		0.3265	0.0008372	DEG13
Traes_1AL_4BC2EC094			OS10G0478500							796.136	71.836	576.827	123.389	848.899	75.2724	328.094	95.7781		3.4425	2.2105	3.516	1.7562		0.7754	-0.3915		-0.4566	1.3683		1.248e-53	2.69e-24	1.7e-52	1.511e-14		0.0008129	0.1138		0.02852	7.157e-11	DEG23
Traes_1AL_4BF6C25E1	AT1G03160	BRADI2G26650	OS05G0390100	GRMZM2G319109, AC210303.3_FG001						338.928	309.833	328.472	437.539	319.086	471.678	213.946	544.912		0.1269	-0.4152	-0.5424	-1.3377		0.4928	-0.2017		-0.0492	0.5936		0.5423	0.0465	0.009671	1.996e-10		0.01742	0.3323		0.8142	0.005083	DEG9
Traes_1AL_4C7D92401		BRADI2G16840	OS05G0559600	GRMZM2G103628, GRMZM2G150264						109.586	76.7644	104.43	59.1065	55.6469	75.8326	110.743	42.9206		0.4976	0.7966	-0.3804	1.3105		-0.3628	0.7827		-0.0638	-0.9082		0.2587	0.07333	0.3998	0.003818		0.4146	0.08797		0.8849	0.04171	DEG23
Traes_1AL_4CFEB1E9A	AT1G31300, AT4G19645	BRADI2G20150	OS05G0511000							121.758	59.6849	150.815	81.4811	159.355	63.7894	137.729	107.335		1.0186	0.8774	1.302	0.363		0.445	-0.7506		0.3038	0.1884		0.000131	0.0008281	1.792e-06	0.1683		0.0997	0.007109		0.2396	0.4632	DEG23
Traes_1AL_4D5CE6B62	AT5G02580, AT3G28990, AT3G55240	BRADI2G23060	OS05G0462000	GRMZM2G108723						345.017	548.067	216.823	157.451	381.704	824.995	262.292	246.68		-0.6615	0.4772	-1.1193	0.0915		-1.7837	1.7319		-0.6451	0.5211		0.0005691	0.0187	6.445e-09	0.6471		1.267e-19	1.43e-18		0.001138	0.007822	DEG6
Traes_1AL_4D668D012	AT4G22200	BRADI2G24450	OS05G0428700	GRMZM2G020859, AC234152.1_FG002						29.489	22.6981	22.6784	55.7672	11.4405	44.7147	29.8389	50.6581		0.3552	-1.1316	-1.7365	-0.7562		1.2611	-0.1798		-0.2257	-1.1601		0.3025	0.0008263	4.304e-06	0.02439		0.0001448	0.59		0.52	0.002251	DEG9
Traes_1AL_4DA7AF7E5	AT5G51510	BRADI3G30780	OS10G0508600	GRMZM2G414848						66.0539	82.1608	64.007	75.5541	186.095	64.633	96.3171	106.758		-0.3009	-0.2178	1.4482	-0.1405		-0.113	-0.6957		-0.03	0.893		0.5093	0.6356	0.001558	0.7576		0.8038	0.1319		0.9482	0.04772	DEG11
Traes_1AL_4DBEBB845	AT3G51550	BRADI1G63320	OS03G0333200, OS01G0769700	GRMZM2G100288, GRMZM2G006080, GRMZM2G100288, GRMZM2G006080						57.5159	58.68	148.343	156.449	478.254	22.0669	116.874	85.337		-0.0074	-0.0282	4.3714	0.4516		1.4195	-1.897		1.3988	2.0228		0.9719	0.8779	2.779e-73	0.02497		4.457e-13	2.296e-13		2.433e-12	8.706e-30	DEG26
Traes_1AL_4DEEFA566	AT1G17330	BRADI3G29300	OS10G0486000	GRMZM2G459291						134.466	138.546	254.435	128.732	476.869	140.762	216.916	127.984		-0.0417	0.9253	1.6712	0.7238		-0.1009	0.1289		0.8662	1.0763		0.9345	0.06811	0.0009906	0.1549		0.8426	0.8012		0.08764	0.03296	DEG11
Traes_1AL_4E2B761FA	AT2G48070	BRADI2G25800	OS05G0404400							399.128	348.813	560.193	701.014	689.083	398.127	489.231	829.196		0.1963	-0.3341	0.7977	-0.756		1.0068	-1.0634		0.4763	0.4903		0.1569	0.01365	9.991e-09	2.584e-08		1.553e-13	2.13e-14		0.0005467	0.000307	DEG2
Traes_1AL_4EA807C60	AT1G04000, AT5G44060, AT3G23440		OS10G0472501							20.7042	22.841	41.5914	35.5643	78.0275	46.9203	74.5019	91.3921		-0.1285	0.23	0.7681	-0.2825		0.6345	-1.0125		0.993	0.0381		0.7064	0.466	0.01233	0.3315		0.05115	0.0009821		0.00276	0.8957	DEG10
Traes_1AL_4F69555EE	AT3G62810	BRADI2G27840	OS05G0363600	GRMZM2G145573						114.298	158.277	183.279	210.128	648.077	193.472	196.879	281.616		-0.4533	-0.1862	1.688	-0.5001		0.3969	-0.5274		0.664	1.6608		0.2664	0.6466	3.037e-05	0.2172		0.3275	0.195		0.1042	3.785e-05	DEG11
Traes_1AL_4F90FEB36	AT1G65480, AT4G20370, AT1G65480, AT4G20370	BRADI2G19670	OS05G0518000	GRMZM2G141756, GRMZM2G179264						426.595	112.297	284.104	62.863	46.7918	84.7326	161.288	77.8187		1.9231	2.1863	-0.9103	1.0516		-0.8288	0.0964		-0.5657	-1.8655		7.133e-28	1.109e-30	4.264e-05	1.207e-07		2.36e-05	0.6507		0.0008045	4.242e-19	DEG28
Traes_1AL_502E34D07	AT2G45920, AT3G61390, AT3G61410, AT2G45920, AT3G61390, AT3G61410	BRADI3G32787	OS10G0552400, OS10G0548850	GRMZM2G373329						217.579	35.1999	179.778	35.8149	44.729	7.7729	395.806	2.031		2.6304	2.2765	2.3968	6.9988		0.0455	1.4582		-0.3084	-3.1439		1.245e-48	1.337e-35	2.64e-13	3.625e-43		0.8303	0.01136		0.03144	9.087e-73	DEG23
Traes_1AL_504484416	AT2G15220, AT2G15130, AT2G15170	BRADI3G29720								1063.5	87.9444	1349.51	92.6678	498.073	49.03	2422.59	32.5102		3.5859	3.8466	3.2739	6.1773		0.087	0.6217		0.3476	-2.2817		1.699e-96	3.721e-112	1.512e-61	9.226e-171		0.6422	0.01389		0.02403	2.126e-48	DEG23
Traes_1AL_504CDB1731		BRADI2G21470	OS05G0491000	GRMZM2G355525, GRMZM2G069454, GRMZM2G005557						23.9827	93.2346	19.9692	95.5883	50.7627	73.7062	25.3535	109.754		-1.9056	-2.0649	-0.5735	-2.0517		0.037	-0.5598		-0.1223	0.9184		1.391e-06	3.622e-07	0.1432	2.35e-07		0.9214	0.1446		0.7733	0.02323	DEG9
Traes_1AL_50F5999D0	AT1G69340	BRADI3G27670	OS10G0444400	GRMZM5G836588						121.53	96.8205	182.015	134.493	207.552	77.2089	103.585	154.262		0.3181	0.4408	1.4199	-0.5672		0.4622	-0.964		0.585	1.0231		0.0612	0.006986	1.463e-15	0.001031		0.006078	1.695e-07		0.0003893	7.091e-10	DEG26
Traes_1AL_5184A1376		BRADI3G30320	OS10G0505900	GRMZM2G376743						301.599	109.834	205.74	8.5988	579.854	75.8852	472.501	33.9644		1.452	4.4826	2.9463	3.7589		-3.5752	1.1149		-0.5446	0.3023		2.101e-12	1.021e-46	1.543e-41	1.535e-51		6.212e-30	2.992e-05		0.007341	0.1219	DEG23
Traes_1AL_51B1D5DBC	AT4G00720, AT3G61160, AT4G00720, AT3G61160	BRADI3G31480	OS10G0521700	GRMZM2G131853, GRMZM2G109624						98.6857	111.023	87.9013	120.635	60.478	170.141	79.0349	130.319		-0.1758	-0.4897	-1.5516	-0.7196		0.1237	0.3886		-0.1903	-0.4434		0.2798	0.003824	4.625e-18	3.19e-05		0.4372	0.01826		0.2703	0.01762	DEG6
Traes_1AL_51CED3DBF		BRADI2G23250	OS05G0460000	GRMZM5G802801						219.555	161.596	91.7161	195.021	77.1799	123.801	301.297	163.214		0.4409	-1.0503	-0.7594	0.8782		0.2728	-0.3964		-1.2184	-2.034		0.06122	1.871e-05	0.003067	0.0002265		0.2479	0.1098		6.49e-07	1.85e-16	DEG20
Traes_1AL_52462CEAD										50.2281	266.249	58.3196	402.641	38.6284	141.983	38.6089	190.138		-2.3117	-2.6497	-1.7373	-2.2045		0.5756	-0.4059		0.2376	0.0613		4.417e-07	7.635e-09	0.0002032	1.993e-06		0.1994	0.373		0.6114	0.8974	DEG9
Traes_1AL_5276CC26C										14.3908	29.8711	17.4958	28.6353	76.2487	19.057	18.7881	36.1456		-0.9862	-0.6469	1.8352	-0.8816		-0.0522	-0.8489		0.2871	1.868		0.07285	0.242	0.0007884	0.1082		0.9224	0.1276		0.6119	0.0005191	DEG11
Traes_1AL_52DCB8DFD	AT5G08380	BRADI3G29797	OS10G0492900	GRMZM2G095126						843.232	496.884	765.647	343.701	437.045	329.185	934.221	247.232		0.7493	1.1338	0.4125	1.8815		-0.5217	0.4035		-0.1372	-1.0655		0.01732	0.0003348	0.1954	3.418e-09		0.09904	0.2092		0.6628	0.0007365	DEG23
Traes_1AL_53A23A5D8	AT3G18850	BRADI2G20650	OS05G0502200	GRMZM2G014981						230.915	189.041	273.4	266.398	811.722	261.416	304.127	278.685		0.2883	0.0635	1.6176	0.1249		0.4921	-0.0897		0.2672	1.4031		0.2093	0.7812	1.022e-12	0.5854		0.03158	0.6988		0.2437	3.801e-10	DEG11
Traes_1AL_53C9AADB4										1063.13	1928.64	774.698	1382.25	722.066	2260.53	827.239	1643.99		-0.8558	-0.8342	-1.6285	-0.9875		-0.4788	0.4577		-0.4571	-0.1833		1.747e-08	5.836e-08	3.31e-26	1.169e-10		0.001568	0.002633		0.003036	0.2365	DEG9
Traes_1AL_53F1FB768	AT1G08845	BRADI3G33287	OS10G0559900	GRMZM2G154487						38.0929	71.4461	43.4897	101.016	287.111	105.396	95.3225	241.177		-0.8435	-1.108	1.3507	-1.2576		0.4698	-1.1228		0.2053	1.4855		0.142	0.05386	0.01721	0.02636		0.4086	0.04797		0.7236	0.008624	DEG28
Traes_1AL_53F3380AF	AT2G33210, AT3G23990, AT2G33210, AT3G23990, AT2G33210, AT3G23990	BRADI3G28070	OS10G0462900	GRMZM2G416120, GRMZM2G458208, GRMZM2G111477						80.4703	34.8589	132.856	101.099	147.803	13.974	57.3875	57.9883		1.1675	0.3794	3.214	-0.0121		1.4972	-1.9089		0.7091	1.3172		0.0001402	0.1878	5.78e-20	0.969		8.571e-07	1.651e-07		0.01468	7.795e-06	DEG26
Traes_1AL_54089444F	AT4G32770	BRADI3G10250	OS02G0276500	GRMZM2G009785						869.111	921.26	1266.37	536.386	2069.72	1320.32	696.012	803.492		-0.0831	1.2236	0.6394	-0.2051		-0.7725	0.7095		0.5342	1.554		0.7137	7.455e-08	0.004678	0.3683		0.0006819	0.001827		0.0184	6.771e-12	DEG12
Traes_1AL_5413F4B2A	AT5G12430, AT2G41520, AT5G12430, AT2G41520, AT5G12430, AT2G41520	BRADI2G27160	OS05G0374600	AC199363.4_FG003, GRMZM2G177447, GRMZM2G348697						235.248	240.567	188.047	227.745	94.0366	288.024	154.645	142.684		-0.0306	-0.2609	-1.4993	0.1073		-0.0747	0.9521		-0.3051	-0.6545		0.956	0.6383	0.007215	0.8473		0.8927	0.08737		0.5826	0.2412	DEG6
Traes_1AL_5450D9C86			OS10G0478500							99.1915	16.6296	104.246	32.2244	96.5053	12.3187	54.6714	15.2532		2.589	1.72	2.7459	1.8102		0.9761	-0.0989		0.107	0.8367		6.21e-24	2.679e-14	9.976e-22	2.583e-09		0.0004462	0.7832		0.5905	7.909e-05	DEG23
Traes_1AL_54F531A7F	AT5G52780	BRADI3G31960	OS10G0533100	GRMZM5G889520						484.859	564.674	573.496	949.712	1988.34	557.925	464.103	1697.89		-0.2106	-0.6971	1.7575	-1.7938		0.719	-1.5406		0.2325	2.0107		0.6526	0.1362	0.0001718	0.000125		0.124	0.0009926		0.6195	1.699e-05	DEG5
Traes_1AL_5500BC7BA	AT4G02990, AT2G44020, AT4G02990, AT2G44020, AT4G02990, AT2G44020, AT4G02990, AT2G44020, AT4G02990, AT2G44020, AT4G02990, AT2G44020, AT4G02990, AT2G44020, AT4G02990, AT2G44020	BRADI2G25830, BRADI3G60150	OS02G0783100, OS05G0404000, OS02G0783100, OS05G0404000	GRMZM2G000610, GRMZM2G029933, GRMZM2G000610, GRMZM2G029933, GRMZM2G000610, GRMZM2G029933, GRMZM2G000610, GRMZM2G029933						39.9144	51.7997	52.964	65.785	72.6245	46.1355	28.1269	66.6404		-0.3801	-0.3865	0.6028	-1.2289		0.3427	-0.4901		0.3364	1.3416		0.112	0.1	0.01279	1.868e-06		0.1316	0.04906		0.1723	9.201e-08	DEG4
Traes_1AL_5531E82A4		BRADI3G25585								17.0626	47.0797	7.6813	37.4855	32.5801	104.861	75.415	31.9058		-1.3642	-1.9872	-1.5445	1.1632		-0.3066	1.6168		-0.9295	-1.091		0.016	0.0009112	0.00555	0.03791		0.5804	0.003939		0.1275	0.04995	DEG28
Traes_1AL_55440EF31	AT1G07040	BRADI3G28120	OS10G0463800	GRMZM2G008607						391.552	107.845	274.195	67.7882	241.453	25.3649	439.087	50.8862		1.8441	1.9806	3.2069	3.0724		-0.6717	-1.0102		-0.5352	-0.8758		2.121e-22	5.631e-23	1.152e-38	3.306e-45		0.00114	0.000215		0.003464	1.795e-06	DEG23
Traes_1AL_5558B7A4C	AT5G53490	BRADI3G30150	OS10G0502000	GRMZM2G436710						1204.72	356.303	1209.21	1087.55	2618	1024.87	824.049	1772.04		1.7516	0.1523	1.3522	-1.1003		1.6047	-0.791		0.0054	1.6615		1.751e-45	0.2045	1.596e-29	5.605e-20		2.373e-38	5.697e-11		0.9642	4.607e-44	DEG11
Traes_1AL_557C15278	AT1G64650, AT4G27720, AT3G49310	BRADI3G31140	OS10G0519600	GRMZM2G067638						20.4215	45.4992	33.4436	42.8273	67.2319	32.9647	23.1875	37.5941		-1.1438	-0.2526	0.98	-0.6699		-0.0829	-0.1622		0.8083	1.4877		0.0003201	0.4126	0.001557	0.04283		0.7791	0.6215		0.01424	1.87e-06	DEG11
Traes_1AL_55E4D53AF	AT5G46910	BRADI3G34240	OS10G0577600	GRMZM2G057466, GRMZM2G180086						880.288	778.591	510.245	737.244	445.118	248.269	911.258	73.5173		0.1769	-0.5388	0.8293	3.6041		-0.0807	1.7282		-0.7964	-1.0467		0.107	2.187e-06	3.246e-11	8.375e-124		0.4641	5.769e-27		2.05e-12	4.038e-20	DEG17
Traes_1AL_5738CCBF8	AT4G15530	BRADI2G25745	OS05G0405000	GRMZM2G097457, GRMZM2G306345						1101.65	291.438	880.554	328.593	424.078	418.265	648.361	182.525		1.7608	1.3048	0.0212	1.6708		0.1581	1.0907		-0.2979	-0.5589		0.006647	0.04434	0.9739	0.0102		0.8076	0.09385		0.6459	0.3891	DEG23
Traes_1AL_57586AC98	AT2G33870, AT5G60860, AT4G18430, AT1G28550, AT3G15060	BRADI2G16480	OS05G0564400	GRMZM2G020661						19.7964	32.894	50.0915	40.0725	194.593	21.7074	55.0683	46.0858		-0.7008	0.357	3.0393	0.2601		0.2861	-1.0101		1.3439	1.7691		0.04569	0.2766	5.985e-19	0.4307		0.3882	0.005301		0.0001095	8.591e-09	DEG11
Traes_1AL_57FB6CFB0	AT1G11760	BRADI3G23130	OS10G0548400	GRMZM2G441565						52.5298	63.5409	44.4343	52.7618	151.308	54.2538	74.2053	92.9965		-0.2602	-0.1945	1.3984	-0.3084		-0.2533	-0.7418		-0.1876	0.9651		0.5976	0.6969	0.004642	0.5301		0.6072	0.1362		0.7073	0.0477	DEG11
Traes_1AL_5830C381D	AT3G22840, AT4G14690, AT3G22840, AT4G14690, AT3G22840, AT4G14690, AT3G22840, AT4G14690, AT3G22840, AT4G14690, AT3G22840, AT4G14690, AT3G22840, AT4G14690, AT3G22840, AT4G14690, AT3G22840, AT4G14690, AT3G22840, AT4G14690, AT3G22840, AT4G14690, AT3G22840, AT4G14690, AT3G22840, AT4G14690, AT3G22840, AT4G14690, AT3G22840, AT4G14690, AT3G22840, AT4G14690, AT3G22840, AT4G14690, AT3G22840, AT4G14690	BRADI1G55620, BRADI1G55560, BRADI1G55580	OS01G0246400, OS07G0178800, OS07G0178700, OS01G0246400, OS07G0178800, OS07G0178700, OS01G0246400, OS07G0178800, OS07G0178700	GRMZM2G425728, GRMZM2G355752, GRMZM2G425728, GRMZM2G355752, GRMZM2G425728, GRMZM2G355752, GRMZM2G425728, GRMZM2G355752, GRMZM2G425728, GRMZM2G355752, GRMZM2G425728, GRMZM2G355752, GRMZM2G425728, GRMZM2G355752, GRMZM2G425728, GRMZM2G355752, GRMZM2G425728, GRMZM2G355752						45.4908	6.96583	172.246	3.9238	1965.49	7.27107	659.575	7.04767		2.5751	5.1533	7.7257	6.3156		-0.6871	0.1333		1.891	1.5435		2.84e-09	2.26e-28	1.713e-70	3.22e-43		0.1924	0.8032		1.054e-07	3.862e-06	DEG23
Traes_1AL_596C0AD5A	AT5G16440, AT3G02780, AT5G16440, AT3G02780	BRADI2G25360	OS05G0413400	GRMZM2G133082, GRMZM2G145029						135.715	98.0712	96.9834	134.827	199.793	95.9327	163.588	147.676		0.4604	-0.4518	1.0133	0.1461		0.4524	-0.6123		-0.4599	0.2549		0.1471	0.1587	0.001627	0.645		0.1542	0.05932		0.1515	0.4167	DEG11
Traes_1AL_59724705F	AT1G71220	BRADI3G28605	OS02G0664200, OS02G0664100	GRMZM5G846198, GRMZM2G370162, GRMZM5G846198, GRMZM2G370162						1261.74	459.457	1419.28	471.937	859.703	405.071	1192.94	371.823		1.4467	1.5766	1.0712	1.6715		0.0347	0.1301		0.1646	-0.4701		2.899e-18	2.348e-21	2.823e-10	6.113e-23		0.8368	0.455		0.3154	0.004388	DEG23
Traes_1AL_59800A13E		BRADI2G24240	OS05G0433800, OS05G0433900	GRMZM2G135165						636.612	276.359	322.705	155.782	247.27	50.6894	645.717	17.1125		1.1867	1.0495	2.2542	5.0898		-0.8135	1.47		-0.9507	-1.3655		3.354e-05	0.0003129	4.888e-13	2.986e-47		0.005117	7.868e-05		0.0009125	2.079e-06	DEG17
Traes_1AL_59865C6CB										103.339	29.1602	102.825	31.975	36.9995	28.0948	92.013	46.5867		1.831	1.63	0.5855	0.9807		0.1695	-0.7876		-0.0315	-1.1828		7.652e-19	2.442e-15	0.0182	2.492e-06		0.4669	0.001792		0.8573	5.694e-09	DEG23
Traes_1AL_59BADC478	AT4G02580	BRADI2G20370	OS05G0509200	GRMZM2G097040						595.393	600.951	569.532	604.006	1407.6	511.009	586.853	721.87		-0.0126	-0.0813	1.4221	-0.2908		0.0074	-0.486		-0.0613	1.2268		0.9726	0.8255	0.0001147	0.4302		0.984	0.1884		0.868	0.0008512	DEG11
Traes_1AL_59BBE38D2	AT2G46820	BRADI3G32100	OS10G0536500	GRMZM2G028302						1076.13	672.682	1182.95	2898.9	2360.95	1668.92	1189.25	4569.67		0.6692	-1.2785	0.4919	-1.9173		2.0808	-1.4351		0.1331	0.9741		0.01127	1.184e-06	0.06157	2.996e-13		2.843e-15	4.791e-08		0.6138	0.0002133	DEG5
Traes_1AL_59DAF08E2	AT4G27270, AT5G54500, AT5G58800	BRADI2G20710	OS05G0501300	GRMZM2G082792						1002.16	733.18	762.915	857.045	423.04	790.132	859.639	924.874		0.4512	-0.1609	-0.8763	-0.1042		0.2267	-0.2313		-0.3853	-1.0034		0.0006308	0.2273	1.834e-10	0.434		0.08662	0.08579		0.003743	1.594e-13	DEG20
Traes_1AL_59F1198AB	AT4G15545	BRADI2G25640	OS05G0406000	GRMZM2G086464						1319.66	568.445	1444.42	1061.25	977.19	759.886	1236.09	1037.96		1.2007	0.4375	0.3649	0.2491		0.8898	-0.4451		0.1266	-0.3292		2.008e-06	0.08248	0.1501	0.3238		0.0004322	0.07941		0.6149	0.1919	DEG24
Traes_1AL_5A3A261DB	AT4G33500	BRADI3G25590	OS10G0370000	GRMZM2G071087						49.1772	144.235	33.1437	100.182	139.194	287.231	234.853	120.647		-1.529	-1.7346	-1.0212	0.9567		-0.5158	1.2388		-0.7214	-0.7392		5.095e-19	4.316e-17	6.97e-12	7.247e-10		0.0008168	2.407e-15		0.001027	5.598e-07	DEG28
Traes_1AL_5A3B317C0	AT4G35980	BRADI4G42850	OS05G0352800	AC233979.1_FG010						43.5035	37.2938	55.5854	44.6645	185.341	53.277	54.8672	54.4572		0.2102	0.3028	1.7148	0.0117		0.2511	-0.0378		0.3438	1.6652		0.6633	0.5294	0.0003163	0.9806		0.6026	0.9381		0.4757	0.0004106	DEG11
Traes_1AL_5A4E3C4FC	AT4G17870, AT5G46790, AT4G17870, AT5G46790	BRADI3G34070	OS10G0573400	GRMZM2G134731, AC194914.3_FG002						176.23	149.815	127.546	328.759	282.115	271.248	266.523	773.339		0.2269	-1.3068	0.0421	-1.4893		1.0977	-1.4661		-0.4359	0.0653		0.583	0.001597	0.9187	0.0002743		0.007654	0.000354		0.2942	0.8738	DEG5
Traes_1AL_5A5401082	AT1G71710, AT1G34120, AT1G71710, AT1G34120	BRADI2G18670	OS05G0535600	GRMZM2G158972, GRMZM2G159008						100.419	52.4478	82.8103	34.6459	108.075	67.7589	80.6559	29.6729		0.9454	1.1999	0.6194	1.4295		-0.5799	1.2406		-0.3253	0.4305		4.289e-07	9.123e-09	0.001103	1.176e-09		0.006428	3.072e-07		0.07457	0.01697	DEG23
Traes_1AL_5A7E85C4E	AT5G04590	BRADI2G20550	OS05G0503300	GRMZM2G090338						1571.57	3456.23	2220.62	3544.08	1288.9	4090.42	893.58	2190.53		-1.1335	-0.6746	-1.6536	-1.2891		0.0362	0.8975		0.4951	0.5329		1.179e-15	1.873e-06	3.95e-31	2.6e-19		0.7969	2.523e-10		0.0005	0.000217	DEG7
Traes_1AL_5ABFDA8AC	AT3G14830, AT1G53450	BRADI2G18990	OS05G0530300	GRMZM2G105473						397.038	435.055	344.329	511.258	237.952	548.681	302.65	503.358		-0.1317	-0.5627	-1.1664	-0.7278		0.2307	0.1238		-0.2003	-0.3149		0.5559	0.01241	3.053e-07	0.001268		0.3007	0.5823		0.3751	0.1685	DEG6
Traes_1AL_5B26F6A14	AT1G58290, AT1G09940, AT2G31250, AT1G58290, AT1G09940, AT2G31250, AT1G58290, AT1G09940, AT2G31250	BRADI3G30160	OS10G0502400	AC213521.3_FG005, GRMZM2G177412, GRMZM2G107402						1879.05	934.764	1054.42	1094.98	2661.15	4526.26	688.815	1933.37		1.0049	-0.0476	-0.7608	-1.483		0.2289	1.223		-0.8236	1.9452		4.54e-12	0.745	1.193e-07	4.801e-24		0.1168	2.355e-17		1.574e-08	1.779e-40	DEG28
Traes_1AL_5B8FF7FE2		BRADI2G31070		GRMZM2G015906						366.161	552.179	399.085	481.37	196.727	536.871	280.017	444.986		-0.5855	-0.2767	-1.4016	-0.66		-0.1957	0.2658		0.1131	-0.4758		0.02378	0.2873	1.109e-07	0.0117		0.4487	0.3084		0.6645	0.07254	DEG6
Traes_1AL_5C8689E82		BRADI2G15490	OS05G0584600	GRMZM2G128748, GRMZM2G013115						254.623	454.422	188.581	271.824	64.46	844.371	162.053	470.586		-0.8039	-0.5174	-3.5261	-1.4792		-0.7136	0.8125		-0.4271	-1.2344		0.07366	0.2524	1.256e-14	0.00105		0.1122	0.07031		0.345	0.007254	DEG6
Traes_1AL_5CBC378D9	AT4G14570	BRADI3G26780	OS10G0415600	GRMZM2G040326, GRMZM2G071268						993.177	744.555	552.345	515.762	314.793	650.752	656.823	531.391		0.4095	0.0997	-1.0179	0.3003		-0.5223	0.289		-0.832	-1.0293		0.1464	0.7255	0.0003703	0.2903		0.06479	0.3102		0.003288	0.0003069	DEG20
Traes_1AL_5D0C4237F	AT4G11400, AT2G46040	BRADI3G27760		GRMZM2G365731						29.7419	29.4778	34.0328	36.3156	88.686	21.6492	38.7429	38.3072		0.0275	-0.0581	1.9399	0.0192		0.3022	-0.8031		0.2165	1.1176		0.9498	0.8939	1.279e-05	0.965		0.4854	0.07985		0.6221	0.00811	DEG11
Traes_1AL_5D3EECC71		BRADI3G30710	OS10G0510000	GRMZM2G082484, GRMZM2G030169						486.904	415.347	405.828	440.209	235.678	276.753	570.459	382.393		0.2295	-0.1015	-0.1833	0.5765		0.0833	-0.4709		-0.2478	-1.2307		0.07731	0.4427	0.1987	1.471e-05		0.523	0.0007867		0.06019	1.065e-19	DEG19
Traes_1AL_5D7BD417F		BRADI2G19160, BRADI2G19147	OS05G0527800, OS05G0527600, OS05G0527800, OS05G0527600	GRMZM2G060993, GRMZM2G096412, GRMZM2G095807, GRMZM2G060993, GRMZM2G096412, GRMZM2G095807, GRMZM2G060993, GRMZM2G096412, GRMZM2G095807, GRMZM2G060993, GRMZM2G096412, GRMZM2G095807						274.561	188.691	280.166	260.468	203.133	186.169	475.803	302.211		0.5356	0.1136	0.1007	0.6494		0.4601	-0.6916		0.0381	-1.2402		0.0339	0.6524	0.697	0.009592		0.06857	0.007156		0.8797	8.792e-07	DEG19
Traes_1AL_5DA69A7AC	AT1G67120	BRADI3G27906, BRADI3G27912	OS10G0456900, OS10G0456950, OS10G0456900, OS10G0456950	GRMZM6G381253, GRMZM2G092001, GRMZM5G807823, GRMZM2G405052, GRMZM6G381253, GRMZM2G092001, GRMZM5G807823, GRMZM2G405052, GRMZM6G381253, GRMZM2G092001, GRMZM5G807823, GRMZM2G405052, GRMZM6G381253, GRMZM2G092001, GRMZM5G807823, GRMZM2G405052						100.172	73.548	217.919	327.092	102.184	64.1449	95.0727	107.932		0.4251	-0.5818	0.6467	-0.1825		2.0878	-0.7161		1.0809	0.1132		0.2689	0.1208	0.09947	0.6361		3.849e-08	0.06887		0.004423	0.7686	DEG28
Traes_1AL_5E28F07C7	AT4G03020	BRADI2G25610	OS05G0407200	GRMZM2G100116, GRMZM2G100152						459.868	609.755	402.8	458.246	238.39	607.993	388.03	516.726		-0.4064	-0.1664	-1.3324	-0.4126		-0.4128	0.2367		-0.1727	-0.6831		0.007759	0.2853	7.919e-17	0.00823		0.00684	0.1285		0.2675	2.031e-05	DEG6
Traes_1AL_5E4EECFBC	AT5G62530	BRADI2G18550	OS05G0536400	GRMZM2G090087						328.702	367.527	402.161	345.791	1184.39	248.779	298.328	300.805		-0.1577	0.2114	2.2272	-0.0115		-0.0862	-0.2729		0.2829	1.9659		0.4554	0.3186	1.441e-25	0.9574		0.6831	0.2114		0.1825	7.018e-21	DEG11
Traes_1AL_5E8074568	AT2G32180, AT2G32650	BRADI3G21670	OS02G0784900	GRMZM2G306104						61.3208	162.684	65.6737	299.207	244.169	163.637	74.5305	449.163		-1.3668	-2.0971	0.5519	-2.5192		0.8568	-1.4247		0.1265	1.6463		0.0004372	7.228e-08	0.1505	6.321e-11		0.02421	0.0001953		0.7505	2.078e-05	DEG5
Traes_1AL_5EBB54C01	AT5G63830	BRADI3G31377	OS10G0520700	GRMZM2G044908, GRMZM2G135688						18.4393	39.7417	16.1714	55.0163	24.7198	37.2927	13.3654	42.8193		-1.0835	-1.6402	-0.631	-1.6406		0.4413	-0.1588		-0.1154	0.8507		5.903e-05	5.25e-09	0.02287	7.236e-08		0.05761	0.549		0.7118	0.006969	DEG28
Traes_1AL_5ED15E311	AT5G07950	BRADI1G70090	OS03G0213200	GRMZM5G800925, GRMZM5G896916						62.801	45.5329	45.6601	57.3531	215.287	70.3373	61.2561	123.245		0.4446	-0.295	1.5403	-0.9679		0.3169	-0.7798		-0.4228	1.7284		0.3301	0.5223	0.0006427	0.03238		0.4882	0.08644		0.3585	0.0001175	DEG11
Traes_1AL_5EE9A39A2	AT5G05987, AT3G11397, AT5G05987, AT3G11397	BRADI2G23500	OS05G0455600	GRMZM2G086943, GRMZM2G053610						324.305	286.493	381.256	217.14	560.709	276.137	538.67	281.97		0.1779	0.809	1.0019	0.9264		-0.3968	-0.0319		0.2343	0.0437		0.4326	0.0004022	1.138e-05	4.751e-05		0.08245	0.8906		0.3017	0.8453	DEG13
Traes_1AL_5F0F4FAFB										20.0318	18.8477	60.6676	51.5934	60.1136	21.4365	26.1713	32.6804		0.1035	0.1691	1.3737	-0.3051		1.4314	-0.5754		1.497	1.1034		0.7522	0.5393	1.218e-05	0.3361		2.267e-06	0.08609		7.803e-07	0.0001805	DEG4
Traes_1AL_5F65C4004	AT5G04560	BRADI4G16620, BRADI2G23797	OS05G0445900, OS05G0446000, OS05G0446550, OS05G0445900, OS05G0446000, OS05G0446550	GRMZM2G131756, GRMZM2G020977, GRMZM2G131756, GRMZM2G020977, GRMZM2G131756, GRMZM2G020977, GRMZM2G131756, GRMZM2G020977, GRMZM2G131756, GRMZM2G020977, GRMZM2G131756, GRMZM2G020977						138.777	388.363	140.748	497.983	261.947	434.528	98.2436	553.83		-1.4764	-1.82	-0.7175	-2.4737		0.3533	-0.3471		0.0097	1.4091		1.964e-11	2.759e-16	0.001019	3.346e-28		0.09772	0.1074		0.9663	5.68e-10	DEG9
Traes_1AL_5FD3B3577	AT2G18590, AT4G36790	BRADI1G54190	OS07G0208900	GRMZM2G462325						111.883	89.8846	187.6	234.759	341.716	108.979	79.8576	235.814		0.3114	-0.3107	1.6012	-1.5326		1.3639	-1.0924		0.7418	2.0415		0.3201	0.3096	2.662e-07	9.64e-07		1.024e-05	0.0004927		0.01671	4.895e-11	DEG28
Traes_1AL_5FFFBAB47			OS05G0433100	GRMZM2G063961						23.5848	62.4289	6.64203	18.8678	17.6986	27.7313	19.0797	11.6119		-1.4083	-1.4568	-0.519	0.681		-1.7007	1.2682		-1.7493	0.0682		4.994e-07	0.0003505	0.1096	0.07453		3.933e-09	0.0007582		1.319e-05	0.8365	DEG16
Traes_1AL_60485360E	AT5G05480	BRADI2G26240, BRADI3G37520	OS05G0395000	GRMZM2G042797						45.8278	25.5017	64.4128	69.6244	58.4854	19.7669	89.9229	50.372		0.8236	-0.0945	1.5535	0.8019		1.3992	-1.3054		0.4811	-0.5538		0.0733	0.8324	0.001123	0.07491		0.002146	0.006702		0.2856	0.2136	DEG24
Traes_1AL_6050EBC61	AT5G58440, AT5G07120	BRADI2G30170	OS05G0346100	GRMZM2G141760						166.725	105.553	248.571	77.474	178.338	112.589	175.696	72.7507		0.6474	1.6307	0.6311	1.2518		-0.4361	0.6275		0.5472	0.0068		0.02674	3.184e-08	0.03359	3.568e-05		0.1438	0.04244		0.05799	0.9813	DEG23
Traes_1AL_60AFF4D47		BRADI3G29210	OS10G0484700	GRMZM2G174145						82.3025	84.5591	66.9883	79.1427	172.337	118.808	35.8164	98.0038		-0.0382	-0.2825	0.4815	-1.437		-0.1008	0.307		-0.3451	2.2256		0.8034	0.09138	0.0007805	2.515e-14		0.5133	0.0542		0.03824	5.336e-37	DEG11
Traes_1AL_613AFDF23										279.611	290.73	255.678	282.763	162.877	334.048	244.684	276.77		-0.0568	-0.1445	-1.0036	-0.1786		-0.0415	0.2708		-0.1293	-0.5542		0.8035	0.5306	1.896e-05	0.441		0.8555	0.2432		0.575	0.01803	DEG6
Traes_1AL_61DFD90BF	AT1G17880, AT1G73230, AT1G17880, AT1G73230	BRADI3G29087	OS10G0483000	GRMZM2G001887, GRMZM2G131577						351.024	412.463	497.244	503.575	1240.51	460.063	434.125	655.039		-0.2274	-0.0215	1.3952	-0.5791		0.2816	-0.4979		0.4874	1.4765		0.5174	0.9511	6.895e-05	0.09877		0.4218	0.1567		0.1655	2.439e-05	DEG11
Traes_1AL_6302293E4	AT5G11970, AT1G72720, AT3G13910, AT2G19460	BRADI2G11700	OS05G0356800	GRMZM2G435627						46.9907	56.0381	70.8374	82.483	83.5303	51.3462	113.579	115.865		-0.2287	-0.1952	0.6436	-0.0234		0.5745	-1.1375		0.608	-0.4706		0.3345	0.3882	0.007449	0.914		0.01103	1.807e-06		0.01037	0.032	DEG28
Traes_1AL_63A09CA16	AT5G05930	BRADI2G23570	OS05G0453500	GRMZM2G076768, GRMZM2G094404, GRMZM2G077180, GRMZM2G178797, GRMZM2G300828						202.262	182.212	116.385	89.3279	94.1912	281.637	166.509	113.812		0.1566	0.3543	-1.5341	0.5445		-1.0182	1.2904		-0.8205	-0.7882		0.2124	0.01803	1.537e-27	0.0001867		2.15e-13	2.173e-19		2.53e-09	3.995e-08	DEG15
Traes_1AL_64102855F	AT1G02870	BRADI2G27740	OS05G0367100	GRMZM2G055724						32.8558	45.6704	72.7077	65.5343	81.4954	43.1965	81.3922	78.9498		-0.4659	0.1476	0.884	0.048		0.5281	-0.8711		1.1416	-0.035		0.08616	0.5573	0.000962	0.8483		0.03884	0.001344		2.007e-05	0.8871	DEG28
Traes_1AL_64366944B										1015.38	1246.45	800.035	717.803	690.188	2157.64	725.902	970.714		-0.2915	0.1459	-1.6203	-0.4136		-0.7846	1.1357		-0.3472	-0.0709		0.2993	0.6051	8.811e-09	0.1426		0.005274	5.427e-05		0.2179	0.8017	DEG6
Traes_1AL_657856E06		BRADI3G31880	OS10G0530900, OS10G0531400	GRMZM2G044383, GRMZM2G161905, GRMZM2G044383, GRMZM2G161905						807.77	553.648	1066.41	630.054	1708.54	256.687	1155.22	178.617		0.533	0.7446	2.6694	2.6293		0.1828	0.5094		0.3945	0.5494		0.1287	0.03374	4.343e-14	1.412e-13		0.6026	0.1562		0.2604	0.1163	DEG23
Traes_1AL_659213159	AT3G15180	BRADI2G17000	OS05G0557200	GRMZM2G086132						448.646	291.173	576.822	181.996	1083.02	378.608	390.284	200.604		0.6192	1.6551	1.5054	0.9578		-0.6763	0.9086		0.3595	1.4562		7.916e-06	5.145e-31	6.849e-28	9.936e-11		3.111e-06	1.551e-09		0.008394	3.697e-27	DEG12
Traes_1AL_65B4AE424	AT1G28480, AT1G03850, AT1G28480, AT1G03850	BRADI2G16550	OS01G0667900	GRMZM2G318180, GRMZM2G311898						22.8467	93.8075	34.0047	145.68	55.5466	132.177	108.859	60.5505		-2.0144	-2.0785	-1.3155	0.8388		0.6371	1.1041		0.573	-1.0502		3.043e-13	6.327e-15	3.144e-07	0.001112		0.007266	2.028e-05		0.0575	3.917e-05	DEG28
Traes_1AL_65E83FAC2	AT4G19210	BRADI3G33470	OS11G0546000	GRMZM2G109121, GRMZM2G006178						94.2496	106.143	121.843	111.284	181.275	78.0256	89.0671	81.6761		-0.1692	0.1041	1.1721	0.1234		0.0659	-0.0691		0.3393	0.9796		0.5824	0.7354	0.0001837	0.6971		0.8297	0.8306		0.2731	0.00142	DEG11
Traes_1AL_66905FFA1		BRADI1G61700	OS03G0363950	GRMZM2G108265						14.9006	6.96583	46.5233	12.6061	225.642	20.8638	15.6511	15.173		1.0464	1.88	3.3737	0.0344		0.8061	0.4439		1.6397	3.7832		0.01115	6.524e-08	7.464e-26	0.9302		0.05458	0.2569		1.342e-06	7.364e-32	DEG11
Traes_1AL_66973B295	AT5G42880, AT4G33390, AT1G45545, AT2G26570, AT5G42880, AT4G33390, AT1G45545, AT2G26570	BRADI1G60510	OS03G0395300	GRMZM2G150242, GRMZM2G077897						413.111	324.901	464.956	243.274	164.491	267.802	387.81	149.929		0.3409	0.9095	-0.6773	1.3535		-0.4144	0.8257		0.1542	-1.2051		0.1519	0.0001482	0.006099	3.986e-08		0.08398	0.0009477		0.5167	7.555e-07	DEG23
Traes_1AL_66AC2A55A	AT3G53880, AT2G37760, AT2G37790, AT2G37770, AT3G53880, AT2G37760, AT2G37790, AT2G37770	BRADI2G23460	OS05G0456200	GRMZM2G059285, GRMZM2G087206						78.5871	146.21	55.7223	114.374	47.6339	113.6	134.175	98.2855		-0.8849	-0.9402	-1.1632	0.4474		-0.3457	0.2049		-0.401	-1.4058		1.155e-05	1.367e-05	2.259e-07	0.03095		0.07783	0.3382		0.07015	1.24e-10	DEG28
Traes_1AL_66D26C109		BRADI3G34000	OS10G0572500	GRMZM2G099337, GRMZM5G862565						279.879	242.287	232.279	227.578	116.627	254.378	169.78	147.44		0.202	0.0254	-1.0778	0.1957		-0.0906	0.7716		-0.2672	-0.5019		0.5546	0.9412	0.002013	0.5746		0.7914	0.02689		0.4364	0.1505	DEG21
Traes_1AL_670C92349		BRADI3G34590	OS10G0579600	GRMZM2G012434						840.083	543.527	777.577	462.416	525.034	662.298	890.319	407.997		0.6226	0.7434	-0.3184	1.1139		-0.2299	0.6906		-0.1091	-0.7418		0.008399	0.001729	0.1815	3.002e-06		0.3326	0.003984		0.644	0.001747	DEG23
Traes_1AL_672A850FF		BRADI3G27600	OS10G0442100	GRMZM2G003724						41.2756	50.1501	35.4651	52.2613	57.994	63.8735	36.2657	75.9406		-0.2839	-0.5802	-0.1999	-1.0565		0.0366	-0.2362		-0.2597	0.6204		0.1806	0.0104	0.3456	1.641e-06		0.8585	0.2616		0.2636	0.005176	DEG5
Traes_1AL_67881C38D										30.409	64.908	34.9896	67.8727	30.9081	147.359	51.4911	154.943		-1.0717	-0.878	-2.1099	-1.5662		0.0634	-0.0757		0.2571	-0.6194		0.001367	0.009143	2.925e-10	1.031e-06		0.8431	0.8084		0.4634	0.07066	DEG9
Traes_1AL_680ECC3CB	AT1G19715	BRADI2G20447, BRADI2G51540	OS05G0508400	GRMZM2G170625						29.2514	72.2603	33.5355	97.7603	8.29847	62.6308	41.8415	81.5433		-1.2651	-1.6071	-2.6035	-0.9438		0.4261	-0.3757		0.0841	-2.0354		0.0004143	8.814e-06	5.924e-10	0.008006		0.211	0.29		0.8241	1.345e-06	DEG6
Traes_1AL_681865869	AT1G03860, AT2G20530, AT4G28510, AT5G44140	BRADI1G02170		AC217358.3_FG005						358.388	292.802	448.653	336.104	1114.72	166.789	338.181	341.231		0.2837	0.4071	2.6604	-0.0119		0.1936	-1.002		0.317	1.6703		0.4586	0.2875	5.18e-12	0.9754		0.6131	0.009766		0.4075	1.199e-05	DEG26
Traes_1AL_685F7409E	AT5G01260	BRADI2G23780	OS05G0446900	GRMZM2G161534						51.986	27.8723	106.496	55.1002	93.7773	21.281	42.2718	35.995		0.8743	0.9154	2.168	0.2247		0.9602	-0.7769		1.0013	1.1664		0.01518	0.007501	9.665e-09	0.5431		0.007496	0.05073		0.003552	0.000803	DEG26
Traes_1AL_68A9B5A25	AT5G53050	BRADI2G18130	OS05G0542200	GRMZM2G093441, GRMZM2G079938						578.942	461.736	420.592	735.332	417.884	371.259	499.257	117.93		0.3279	-0.8293	0.1805	2.0699		0.6718	1.6498		-0.4854	-0.2395		0.003762	5.205e-13	0.1344	2.851e-50		2.112e-09	5.302e-31		2.785e-05	0.03934	DEG17
Traes_1AL_68ED2185B		BRADI2G16647	OS05G0562400	GRMZM2G122750, GRMZM2G125294						486.424	378.336	726.672	333.185	366.241	405.49	396.293	288.282		0.3559	1.0982	-0.1445	0.4499		-0.1812	0.4837		0.5611	-0.1108		0.2388	0.0002799	0.635	0.1402		0.5497	0.114		0.06271	0.7151	DEG25
Traes_1AL_696D9125F	AT3G48190	BRADI2G00627	OS01G0106700	AC234199.1_FG003, GRMZM2G464523, GRMZM2G425751						81.6278	110.128	109.225	187.172	60.7137	131.382	57.5592	115.275		-0.4237	-0.7585	-1.0639	-0.9829		0.7421	0.1825		0.4074	0.1015		0.2314	0.03094	0.003307	0.006554		0.03339	0.6091		0.2533	0.782	DEG7
Traes_1AL_699B447C5	AT3G05625	BRADI2G12600	OS01G0343500	GRMZM2G371670						382.06	321.067	476.564	379.851	1117.25	339.048	334.78	514.267		0.2457	0.3182	1.6777	-0.6053		0.2377	-0.5866		0.3102	1.6964		0.4723	0.3517	9.185e-07	0.07685		0.4868	0.08741		0.364	6.392e-07	DEG11
Traes_1AL_69AE2C429	AT5G07020	BRADI3G45840	OS02G0556800	GRMZM2G039841, GRMZM2G147279						2330.7	943.75	2491.86	2865.34	5978.12	2726.47	3290.45	4366.67		1.2855	-0.1973	1.116	-0.4023		1.5792	-0.6701		0.0964	0.8482		4.116e-06	0.4787	6.12e-05	0.1483		1.518e-08	0.01615		0.7293	0.002296	DEG11
Traes_1AL_69CE050CD										233.722	152.237	494.884	174.231	353.908	109.746	294.306	155.807		0.6147	1.4791	1.701	0.9142		0.1953	-0.5174		1.0597	0.2694		0.001053	9.093e-16	4.824e-18	1.83e-06		0.3032	0.01174		5.661e-09	0.1391	DEG23
Traes_1AL_6A43E664E	AT5G02130	BRADI2G23430	OS05G0457700	GRMZM2G174370						37.7834	36.4995	83.0764	32.3086	55.6113	35.7163	44.835	39.0123		0.0525	1.2833	0.6814	0.1907		-0.1684	-0.1432		1.0625	0.3475		0.8944	0.001031	0.08982	0.6345		0.6719	0.7284		0.006229	0.373	DEG28
Traes_1AL_6A527F156		BRADI3G29970	OS10G0498200, OS10G0498500, OS10G0498100, OS10G0498300	GRMZM2G449133						237.842	185.91	482.435	217.475	981.882	281.264	439.498	227.769		0.347	1.1293	1.7599	0.9276		0.2218	0.2979		1.0041	1.1302		0.3216	0.00119	4.246e-07	0.007994		0.5266	0.3974		0.003929	0.001076	DEG11
Traes_1AL_6A73311C8										40.336	64.0033	1.5429	69.71	2.86603	30.603	21.4419	47.8663		-0.6486	-4.7743	-3.0271	-1.1344		0.1433	-0.5512		-3.9825	-2.4439		0.00866	4.463e-20	4.152e-11	8.842e-05		0.5417	0.05139		3.576e-14	1.277e-07	DEG28
Traes_1AL_6B108514B	AT4G22950, AT5G62165, AT2G45660, AT5G51870, AT5G51860, AT4G11880	BRADI3G32090	OS10G0536100	GRMZM2G070034						59.1103	12.5003	33.1476	13.2739	19.2912	8.80693	41.2199	6.92733		2.1781	1.3786	1.3261	2.4764		0.0454	0.1769		-0.7541	-0.9734		4.172e-11	6.323e-05	0.001354	6.145e-09		0.9033	0.7222		0.01114	0.002578	DEG23
Traes_1AL_6B86597E7		BRADI3G33880	OS10G0568900	GRMZM2G086869						233.485	99.1459	457.514	86.2384	1015.82	220.595	464.092	132.26		1.2337	2.4005	2.1956	1.7979		-0.1915	0.7194		0.9753	1.1171		1.401e-09	4.745e-32	1.924e-29	8.707e-19		0.3693	0.0005904		4.757e-07	2.9e-09	DEG28
Traes_1AL_6B871A8AF		BRADI3G29130	OS10G0483500	GRMZM2G404443						5.312	19.482	4.81313	17.6155	12.7928	52.9529	3.16087	16.9134		-1.8531	-2.1013	-1.9804	-2.2432		-0.1609	1.5894		-0.409	1.8522		1.974e-05	2.114e-05	5.899e-08	1.254e-05		0.6494	1.282e-05		0.4596	0.0003159	DEG9
Traes_1AL_6B8FC4A0A		BRADI3G34524	OS10G0578900	GRMZM2G132898						83.8344	53.6962	251.395	63.5309	115.043	29.2316	83.9366	47.2321		0.6268	1.9228	1.9086	0.812		0.2366	-0.6388		1.5326	0.4579		0.07671	3.011e-08	3.371e-07	0.02599		0.5071	0.1003		8.551e-06	0.1896	DEG23
Traes_1AL_6BB0848B9	AT4G04570, AT4G38830, AT4G04490, AT4G21230, AT4G21410, AT4G04540, AT4G04510, AT4G04500, AT4G04570, AT4G38830, AT4G04490, AT4G21230, AT4G21410, AT4G04540, AT4G04510, AT4G04500, AT4G04570, AT4G38830, AT4G04490, AT4G21230, AT4G21410, AT4G04540, AT4G04510, AT4G04500		OS07G0537900, OS07G0539700, OS07G0538700	GRMZM2G413635						520.023	348.604	340.444	169.138	214.186	172.067	400.759	70.3067		0.5747	0.9883	0.3109	2.4918		-1.0375	1.2599		-0.6238	-0.9211		0.0003714	6.303e-09	0.08054	3.573e-38		6.895e-10	3.989e-10		0.0001355	4.299e-08	DEG23
Traes_1AL_6C8AFF407	AT1G63680	BRADI3G32820	OS10G0548900	GRMZM2G009070						197.723	136.191	175.69	228.415	387.931	111.546	192.064	218.988		0.535	-0.37	1.7425	-0.1882		0.7426	-0.9455		-0.1624	0.9853		0.01413	0.08893	5.524e-15	0.3883		0.0006236	3.247e-05		0.4573	3.911e-06	DEG11
Traes_1AL_6CD69EE7E	AT3G21580	BRADI2G25950	OS05G0400600	GRMZM2G084192						64.8038	50.63	59.057	55.0995	121.455	41.1285	60.2229	58.5708		0.3717	0.1018	1.4802	0.0411		0.1331	-0.4836		-0.1368	0.9555		0.1958	0.7275	5.957e-07	0.8895		0.646	0.1192		0.6369	0.0006679	DEG11
Traes_1AL_6D96CA4ED	AT4G04830, AT4G04810	BRADI2G25820	OS05G0404200	GRMZM2G089308						155.858	121.756	217.061	251.704	287.995	234.534	264.683	385.701		0.3517	-0.1979	0.3177	-0.5371		1.0398	-0.7161		0.4902	0.1388		0.1356	0.3903	0.1695	0.01831		7.865e-06	0.001911		0.03565	0.5431	DEG11
Traes_1AL_6E1D671CC1										77.0059	313.64	72.211	440.209	9.23277	37.5494	13.4228	35.0747		-2.0019	-2.5199	-1.8148	-1.3469		0.4858	0.0985		-0.0322	-0.3695		1.172e-13	3.352e-20	1.526e-06	0.0001652		0.06026	0.7642		0.9098	0.3592	DEG7
Traes_1AL_6E5BA9C6F	AT1G29930, AT2G34420, AT1G29910, AT1G29920, AT2G34430, AT1G29930, AT2G34420, AT1G29910, AT1G29920, AT2G34430, AT1G29930, AT2G34420, AT1G29910, AT1G29920, AT2G34430, AT1G29930, AT2G34420, AT1G29910, AT1G29920, AT2G34430, AT1G29930, AT2G34420, AT1G29910, AT1G29920, AT2G34430, AT1G29930, AT2G34420, AT1G29910, AT1G29920, AT2G34430, AT1G29930, AT2G34420, AT1G29910, AT1G29920, AT2G34430, AT1G29930, AT2…		OS09G0346500, OS01G0600900, OS01G0720500	GRMZM2G104549, AC208915.3_FG010, GRMZM2G155216, GRMZM2G120619, AC207722.2_FG009, GRMZM2G351977, GRMZM2G104549, AC208915.3_FG010, GRMZM2G155216, GRMZM2G120619, AC207722.2_FG009, GRMZM2G351977, GRMZM2G104549, AC208915.3_FG010, GRMZM2G155216, GRMZM2G120619, AC207722.2_FG009, GRMZM2G351977						10580.1	7185.32	2351.56	2882.11	16323.2	25803	5642.72	5437.03		0.5369	-0.2807	-0.6363	0.0515		-1.2663	2.1618		-2.084	1.474		0.2338	0.534	0.1582	0.9091		0.005	1.644e-06		3.866e-06	0.001082	DEG14
Traes_1AL_6EDAE7905	AT1G41880, AT1G07070, AT3G55750, AT1G74270, AT1G41880, AT1G07070, AT3G55750, AT1G74270	BRADI2G17180	OS05G0556900, OS05G0555800							15.6204	27.3319	17.3971	72.7973	58.3997	26.8207	27.9309	44.2923		-0.7832	-1.8976	1.0902	-0.6468		1.3755	-0.7673		0.2611	0.9697		0.05313	1.453e-06	0.005448	0.09572		0.0002233	0.05513		0.5385	0.01075	DEG5
Traes_1AL_6EF583CEF	AT5G59770	BRADI2G23200	OS05G0460800	GRMZM2G035202						455.803	210.957	483.993	260.638	310.786	166.008	550.337	215.248		1.1099	0.8695	0.8698	1.3527		0.3053	-0.3666		0.0649	-0.8495		3.615e-21	9.539e-14	2.45e-11	3.304e-28		0.01188	0.007425		0.5649	1.791e-13	DEG23
Traes_1AL_6F1907FF4	AT1G29940	BRADI3G29917	OS10G0495600	GRMZM2G388892						31.4524	91.5069	75.6103	174.816	38.4793	72.7735	34.6207	98.8676		-1.5307	-1.2418	-0.8609	-1.5122		0.9166	-0.4688		1.2056	0.1825		2.573e-11	1.546e-09	0.0003276	1.104e-10		2.918e-06	0.03415		3.967e-07	0.4684	DEG9
Traes_1AL_6F2E87864		BRADI3G33570	OS10G0563700							398.543	581.534	394.924	882.179	924.775	444.203	552.515	819.861		-0.535	-1.1292	1.0351	-0.5582		0.5906	-0.8684		-0.0035	0.7248		0.09267	0.000392	0.001165	0.07902		0.06243	0.006501		0.9912	0.0224	DEG5
Traes_1AL_6F6838FF8	AT1G32070	BRADI2G22150	OS05G0481000							286.817	253.368	228.209	303.549	318.503	354.278	187.819	397.705		0.1874	-0.4193	-0.1691	-1.072		0.2688	-0.1608		-0.3379	0.7422		0.08108	0.0001656	0.1203	2.078e-21		0.01184	0.1392		0.002535	4.945e-11	DEG5
Traes_1AL_6F832D98C	AT2G27460	BRADI2G23950	OS05G0443300	GRMZM2G141735, GRMZM2G106140						402.152	212.326	444.534	189.677	243.921	210.402	530.62	144.336		0.916	1.2155	0.2375	1.8594		-0.159	0.5362		0.1405	-1.0856		1.447e-05	1.097e-08	0.2758	1.646e-17		0.4592	0.01708		0.5017	2.751e-07	DEG23
Traes_1AL_6F9510553	AT2G40960, AT3G56680, AT3G10770, AT5G05100, AT2G40960, AT3G56680, AT3G10770, AT5G05100	BRADI2G25390	OS05G0411600	GRMZM2G055970, GRMZM2G010302						559.425	784.49	619.985	556.506	561.506	1096.49	578.573	515.045		-0.4862	0.1392	-0.9478	0.1662		-0.4931	1.0858		0.1323	-0.0282		6.31e-05	0.2602	1.247e-14	0.1857		4.918e-05	2.937e-18		0.285	0.82	DEG6
Traes_1AL_6FDBD1964										246.558	214.503	187.625	154.529	98.5027	415.147	291.165	221.555		0.1835	0.2573	-1.8848	0.36		-0.4324	0.8307		-0.3586	-1.4141		0.7799	0.6959	0.004244	0.584		0.5108	0.2064		0.5856	0.03191	DEG6
Traes_1AL_700A1460A	AT5G01960									76.5515	48.6594	51.5811	36.5659	42.1462	47.3964	68.9642	32.3194		0.6455	0.529	-0.0758	1.069		-0.4111	0.5541		-0.5276	-0.5908		0.01626	0.06495	0.7948	0.0003155		0.1455	0.07358		0.05336	0.03345	DEG23
Traes_1AL_7041CB930										126.066	423.471	100.128	296.62	109.123	785.036	96.0536	687.485		-1.7401	-1.609	-2.796	-2.8351		-0.5097	0.185		-0.3785	0.2241		1.042e-51	8.969e-36	1.327e-118	4.866e-119		7.706e-07	0.06085		0.006297	0.111	DEG9
Traes_1AL_70BB09568										166.474	247.54	61.9152	315.32	31.891	67.4653	101.586	28.6438		-0.5492	-2.2396	-0.983	1.7245		0.3336	1.1811		-1.3568	-1.5264		0.2514	4.094e-06	0.05051	0.0006162		0.4847	0.02033		0.005395	0.002137	DEG17
Traes_1AL_70C368B2E										240.475	33.9244	157.613	102.268	750.578	104.57	128.021	207.624		2.6753	0.6027	2.7075	-0.6624		1.5017	-0.942		-0.5709	2.4279		1.952e-07	0.2354	9.294e-08	0.1912		0.003643	0.06459		0.2588	1.46e-06	DEG28
Traes_1AL_70C6B29A7	AT3G03690	BRADI3G27240	OS10G0437000	GRMZM2G038898						116.05	107.79	173.102	161.208	194.301	121.605	100.415	241.769		0.1037	0.1033	0.6286	-1.2531		0.5794	-0.9657		0.579	0.916		0.6488	0.6428	0.005979	3.094e-08		0.009877	2.327e-05		0.01037	5.369e-05	DEG28
Traes_1AL_70F3FF07D		BRADI2G23830	OS05G0445500	GRMZM2G114954						466.747	1018.39	723.913	1600.47	1146.64	916.67	756.079	1550.17		-1.1163	-1.1322	0.319	-1.0302		0.6506	-0.7559		0.6347	0.5933		3.932e-12	1.369e-12	0.04658	1.061e-10		3.877e-05	2.317e-06		9.36e-05	0.0002051	DEG9
Traes_1AL_71C1631A01	AT4G23610, AT2G46150	BRADI2G15420	OS05G0584300	GRMZM2G458448						59.3932	39.3623	67.971	33.31	199.419	76.5825	85.1035	78.755		0.5854	1.0318	1.3297	0.114		-0.2276	-0.0356		0.2188	1.1801		0.09486	0.003704	8.484e-05	0.7394		0.5269	0.9186		0.5274	0.0003884	DEG11
Traes_1AL_7227291BB										9.12607	41.929	2.61347	21.7062	139.441	57.7569	21.9441	153.468		-2.0198	-2.5511	1.1879	-2.6547		-0.8825	-1.3399		-1.4138	2.5027		0.000406	9.843e-05	0.02677	1.103e-06		0.1083	0.01252		0.0356	4.32e-06	DEG5
Traes_1AL_7242F453D	AT5G54090	BRADI3G30757	OS10G0509000	GRMZM2G060349						533.626	246.265	531.753	435.537	404.317	415.293	332.087	428.774		1.1048	0.2818	-0.024	-0.3658		0.8136	-0.0456		-0.0095	0.2963		1.37e-06	0.2155	0.917	0.1114		0.0003867	0.8431		0.9667	0.1963	DEG24
Traes_1AL_727215425										46.6359	16.3258	45.7226	15.9454	40.0197	12.1849	95.5134	17.6564		1.4642	1.5099	1.6237	2.3893		-0.0542	-0.563		-0.0086	-1.3286		8.739e-05	6.996e-05	9.426e-05	5.425e-10		0.8922	0.2081		0.9806	0.0001316	DEG23
Traes_1AL_72B74D033										672.158	1917.36	350.562	964.824	254.836	1766.32	851.254	1661.16		-1.4906	-1.4351	-2.7308	-0.9507		-0.9763	0.0868		-0.9208	-1.6933		1.251e-07	4.69e-07	1.216e-21	0.0007531		0.0005248	0.7581		0.001247	3.238e-09	DEG6
Traes_1AL_72D386699		BRADI2G23860, BRADI2G23850	OS05G0444300	GRMZM2G000816						19.7974	19.8567	13.0302	28.7193	16.6856	40.853	10.9313	69.5761		-0.0136	-1.0997	-1.326	-2.6061		0.5062	-0.7541		-0.5799	0.526		0.9709	0.005167	0.0005205	1.314e-11		0.1624	0.02823		0.1505	0.21	DEG9
Traes_1AL_7402A5761		BRADI3G26840	OS10G0416800, OS10G0416500	GRMZM2G057766, GRMZM2G358153, GRMZM2G057766, GRMZM2G358153						31.0702	232.694	47.0833	231.081	195.613	269.043	49.2152	225.193		-2.8793	-2.2473	-0.4788	-2.1727		-0.0098	0.257		0.6222	1.951		1.409e-39	2.911e-26	0.01005	2.165e-25		0.9569	0.1679		0.0112	7.575e-21	DEG9
Traes_1AL_750A1573A		BRADI5G20270, BRADI5G20300	OS04G0597501, OS04G0597400, OS12G0240875, OS04G0597501, OS04G0597400, OS12G0240875							147.106	95.8986	109.33	81.6466	282.514	108.096	160.906	106.253		0.5923	0.4173	1.3203	0.576		-0.2221	0.0226		-0.3971	0.7669		0.2057	0.3764	0.004871	0.2204		0.637	0.962		0.3973	0.09909	DEG11
Traes_1AL_75166A6E7	AT4G30490, AT4G28070, AT4G30490, AT4G28070	BRADI3G19280	OS08G0265500	GRMZM2G164649, GRMZM2G062412						691.817	333.753	476.408	394.043	410.244	304.13	699.235	453.669		1.0465	0.2799	0.4492	0.6195		0.2333	-0.5737		-0.5333	-0.744		1.131e-19	0.01723	0.0002707	1.052e-07		0.04787	3.836e-06		3.44e-06	1.237e-10	DEG28
Traes_1AL_751745AD9	AT2G31840	BRADI2G25250	OS05G0417200	GRMZM6G785877						44.5335	107.272	66.5373	131.822	48.7896	65.9455	57.1388	124.155		-1.2433	-1.0254	-0.3642	-1.0942		0.2943	-0.9082		0.5122	-0.1782		0.0004777	0.003743	0.3221	0.002071		0.3933	0.01133		0.1601	0.6249	DEG9
Traes_1AL_7531AC097	AT4G24040	BRADI3G31410	OS10G0521000	GRMZM2G162690						43.5713	21.8665	41.9358	10.2683	75.1971	24.7523	20.1796	8.27997		0.9844	2.011	1.4893	1.23		-1.0839	1.5524		-0.0573	1.8116		0.0003377	7.024e-10	7.73e-08	0.002182		0.00133	0.0001125		0.8255	5.532e-11	DEG12
Traes_1AL_758414040	AT5G23870	BRADI3G32865	OS10G0550500	GRMZM2G117999						62.4167	24.7032	58.2895	17.3648	48.4861	17.4635	70.4943	19.6187		1.3459	1.7791	1.3034	1.8209		-0.4811	0.0161		-0.0479	-0.5014		1.227e-07	1.256e-10	6.236e-06	4.056e-10		0.1026	0.9617		0.8371	0.03348	DEG23
Traes_1AL_75F9151A0		BRADI2G18150								79.899	160.955	104.387	309.975	302.708	136.247	140.406	285.696		-0.9859	-1.5076	1.1153	-1.0013		0.9271	-1.0478		0.4054	1.0689		0.004511	1.252e-05	0.001219	0.003486		0.006405	0.002433		0.2495	0.001774	DEG5
Traes_1AL_762DB7548	AT2G16060	BRADI2G19690	OS05G0517600	GRMZM2G168898						364.826	2112.67	331.04	525.363	854.814	2537.45	260.269	1071.93		-2.4851	-0.6422	-1.5437	-2.0009		-1.9689	1.2195		-0.1259	1.6767		1.88e-14	0.0494	1.845e-06	8.682e-10		1.195e-09	0.0001639		0.7005	2.791e-07	DEG6
Traes_1AL_762E8A7A2	AT5G59840, AT3G46060, AT3G53610	BRADI2G23120	OS05G0461300	GRMZM5G878008						342.956	241.371	328.522	136.58	530.633	205.236	458.46	259.317		0.4962	1.2391	1.3285	0.8049		-0.8015	-0.3272		-0.0585	0.1963		0.1552	0.0004355	0.0001552	0.02144		0.02287	0.355		0.867	0.5719	DEG23
Traes_1AL_776DD66A8	AT4G25550	BRADI5G26806	OS04G0683100	GRMZM2G074787, GRMZM2G058966						63.9258	65.8521	121.105	89.661	158.802	46.6105	94.4043	78.9123		-0.0466	0.4211	1.7829	0.2605		0.4219	-0.7539		0.8896	0.7685		0.8366	0.05078	2.846e-14	0.25		0.05561	0.002367		5.775e-05	0.0002784	DEG11
Traes_1AL_77D9EB3DC		BRADI2G22730	OS05G0467400	GRMZM2G000269, GRMZM2G078509, GRMZM2G144283						23.2116	34.0066	44.7257	44.9142	105.441	40.022	29.3177	44.3583		-0.5262	-0.0322	1.3347	-0.5701		0.3881	-0.1516		0.8821	1.7532		0.2134	0.9377	0.001132	0.1772		0.3446	0.7204		0.03741	1.799e-05	DEG11
Traes_1AL_782F09647	AT5G23720	BRADI2G11830	OS01G0311500	GRMZM2G139892						89.033	33.4123	98.2876	66.7868	71.7804	26.7362	71.6946	66.66		1.4055	0.5869	1.3299	0.0999		0.9854	-1.2818		0.1668	-0.0519		3.794e-10	0.004805	1.617e-07	0.6515		1.677e-05	7.961e-07		0.4117	0.8088	DEG28
Traes_1AL_783DB203B										78.6983	53.1227	28.9176	35.313	0	0.6836	0	0		0.5652	-0.1985	-0.5731	0		-0.5959	0.2776		-1.3595	0		0.04598	0.5344	0.5831	1		0.04565	0.7924		8.6e-06	1	DEG21
Traes_1AL_7861D05C0		BRADI1G62530, BRADI3G21110	OS10G0145000, OS10G0145200, OS10G0144800, OS10G0145100, OS10G0145000, OS10G0145200, OS10G0144800, OS10G0145100							56.6997	92.22	69.2099	58.9391	31.8852	70.6523	68.3664	60.5715		-0.6936	0.2276	-1.0751	0.1691		-0.6379	0.2602		0.2833	-0.9839		0.001057	0.3032	1.011e-05	0.458		0.002469	0.263		0.202	3.838e-05	DEG6
Traes_1AL_78829C302			OS01G0540800							76.5257	12.3298	65.4513	20.2867	16.6414	21.6492	74.8887	15.001		2.5469	1.6442	-0.2107	2.2339		0.684	0.4754		-0.2188	-1.9692		6.413e-10	3.718e-05	0.63	1.556e-07		0.1144	0.2969		0.5601	1.236e-06	DEG23
Traes_1AL_78AD3FA77	AT1G17745	BRADI3G37240	OS08G0447000	GRMZM2G073814						141.54	108.166	150.364	320.66	140.972	102.053	274.794	180.042		0.3765	-1.0392	0.4684	0.5887		1.5166	-0.7939		0.1009	-0.9142		0.3791	0.01463	0.2788	0.1668		0.0003672	0.06622		0.8136	0.03193	DEG24
Traes_1AL_78CB13657	AT2G35210, AT5G46750, AT4G17890, AT2G35210, AT5G46750, AT4G17890	BRADI3G34180	OS10G0574800	GRMZM2G094390, GRMZM2G134045						202.173	158.571	155.616	116.71	414.152	152.708	194.651	146.155		0.3438	0.4075	1.4041	0.4066		-0.433	0.0565		-0.3694	1.054		0.3021	0.2279	2.734e-05	0.2275		0.1974	0.8681		0.2704	0.001453	DEG11
Traes_1AL_791D3B325		BRADI3G34160	OS10G0574700	GRMZM2G093270, GRMZM2G094168						535.131	611.789	755.522	586.228	749.301	554.641	1386.3	357.186		-0.1924	0.3504	0.4393	1.9519		-0.0575	0.6269		0.4853	-0.8858		0.1098	0.003588	0.0003356	8.618e-56		0.6315	1.062e-06		5.852e-05	5.632e-14	DEG17
Traes_1AL_792E76B4D	AT4G22200			AC234152.1_FG007						32.5104	23.7596	37.1569	60.8602	12.7403	51.7604	45.1216	57.6184		0.4248	-0.6353	-1.8203	-0.3548		1.3218	-0.1358		0.2617	-1.6013		0.2318	0.06078	1.947e-06	0.2951		0.0001236	0.6917		0.4547	2.421e-05	DEG20
Traes_1AL_79934C316	AT2G45530	BRADI3G29017	OS10G0481450	GRMZM2G079343, GRMZM2G131723						426.592	837.927	266.809	335.271	544.452	1254.78	351.45	700.046		-0.9662	-0.3272	-1.2116	-0.9856		-1.3105	0.8357		-0.6715	0.6097		2.839e-06	0.1234	4.443e-09	2.295e-06		2.514e-10	5.06e-05		0.001508	0.003512	DEG6
Traes_1AL_79B0A3D17										115.714	156.722	121.68	140.338	74.4167	172.082	112.26	222.066		-0.4281	-0.208	-1.1403	-0.9808		-0.1563	-0.344		0.0638	-0.5035		0.01211	0.2353	6.745e-10	1.417e-08		0.3523	0.04444		0.7198	0.006904	DEG28
Traes_1AL_7B0AEEF9C		BRADI2G24140	OS05G0437401							47.0205	80.5493	71.0522	53.9308	42.3296	64.4243	228.65	7.0762		-0.7596	0.3013	-0.5739	4.8728		-0.5711	3.0381		0.4898	-2.4086		0.002044	0.2308	0.03081	2.715e-36		0.01887	2.962e-14		0.05423	1.405e-22	DEG17
Traes_1AL_7B3F238C6	AT5G46570	BRADI3G33950	OS10G0571300	GRMZM2G169080, GRMZM2G054634						25.7417	22.9901	39.5429	25.7123	57.2543	10.0101	24.1196	17.171		0.1522	0.6209	2.4515	0.4785		0.1267	-0.7982		0.5954	1.1749		0.6517	0.06006	3.15e-10	0.2032		0.7073	0.06476		0.07116	0.0003105	DEG26
Traes_1AL_7BE5906B2	AT3G23230									84.737	463.365	95.96	562.849	553.66	578.797	464.499	198.233		-2.3238	-2.4114	-0.0666	1.1685		0.2675	1.4701		0.1799	0.2351		5.117e-06	2.323e-06	0.8953	0.02145		0.5965	0.003823		0.7268	0.642	DEG28
Traes_1AL_7C15494B7	AT5G12250	BRADI2G25370	OS05G0413200	GRMZM2G334899						149.531	47.1509	67.6699	84.2345	27.1652	91.0593	73.144	182.252		1.6679	-0.2535	-1.6063	-1.3002		0.8455	-0.987		-1.0759	-1.2931		9.925e-12	0.3064	5.449e-09	5.38e-08		0.0007436	4.21e-05		8.827e-06	2.311e-06	DEG9
Traes_1AL_7C2C5EF89	AT2G21350, AT4G39040	BRADI3G30600	OS10G0512500	GRMZM2G161506						135.075	277.285	187.944	470.935	270.62	262.519	116.745	504.667		-1.0264	-1.3646	0.0253	-2.1012		0.7656	-0.9198		0.4274	1.2067		1.607e-11	5.952e-20	0.867	3.333e-42		7.187e-08	4.859e-10		0.007172	1.739e-14	DEG9
Traes_1AL_7C3E4A07E	AT5G07920		OS03G0425300							54.4564	12.4844	107.219	11.5206	317.883	38.4249	83.6972	25.8217		2.0521	3.1504	2.9759	1.6682		-0.1223	0.5763		0.9759	1.884		3.905e-09	1.728e-19	1.849e-22	4.846e-07		0.7561	0.1001		0.0009995	2.828e-11	DEG28
Traes_1AL_7C91EF27D		BRADI2G21120	OS05G0496200	GRMZM2G083016, GRMZM2G089136						8283.82	5073.35	6843.63	10212.9	21424.4	12006.4	6423.04	17520.3		0.6941	-0.5663	0.8198	-1.4206		0.9904	-0.5351		-0.27	1.7053		0.02892	0.07464	0.009848	7.737e-06		0.001823	0.09203		0.3955	7.926e-08	DEG5
Traes_1AL_7CED5DF52	AT1G06410	BRADI2G19710	OS05G0517200							76.4969	65.3599	21.3309	46.8347	75.0012	67.256	96.5937	43.7482		0.2008	-1.016	0.1532	1.1199		-0.4994	0.6091		-1.7163	-0.3575		0.3603	0.0001872	0.5075	3.45e-06		0.0295	0.01585		7.615e-11	0.1024	DEG28
Traes_1AL_7D7864504	AT3G53880, AT2G37760, AT2G37790, AT2G37770		OS05G0456300	GRMZM2G059314						168.64	78.115	151.387	68.207	299.391	120.042	402.296	100.449		1.0907	1.1624	1.2766	1.9816		-0.2018	0.2599		-0.1301	-0.4451		5.197e-07	1.888e-07	2.691e-09	5.457e-20		0.3759	0.2553		0.54	0.02741	DEG13
Traes_1AL_7D7FC9503	AT5G59750	BRADI2G23220	OS05G0460600	GRMZM2G336908						773.141	631.452	391.956	853.292	747.037	697.966	356.811	1098.22		0.2882	-1.1117	0.0882	-1.5996		0.4289	-0.6458		-0.971	1.042		0.2828	3.884e-05	0.7434	3.063e-09		0.1098	0.0164		0.0003284	0.0001152	DEG28
Traes_1AL_7E05D3432		BRADI2G21910	OS05G0487100, OS05G0487300	GRMZM2G162127, GRMZM2G129166, GRMZM2G162868, GRMZM2G162127, GRMZM2G129166, GRMZM2G162868						167.542	251.961	247.958	545.732	603.639	175.427	154.565	491.659		-0.5637	-1.0876	1.7025	-1.5987		1.0696	-1.4243		0.5456	1.8769		0.2308	0.02043	0.0003	0.0006768		0.02237	0.002516		0.2469	6.486e-05	DEG4
Traes_1AL_7E3623F89	AT3G56050, AT2G40270	BRADI2G22610	OS05G0471000	GRMZM2G095588						270.039	303.788	132.868	249.7	96.916	112.557	409.378	51.5058		-0.1691	-0.9445	-0.2832	2.9823		-0.2827	1.1271		-1.058	-2.1383		0.1731	1.11e-11	0.07773	1.711e-66		0.02345	2.08e-09		2.217e-14	8.169e-51	DEG17
Traes_1AL_7EA7390C0	AT5G48870	BRADI2G26720	OS05G0389300	GRMZM2G014300, GRMZM2G049013						83.8416	126.667	101.189	131.32	224.67	92.4574	128.299	178.713		-0.5816	-0.3316	1.2439	-0.4646		0.0507	-0.9314		0.3007	0.7772		0.08722	0.3305	0.0002747	0.169		0.8803	0.006791		0.3823	0.02057	DEG11
Traes_1AL_7EAFBE83A	AT1G64060, AT4G11230	BRADI2G19090	OS05G0528000	GRMZM2G043435						474.635	233.547	728.525	173.647	510.742	343.411	488.551	210.188		1.0157	2.0458	0.5795	1.2079		-0.4239	0.7049		0.6063	0.0765		5.646e-08	2.372e-27	0.002036	2.952e-10		0.02756	0.0003002		0.0009488	0.6784	DEG23
Traes_1AL_7F39C80DD	AT5G52240	BRADI3G30170	OS10G0502500	GRMZM5G856734						580.78	342.698	862.157	530.543	1028.74	310.395	1336.27	560.737		0.7574	0.7012	1.7156	1.2465		0.6282	-0.8531		0.5721	-0.3841		9.618e-06	3.385e-05	4.824e-23	1.791e-13		0.0002463	1.243e-06		0.0007074	0.02129	DEG23
Traes_1AL_7F6DF3705										80.5229	101.581	57.212	60.6099	53.5337	125.418	76.6584	92.1898		-0.331	-0.1198	-1.1707	-0.2639		-0.7344	0.4745		-0.5231	-0.4324		0.0634	0.5548	1.584e-09	0.1678		6.751e-05	0.01134		0.008041	0.0288	DEG6
Traes_1AL_7FE24229E	AT3G24080	BRADI2G21780	OS05G0490000	GRMZM2G116190						87.1292	165.411	154.53	189.174	253.969	141.988	81.1394	129.026		-0.9045	-0.3177	0.8065	-0.6508		0.1879	0.14		0.7747	1.5974		0.008832	0.3544	0.01914	0.06368		0.5812	0.6886		0.02591	3.862e-06	DEG4
Traes_1AL_8009A9B5F										37.9931	52.1282	36.2253	41.1576	18.149	50.0858	26.3098	40.4648		-0.4507	-0.1391	-1.2904	-0.6205		-0.3406	0.2853		-0.029	-0.3846		0.1979	0.6997	0.0007346	0.09649		0.3281	0.4359		0.9361	0.3229	DEG6
Traes_1AL_80931BE4C		BRADI2G27050	OS05G0380900	GRMZM2G474755, GRMZM2G340807						172.738	342.542	98.1839	183.411	162.572	283.156	434.343	55.4207		-0.9799	-0.8798	-0.8159	2.9396		-0.8935	2.3175		-0.7934	-1.438		1.113e-05	0.000185	0.0003653	2.262e-32		5.929e-05	3.115e-20		0.0007679	1.726e-10	DEG17
Traes_1AL_80ED6E4E9										12.8857	4.00707	20.9845	11.5209	103.283	7.74603	34.6401	22.0348		1.5052	0.8381	3.6629	0.6519		1.3407	-1.507		0.6737	1.504		0.005631	0.08077	2.41e-13	0.1534		0.0143	0.004321		0.1568	0.0003834	DEG11
Traes_1AL_81A6723C9	AT3G23210, AT4G14410	BRADI2G23520	OS05G0455400	GRMZM2G061906						226.162	444.593	225.033	322.33	169.936	398.632	266.184	358.861		-0.9644	-0.4864	-1.2188	-0.425		-0.4589	0.1466		0.0191	-0.6471		7.589e-05	0.04836	9.997e-07	0.0834		0.0581	0.5501		0.9386	0.009423	DEG6
Traes_1AL_8264ECC42	AT5G35910, AT1G54440	BRADI3G27252	OS10G0437200	GRMZM2G118917						104.869	69.078	204.86	109.696	178.011	55.6124	128.063	55.6864		0.6061	0.8847	1.7422	1.1863		0.6616	-0.082		0.9402	0.4739		0.000157	1.036e-09	1.066e-23	4.984e-11		3.388e-05	0.6885		1.122e-10	0.00103	DEG23
Traes_1AL_82AAF3E95	AT2G15220, AT2G15130, AT2G15170, AT2G15220, AT2G15130, AT2G15170, AT2G15220, AT2G15130, AT2G15170		OS10G0490900, OS10G0491000, OS10G0490800							127.905	87.7844	106.822	68.7076	521.434	67.4383	81.1247	77.9234		0.5246	0.6231	2.8375	0.0575		-0.3363	-0.2003		-0.2377	2.5797		0.2421	0.1687	3.274e-10	0.8995		0.4568	0.6638		0.5967	7.461e-09	DEG11
Traes_1AL_82B241CB7		BRADI3G33650	OS10G0564400							140.461	81.5279	136.731	162.961	392.68	52.4394	96.5273	192.039		0.7648	-0.2426	2.8319	-0.9671		0.9741	-1.8343		-0.0333	1.9646		0.03259	0.495	1.109e-14	0.00684		0.006376	7.081e-07		0.9255	2.886e-08	DEG11
Traes_1AL_82FBE325B	AT4G28950	BRADI2G19990	OS11G0303400, OS05G0513800, OS01G0540300	GRMZM2G176217, AC209819.3_FG012, GRMZM2G176217, AC209819.3_FG012, GRMZM2G176217, AC209819.3_FG012						3.6486	0	18.9482	0	125.889	1.25177	17.7216	0.399333		3	5.2615	6.2329	4.2098		0	0.7912		2.2755	2.8143		0.0008682	7.777e-10	5.997e-22	2.188e-07		1	0.4068		8.676e-06	2.655e-15	DEG11
Traes_1AL_830763C49		BRADI3G28400	OS10G0469900	GRMZM2G001764						437.042	184.361	155.523	192.681	118.041	164.14	597.524	207.222		1.2377	-0.2631	-0.5	1.5184		0.0633	-0.3313		-1.4374	-2.3496		1.232e-09	0.2137	0.02301	1.594e-13		0.7603	0.1241		4.56e-12	6.057e-29	DEG19
Traes_1AL_8446A8622			OS01G0106400, OS05G0272300, OS01G0106300	AC226235.2_FG001						246.207	138.109	178.604	295.199	96.1892	164.365	187.809	447.094		0.8285	-0.6998	-0.8015	-1.2406		1.0914	-1.439		-0.4369	-0.9999		2.248e-06	5.899e-05	2.942e-05	4.648e-13		3.543e-10	4.022e-16		0.01274	8.83e-08	DEG2
Traes_1AL_8469289D7										1189.9	844.361	949.119	981.688	3918.82	1256.59	1016.52	2242.78		0.479	-0.0451	1.5888	-1.1053		0.2104	-0.8095		-0.3138	1.8846		0.2451	0.9128	0.0001145	0.007294		0.6097	0.04947		0.4467	4.713e-06	DEG11
Traes_1AL_856C748AD		BRADI3G29861	OS10G0494800	GRMZM2G558078						211.25	96.1496	165.057	76.6386	93.0229	104.038	113.374	63.3535		1.1196	1.0719	-0.1957	0.8225		-0.3369	0.7059		-0.3845	-0.3123		8.54e-09	1.318e-07	0.3552	0.000179		0.1019	0.001718		0.04468	0.1288	DEG23
Traes_1AL_859346448		BRADI2G16850	OS05G0559400	GRMZM2G573324						237.317	127.787	153.991	157.283	151.12	132.471	338.231	138.519		0.8696	-0.0255	0.2042	1.254		0.2922	-0.0587		-0.603	-1.1084		0.02064	0.9462	0.5921	0.0008869		0.4384	0.8782		0.1093	0.003155	DEG28
Traes_1AL_85A22F85F										96.4466	33.7346	29.2056	31.5575	12.3154	21.8669	123.147	23.062		1.4488	-0.0485	-0.6656	2.2905		-0.0873	-0.0763		-1.5846	-3.0324		0.003744	0.9251	0.2265	8.774e-06		0.8639	0.8877		0.001759	8.026e-09	DEG19
Traes_1AL_85C47127F	AT4G33630	BRADI3G29270	OS10G0485300	GRMZM2G079428, GRMZM2G048435						772.25	769.411	949.079	805.456	1366.32	1244.55	614.946	840.117		0.0039	0.2269	0.1288	-0.4476		0.064	0.5646		0.2871	1.141		0.9817	0.1769	0.4413	0.008284		0.7029	0.0008186		0.08786	1.122e-11	DEG11
Traes_1AL_86739A2DD										14.1256	35.4131	13.2467	95.1703	38.9638	53.1883	44.725	13.4571		-1.3119	-2.6407	-0.411	1.7172		1.414	1.903		0.0853	-0.2253		9.91e-05	2.243e-15	0.1792	2.747e-06		7.328e-07	2.643e-07		0.8214	0.4553	DEG28
Traes_1AL_86EFC2804	AT3G20680	BRADI2G20790	OS05G0500400	GRMZM2G014099						176.757	77.9936	210.11	137.499	1066.22	159.179	247.08	325.568		1.1345	0.5908	2.6447	-0.3831		0.7865	-0.9952		0.2428	2.0326		0.01043	0.1798	1.673e-09	0.3816		0.07633	0.02398		0.5807	3.099e-06	DEG11
Traes_1AL_87CC4A547		BRADI3G41200	OS08G0531000	GRMZM2G136453						42.0488	68.2892	28.6649	104.523	98.6895	37.9363	11.7491	4.67303		-0.6678	-1.7445	1.3376	1.11		0.5865	2.6811		-0.4902	2.9087		0.2062	0.001124	0.01236	0.08378		0.2612	1.901e-05		0.3655	1.407e-07	DEG28
Traes_1AL_881882915	AT5G41140, AT5G52280, AT1G63300	BRADI3G30277	OS10G0504600	GRMZM2G086237						129.592	60.2376	79.8715	52.7624	44.9712	59.0269	166.423	54.7093		1.0798	0.5429	-0.3597	1.5801		-0.199	0.0934		-0.7358	-1.8465		3.031e-07	0.01606	0.1389	1.771e-12		0.3761	0.7029		0.0005054	9.736e-17	DEG23
Traes_1AL_8877426FB	AT1G53300, AT3G58620, AT2G42580, AT3G14950, AT1G53300, AT3G58620, AT2G42580, AT3G14950, AT1G53300, AT3G58620, AT2G42580, AT3G14950	BRADI2G14690, BRADI2G14700, BRADI2G14710	OS05G0587300	GRMZM5G822426						8.4106	7.7671	93.5032	49.924	240.763	11.475	7.1251	13.7588		0.0628	0.8465	4.2201	-0.8583		2.539	-0.174		3.3228	4.9045		0.8938	0.01556	1.757e-25	0.07384		1.191e-09	0.7092		7.211e-16	1.831e-31	DEG11
Traes_1AL_889F7B91A	AT3G54085, AT2G37975									23.9137	52.0592	21.4629	57.7708	11.8585	49.2964	35.3714	49.1227		-1.1145	-1.3788	-2.0011	-0.491		0.1504	0.0416		-0.1139	-1.4685		7.412e-06	1.437e-07	6.478e-11	0.04936		0.4941	0.866		0.6909	2.013e-06	DEG6
Traes_1AL_88C4E33E6										781.035	282.475	1009.26	806.879	118.999	198.268	298.139	242.873		1.4542	0.3198	-0.7015	0.2893		1.5005	-0.2877		0.3661	-1.2785		1.726e-15	0.07432	0.0005066	0.1286		2.079e-16	0.1423		0.04115	7.191e-11	DEG21
Traes_1AL_8955C1103	AT1G27130, AT1G10360, AT1G69920, AT1G59670, AT1G10370, AT1G27140, AT1G59700, AT1G69930	BRADI3G31860	OS10G0530400	GRMZM2G363540						321.962	269.72	271.177	168.638	548.808	145.637	557.845	32.606		0.2522	0.6903	1.8821	4.0206		-0.667	2.1059		-0.2288	-0.0327		0.343	0.01059	4.481e-12	9.481e-40		0.01307	1.53e-11		0.3919	0.9013	DEG17
Traes_1AL_89CDFD092			OS04G0689800							43.41	100.598	74.2317	61.6952	42.7602	132.861	54.1357	73.4924		-1.2033	0.2077	-1.5717	-0.4396		-0.6966	0.8499		0.7143	-0.2822		1.652e-05	0.46	3.696e-08	0.1251		0.01055	0.002295		0.01306	0.3357	DEG6
Traes_1AL_8A3703A44	AT1G68620, AT5G16080, AT1G68620, AT5G16080, AT1G68620, AT5G16080	BRADI2G25470	OS05G0410200	GRMZM2G363116, GRMZM2G082959, AC209636.2_FG003						141.873	116.944	49.1327	162.544	46.1783	101.597	165.07	41.1765		0.2713	-1.6323	-1.2079	1.9779		0.4713	1.2762		-1.4323	-1.9096		0.2145	5.949e-12	1.433e-06	3.807e-15		0.03007	9.507e-07		1.881e-09	2.607e-15	DEG28
Traes_1AL_8B398A30A	AT1G76860, AT1G21190									92.6983	109.632	107.805	121.467	258.467	104.65	141.63	179.697		-0.2342	-0.1466	1.2675	-0.3352		0.1461	-0.7698		0.2338	0.8329		0.4514	0.6381	4.516e-05	0.276		0.636	0.01413		0.4563	0.006253	DEG11
Traes_1AL_8BA01E8D3	AT3G23410, AT4G28570, AT1G03990	BRADI3G28657								40.1387	27.6487	14.9628	40.24	15.6232	40.1071	67.3762	50.3376		0.5068	-1.2363	-1.2253	0.4034		0.5077	-0.3134		-1.2354	-1.9421		0.1983	0.003195	0.00387	0.2947		0.1973	0.4318		0.003233	2.35e-06	DEG19
Traes_1AL_8BC6D02D3	AT3G55250	BRADI2G19260	OS05G0526200	GRMZM2G051403						614.818	423.86	684.744	1106.66	1238.55	468.649	811.071	1385.64		0.5341	-0.6793	1.3964	-0.7679		1.3783	-1.5616		0.1649	0.6027		0.002308	9.003e-05	1.954e-15	8.693e-06		2.407e-15	6.681e-19		0.3452	0.000479	DEG11
Traes_1AL_8C0966B88	AT4G11220, AT5G41600, AT4G01230, AT1G64090, AT2G46170, AT3G61560, AT4G23630, AT4G11220, AT5G41600, AT4G01230, AT1G64090, AT2G46170, AT3G61560, AT4G23630	BRADI2G19230	OS05G0526400	GRMZM2G004349, GRMZM2G019393						1082.78	715.179	1135.68	810.459	999.012	516.678	1615.88	777.924		0.5941	0.4904	0.9439	1.0472		0.1793	-0.5874		0.0756	-0.6906		0.003028	0.01447	3.359e-06	1.84e-07		0.3718	0.003991		0.7056	0.0005497	DEG28
Traes_1AL_8C2592FD6	AT3G47560, AT3G47590, AT2G19550, AT1G29840	BRADI2G18430	OS05G0539500	GRMZM2G016503						70.3019	85.0188	54.3767	64.4501	163.447	60.7627	63.824	82.7551		-0.2631	-0.1979	1.3514	-0.3593		-0.3842	-0.4225		-0.319	1.2882		0.5353	0.6471	0.001609	0.4031		0.366	0.3309		0.4599	0.002356	DEG11
Traes_1AL_8C2CB0DE9										154.347	174.663	131.613	187.337	335.998	158.65	153.862	286.674		-0.1721	-0.4795	1.0413	-0.8676		0.0991	-0.8304		-0.2083	1.0785		0.6795	0.252	0.01262	0.03728		0.8116	0.04714		0.6194	0.009478	DEG11
Traes_1AL_8C60887D9	AT3G58100	BRADI3G15940, BRADI4G03190		GRMZM2G431039, GRMZM5G846916, GRMZM2G114140, GRMZM2G454550, GRMZM2G431039, GRMZM5G846916, GRMZM2G114140, GRMZM2G454550						57.6825	13.4769	43.5784	1.2523	35.9003	5.0116	112.149	0		2.0812	4.5891	2.5493	6.9085		-2.8771	2.6229		-0.3691	-1.7363		1.55e-10	5.77e-16	5.771e-09	1.092e-18		9.273e-07	0.001842		0.1978	1.285e-09	DEG23
Traes_1AL_8C8E43898										16.5754	15.0463	40.7204	19.3684	91.8842	16.8867	28.5624	22.6485		0.1264	0.9755	2.2736	0.3223		0.3374	-0.3768		1.1865	1.5745		0.8109	0.05644	1.093e-05	0.5355		0.5201	0.4857		0.02131	0.001488	DEG11
Traes_1AL_8E93B1B19										26.8654	30.0608	37.8639	57.4358	27.1221	25.2272	93.0121	26.6414		-0.1559	-0.5279	0.1901	1.729		0.8947	-0.0919		0.5226	-1.6308		0.7402	0.2517	0.6959	0.0002291		0.05164	0.852		0.267	0.0004218	DEG28
Traes_1AL_8EF2B803D	AT4G13890, AT4G13930	BRADI4G08097	OS12G0409000	GRMZM2G039238						300.245	565.933	297.945	676.056	865.171	530.678	381.671	733.423		-0.9077	-1.1557	0.6921	-0.9362		0.2561	-0.4637		0.0081	1.1646		7.789e-07	4.23e-10	0.0001508	3.285e-07		0.1567	0.01151		0.9657	1.732e-10	DEG5
Traes_1AL_8F917ED50		BRADI2G23010		GRMZM2G421279						64.8831	52.1013	66.1371	70.7109	147.398	57.1437	43.3432	75.8679		0.3044	-0.0824	1.2924	-0.7733		0.4238	-0.3937		0.037	1.6719		0.4922	0.8526	0.003594	0.08485		0.3381	0.3817		0.9335	0.0001576	DEG28
Traes_1AL_8FA3E9154	AT5G38160, AT3G57310, AT5G38170, AT5G38195, AT1G48750, AT1G43666, AT3G18280, AT5G38197, AT1G43667, AT2G14846, AT1G43665, AT4G12825, AT5G38180, AT1G07747, AT1G66850, AT5G38160, AT3G57310, AT5G38170, AT5G38195, AT1G48750, AT1G43666, AT3G18280, AT5G38197, AT1G43667, AT2G14846, AT1G43665, AT4G12825, AT5G38180, AT1G07747, AT1G66850, AT5G38160, AT3G57310, AT5G38170, AT5G38195, AT1G48750, AT1G43666, AT3…	BRADI3G30300, BRADI3G30310	OS10G0504900, OS10G0505000, OS10G0504650, OS10G0505700, OS10G0505500, OS10G0504900, OS10G0505000, OS10G0504650, OS10G0505700, OS10G0505500	GRMZM2G387360, GRMZM2G406552, GRMZM2G387360, GRMZM2G406552, GRMZM2G387360, GRMZM2G406552, GRMZM2G387360, GRMZM2G406552, GRMZM2G387360, GRMZM2G406552, GRMZM2G387360, GRMZM2G406552, GRMZM2G387360, GRMZM2G406552, GRMZM2G387360, GRMZM2G406552, GRMZM2G387360, GRMZM2G406552, GRMZM2G387360, GRMZM2G406552						392.839	168.768	431.463	297.374	1073.48	225.997	803.227	516.347		1.2092	0.5362	2.241	0.6332		0.8147	-1.1964		0.1417	0.4115		4.247e-08	0.01395	2.225e-24	0.003269		0.0002367	7.276e-08		0.514	0.0533	DEG11
Traes_1AL_9022E66BC		BRADI3G21730	OS08G0364900	GRMZM2G101116						194.287	84.5599	142.544	93.1678	487.525	145.569	199.132	230.451		1.1755	0.6045	1.7044	-0.205		0.1395	-0.6551		-0.4314	1.2543		0.0006195	0.08051	5.597e-07	0.5461		0.688	0.05663		0.2068	0.0001931	DEG11
Traes_1AL_9142E30E21	AT2G38640	BRADI2G22030	OS05G0484800	GRMZM2G440009, GRMZM2G145655						146.735	60.7739	185.053	90.0781	183.354	66.9005	273.247	109.061		1.2347	1.0244	1.3943	1.2909		0.5474	-0.6848		0.3372	-0.5814		0.001444	0.007705	0.0003731	0.0007797		0.1607	0.08401		0.3771	0.1256	DEG24
Traes_1AL_914726769	AT4G00050	BRADI3G33170	OS10G0556200							276.245	122.89	670.192	390.121	600.78	591.21	675.116	775.451		1.169	0.7796	0.0351	-0.1979		1.6672	-0.3918		1.2778	-0.1588		1.659e-20	6.621e-13	0.7463	0.06144		1.438e-41	0.0002986		1.662e-30	0.1346	DEG11
Traes_1AL_91EF64874	AT4G30260, AT2G18840	BRADI2G24130	OS05G0437500	GRMZM2G129234						70.27	82.5741	146.317	98.7607	106.653	75.3043	138.039	115.59		-0.2501	0.5486	0.5199	0.2632		0.2434	-0.6445		1.0421	-0.3878		0.143	0.0005428	0.003327	0.105		0.1371	0.0003452		3.362e-10	0.01476	DEG28
Traes_1AL_931BB17DA	AT4G15530	BRADI2G25745	OS05G0405000	GRMZM2G097457, GRMZM2G306345						129.224	43.1823	137.498	39.9891	372.494	49.2695	113.202	47.3872		1.4989	1.6804	2.7575	1.1907		-0.1007	0.0602		0.0807	1.6269		0.003959	0.001282	1.247e-07	0.02332		0.8485	0.9103		0.8754	0.001496	DEG11
Traes_1AL_93733EE4C	AT3G61260, AT4G00670, AT2G45820	BRADI3G30260	OS10G0503800							2313.71	1785.95	2716.85	848.95	3453.79	2476.75	2373.14	1853.82		0.3705	1.662	0.4776	0.3534		-1.0631	0.4144		0.2284	0.5385		0.08734	2.215e-14	0.02758	0.1035		1.041e-06	0.05658		0.2918	0.01287	DEG12
Traes_1AL_93E51B797		BRADI2G16120	OS05G0567600	GRMZM2G117497, GRMZM2G158117						108.318	45.4142	30.7294	2.67163	18.6271	84.4313	56.2447	28.388		1.2341	3.3648	-2.2256	0.9714		-3.8082	1.5432		-1.6776	-1.6537		7.139e-08	1.754e-13	6.363e-15	0.000412		1.669e-17	1.657e-08		1.255e-11	8.295e-09	DEG15
Traes_1AL_9486BAD8C			OS02G0494400, OS02G0494000							9.89817	33.2612	13.8178	32.3922	50.0652	56.2656	17.8174	66.7679		-1.6857	-1.1427	-0.2402	-1.8414		-0.037	-0.2374		0.506	1.3639		0.0001045	0.007887	0.5385	6.357e-06		0.9254	0.5407		0.2784	0.0008862	DEG5
Traes_1AL_94AA8CF36	AT3G24180	BRADI1G28847	OS07G0444000	GRMZM2G105922						137.065	81.8812	115.372	72.6318	31.6481	90.4198	109.232	44.3958		0.6994	0.6246	-1.3722	1.2128		-0.1623	0.9617		-0.2371	-1.6233		0.2085	0.2635	0.01607	0.03198		0.7713	0.09066		0.6698	0.004203	DEG20
Traes_1AL_94EA49C55		BRADI3G10230	OS02G0275200	GRMZM2G118312						115.044	128.717	37.4702	129.65	19.7945	82.6417	87.9963	82.1369		-0.1542	-1.6944	-2.031	0.1043		0.0116	-0.0533		-1.5286	-2.1885		0.2887	2.294e-20	5.695e-18	0.5432		0.9355	0.7666		1.309e-16	1.255e-21	DEG6
Traes_1AL_950BFB736	AT3G56420, AT2G40790, AT3G08710	BRADI2G34450	OS05G0480200	GRMZM2G701204						112.982	51.1372	166.56	148.185	910.75	116.326	108.898	280.508		1.0789	0.159	2.8187	-1.294		1.4508	-1.2038		0.5308	2.9089		0.03957	0.7592	5.435e-08	0.01262		0.005561	0.0207		0.307	1.825e-08	DEG11
Traes_1AL_95235FDBD	AT4G04910	BRADI2G19570	OS05G0519400	GRMZM2G587327, GRMZM2G398755						367.413	178	477.466	181.41	323.68	178.899	346.725	184.713		1.0401	1.3906	0.8532	0.9015		0.0216	-0.0322		0.3722	-0.0805		3.44e-13	2.236e-22	1.212e-08	1.447e-09		0.8842	0.8385		0.006736	0.5659	DEG23
Traes_1AL_954898895	AT1G03950	BRADI3G28730	OS10G0476400	GRMZM2G004996						557.485	328.494	423.246	261.223	682.696	299.495	680.913	282.452		0.7531	0.6888	1.1657	1.2538		-0.3259	0.0817		-0.3902	-0.0063		0.004972	0.01084	1.62e-05	3.516e-06		0.2277	0.7654		0.1459	0.9812	DEG23
Traes_1AL_95E05F3D5	AT3G48880, AT4G11580	BRADI3G30187	OS10G0502900	GRMZM5G868683						95.0565	73.1004	111.681	52.7618	70.3035	58.7241	124.659	35.1696		0.3889	1.0365	0.3051	1.8161		-0.4573	0.7364		0.1904	-0.7747		0.065	2.3e-06	0.1882	1.323e-13		0.0388	0.00496		0.3617	0.0002698	DEG23
Traes_1AL_968B97E50	AT2G29080, AT1G07510	BRADI2G23357	OS05G0458400	GRMZM2G038401						1602.64	730.844	2269.33	609.603	1271.51	675.187	1303.84	641.598		1.1303	1.8865	0.916	1.0216		-0.2595	0.0695		0.4967	-0.0362		2.035e-29	8.28e-78	1.132e-18	7.615e-23		0.01191	0.5186		4.179e-07	0.7171	DEG23
Traes_1AL_9692F605A	AT3G63030, AT4G00416, AT4G22745, AT3G63030, AT4G00416, AT4G22745, AT3G63030, AT4G00416, AT4G22745	BRADI2G25777	OS05G0404600	GRMZM5G847045, GRMZM2G040131, GRMZM2G069254						90.0602	121.492	125.944	116.629	416.615	118.216	101.586	145.35		-0.4182	0.1135	1.7544	-0.4993		-0.0554	-0.2897		0.4763	1.964		0.3057	0.7812	1.581e-05	0.2226		0.8917	0.4809		0.2454	1.217e-06	DEG11
Traes_1AL_97333ABA1	AT3G62860, AT2G47630, AT3G62860, AT2G47630	BRADI2G11950	OS01G0315700, OS01G0315600	GRMZM2G080320						484.796	315.836	585.08	248.532	1010.41	165.675	733.705	178.446		0.612	1.2177	2.5762	2.021		-0.3418	-0.1043		0.2639	0.4509		0.01122	5.187e-07	1.912e-25	2.671e-16		0.1605	0.6829		0.2723	0.05861	DEG23
Traes_1AL_975CB04EA	AT5G45390	BRADI3G21620	OS10G0580800	GRMZM2G394403						104.864	168.995	59.1253	211.631	155.933	173.802	136.365	216.413		-0.6631	-1.737	-0.1321	-0.6413		0.3129	-0.3066		-0.761	0.2026		0.1389	0.0001314	0.7686	0.1521		0.4824	0.4942		0.09577	0.6515	DEG28
Traes_1AL_979039A13	AT2G17480, AT2G33670, AT1G42560, AT2G17430, AT5G65970	BRADI3G32230	OS10G0541000	GRMZM2G040441						74.0957	24.2828	51.3313	151.942	49.4273	14.014	70.5711	128.093		1.5657	-1.5339	1.7168	-0.846		2.603	-3.1612		-0.4966	-0.5984		2.793e-08	3.513e-09	4.022e-07	0.0008995		2.776e-21	3.886e-22		0.06311	0.02675	DEG2
Traes_1AL_97A1E229C		BRADI3G29790	OS10G0492800	GRMZM2G035779, GRMZM2G104012						112.731	280.463	129.044	255.711	180.27	288.059	81.6986	350.743		-1.3023	-0.9829	-0.7196	-2.0849		-0.1312	-0.2846		0.1882	1.0807		7.064e-13	9.328e-08	7.424e-05	2.313e-28		0.4496	0.108		0.326	2.17e-08	DEG9
Traes_1AL_97A25D0F6										78.5037	121.828	72.4721	108.444	42.1768	164.948	47.5031	103.196		-0.6221	-0.5881	-1.8745	-1.1048		-0.1709	0.6682		-0.137	-0.1015		0.04192	0.05938	4.738e-09	0.0005456		0.5722	0.0304		0.6637	0.7589	DEG6
Traes_1AL_9873095B9	AT5G56450	BRADI2G18347	OS05G0539600	GRMZM2G111017						149.843	179.349	64.8248	98.4279	152.424	285.005	206.86	166.453		-0.2561	-0.5525	-0.9167	0.3171		-0.8573	0.767		-1.1537	-0.4667		0.1698	0.008692	1.208e-06	0.09474		7.577e-06	5.46e-05		2.156e-08	0.01329	DEG28
Traes_1AL_9907E1500	AT5G46420	BRADI2G16350	OS05G0566300	GRMZM2G165694						36.4601	58.1631	12.9668	78.3088	122.299	45.3092	23.7613	77.6698		-0.6576	-2.4467	1.3757	-1.6584		0.4206	-0.7639		-1.3684	2.2702		0.06122	4.164e-10	8.675e-05	5.592e-06		0.2162	0.03254		0.000649	2.415e-10	DEG5
Traes_1AL_9912FD7F9										359.048	162.798	201.624	83.4012	107.579	24.2686	234.895	3.88593		1.1368	1.2767	2.1151	5.56		-0.9518	2.3755		-0.8119	-1.0694		4.247e-08	6.46e-09	5.655e-15	1.269e-35		1.425e-05	5.432e-07		9.582e-05	7.98e-07	DEG17
Traes_1AL_99C0FB6F6	AT3G53180	BRADI3G27877	OS10G0456500	GRMZM2G115646						298.577	298.974	248.717	179.324	193.012	215.602	288.161	132.514		-0.0008	0.4798	-0.1969	1.1047		-0.7353	0.6938		-0.2547	-0.6078		0.9963	0.009842	0.2998	9.228e-09		5.693e-05	0.0004278		0.1629	0.001024	DEG23
Traes_1AL_99E2A853D	AT3G15670, AT1G52690	BRADI2G18090	OS05G0542500	GRMZM2G096475						97.8036	252.131	76.0846	168.221	131.456	225.69	161.024	164.175		-1.3463	-1.158	-0.745	-0.0253		-0.5809	0.4599		-0.3926	-0.2598		2.496e-19	2.48e-12	1.084e-06	0.8692		4.073e-05	0.002699		0.02276	0.08968	DEG16
Traes_1AL_9A161C892	AT4G19006, AT5G45620, AT4G19006, AT5G45620, AT4G19006, AT5G45620, AT4G19006, AT5G45620	BRADI3G34500	OS01G0511300, OS03G0214600	GRMZM2G083076, GRMZM5G868757, GRMZM2G083076, GRMZM5G868757						49.5875	47.745	50.0048	41.575	266.331	44.0528	77.3136	58.8761		0.0556	0.2681	2.4392	0.3724		-0.1854	-0.3909		0.0271	1.6758		0.9204	0.6321	1.134e-05	0.503		0.7395	0.4883		0.9613	0.002203	DEG11
Traes_1AL_9A3C64935	AT5G38520	BRADI2G25130	OS05G0419000	GRMZM5G815808						918.331	735.585	998.495	780.161	2844.18	1045.32	909.453	1454.72		0.3135	0.3495	1.4117	-0.6629		0.0834	-0.4666		0.1195	1.6079		0.3582	0.3058	3.439e-05	0.05192		0.8069	0.1715		0.7262	2.34e-06	DEG11
Traes_1AL_9AA8C261F										948.778	176.557	458.416	182.994	155.576	134.224	1461.33	79.2614		2.3927	1.3172	0.2325	4.14		0.0513	0.7404		-1.0243	-3.167		2.041e-17	3.355e-06	0.4288	5.803e-45		0.8577	0.01479		0.0002439	6.804e-29	DEG23
Traes_1AL_9AD1286AC	AT1G71865	BRADI2G24310		GRMZM2G034342						155.71	256.137	117.969	144.342	111.877	261.15	196.516	251.139		-0.7152	-0.2922	-1.1523	-0.3515		-0.8243	0.0572		-0.4012	-0.7436		6.254e-08	0.04725	1.089e-15	0.009104		5.931e-10	0.6721		0.00613	2.179e-07	DEG6
Traes_1AL_9ADA7A031	AT5G64810	BRADI2G18530	OS05G0537100	GRMZM2G137802, GRMZM5G863420						81.3578	151.319	95.4988	114.206	448.231	80.156	513.163	19.7618		-0.8717	-0.2323	2.4122	4.5332		-0.3926	1.9212		0.2467	-0.1998		0.02825	0.5612	1.516e-09	7.852e-26		0.3203	1.331e-05		0.5395	0.6068	DEG17
Traes_1AL_9B7A3A5BD	AT5G07070, AT5G58380	BRADI2G22350	OS05G0476350							37.0977	43.2975	46.4901	69.8777	40.796	65.8665	39.2879	96.5064		-0.2193	-0.6192	-0.6654	-1.2814		0.7009	-0.5448		0.301	0.0713		0.3069	0.002366	0.00196	5.003e-10		0.0003837	0.005834		0.1721	0.7489	DEG9
Traes_1AL_9B91417F7	AT5G45380	BRADI3G21640	OS02G0689066, OS10G0580400	AC202439.3_FG006						108.501	29.3707	68.1523	25.881	27.1227	13.02	224.719	13.1977		1.8448	1.3859	1.207	3.9808		-0.1718	-0.1258		-0.6307	-2.8996		1.594e-09	1.3e-05	0.001722	5.777e-28		0.6021	0.7694		0.03135	6.713e-21	DEG23
Traes_1AL_9BF6FCCBD	AT4G27460, AT5G53750, AT4G27460, AT5G53750	BRADI3G30017	OS10G0499400	GRMZM2G032648, GRMZM2G350225						298.688	421.714	501.51	711.032	1384.81	393.564	843.788	688.651		-0.4816	-0.485	1.758	0.2846		0.7307	-0.783		0.7273	0.6903		0.2343	0.2299	1.38e-05	0.4806		0.0703	0.05331		0.07267	0.08652	DEG11
Traes_1AL_9CC946A58		BRADI2G39820	OS05G0203400	GRMZM5G878607						78.549	157.948	74.8812	170.807	73.4827	311.492	67.1135	235.226		-0.9908	-1.2042	-2.1447	-1.7968		0.1174	0.395		-0.0961	0.0471		3.589e-06	4.178e-08	1.091e-22	1.69e-16		0.5662	0.05248		0.6736	0.8392	DEG9
Traes_1AL_9CF44F05F	AT4G26210, AT2G19680, AT4G29480	BRADI2G18780	OS05G0533800							173.51	123.521	142.979	115.457	286.256	98.2493	189.291	148.483		0.4778	0.3181	1.505	0.3434		-0.0954	-0.5939		-0.2551	0.5678		0.1876	0.3842	4.121e-05	0.3456		0.7935	0.1095		0.483	0.1147	DEG11
Traes_1AL_9D3A2CA99	AT4G10960, AT1G64440, AT4G23920	BRADI2G14250		GRMZM2G038598						1473.52	989.897	952.274	715.46	969.96	1390.36	1836.19	824.943		0.5678	0.4071	-0.508	1.1415		-0.4629	0.7453		-0.6237	-0.9042		0.01998	0.09711	0.03806	3.147e-06		0.0587	0.0024		0.01077	0.0002148	DEG15
Traes_1AL_9E391FBD5	AT5G08290	BRADI2G61080, BRADI5G26987, BRADI2G52022, BRADI5G26970, BRADI2G62110, BRADI2G20240	OS10G0486600, OS07G0202300, OS10G0486600, OS07G0202300, OS10G0486600, OS07G0202300, OS10G0486600, OS07G0202300, OS10G0486600, OS07G0202300, OS10G0486600, OS07G0202300	GRMZM2G108277						116.491	179.994	78.9871	151.939	46.8773	134.104	112.164	203.634		-0.6138	-0.9225	-1.4355	-0.8512		-0.2421	-0.6201		-0.5508	-1.2044		2.695e-05	1.119e-08	3.545e-15	2.094e-08		0.08881	5.707e-05		0.0008428	2.56e-11	DEG6
Traes_1AL_9E7395A93	AT3G18290	BRADI2G17507	OS05G0551000	GRMZM2G320399						69.2122	51.102	71.6975	52.3445	230.575	57.4506	81.6936	94.5017		0.4348	0.449	1.9433	-0.2017		0.0384	-0.6938		0.0526	1.4512		0.1622	0.1529	3.02e-10	0.5113		0.9029	0.02902		0.8653	1.073e-06	DEG11
Traes_1AL_9EA8CBF9E	AT5G58003		OS05G0390500	GRMZM2G090262						89.6274	50.4284	86.7973	31.9745	52.339	66.3689	106.325	59.4119		0.8395	1.4604	-0.3764	0.8312		-0.6307	0.176		-0.0099	-1.0315		2.827e-06	2.939e-13	0.05637	8.78e-06		0.002381	0.3823		0.9537	1.56e-08	DEG23
Traes_1AL_9EC1E6F0C	AT3G18180, AT3G18170	BRADI2G25450	OS03G0567600	GRMZM6G474234						271.215	286.169	245.71	316.069	486.913	194.662	522.153	218.3		-0.075	-0.342	1.3198	1.2499		0.1437	-0.1829		-0.1234	-0.1131		0.699	0.08084	2.973e-11	2.06e-10		0.4568	0.3714		0.5305	0.5523	DEG23
Traes_1AL_9F55E5AF3										11.9008	8.02253	15.2499	11.0196	63.368	16.0162	33.9657	26.3887		0.5206	0.4959	1.8245	0.3446		0.4152	-0.6794		0.3906	0.8005		0.4414	0.4581	0.005131	0.593		0.5401	0.3059		0.5581	0.2057	DEG11
Traes_1AL_9FF8D3F8A			OS01G0837300							681.267	536.213	760.683	395.631	919.761	280.381	1029.63	193.195		0.3367	0.9187	1.6734	2.35		-0.4271	0.522		0.1549	-0.1547		0.3639	0.01339	7.355e-06	3.552e-10		0.2503	0.167		0.676	0.6761	DEG23
Traes_1AL_A01FE66D3	AT1G32090	BRADI3G34540	OS10G0579100	GRMZM2G128641						49.276	75.3859	67.2201	83.9844	48.2345	100.168	44.6866	85.2207		-0.6038	-0.3919	-1.0579	-0.9154		0.1466	0.2254		0.3584	0.083		0.06069	0.2228	0.001293	0.005346		0.6415	0.4836		0.275	0.8046	DEG6
Traes_1AL_A0A8AEF1E	AT2G46910	BRADI3G30740	OS10G0509200	GRMZM2G026800						327.958	148.62	436.223	160.29	552.756	262.855	416.526	219.073		1.1409	1.4276	1.072	0.925		0.1218	0.2712		0.4085	0.4183		2.877e-21	4.535e-33	1.469e-20	1.367e-14		0.3399	0.03232		0.0002495	0.0001088	DEG23
Traes_1AL_A0B81FF76	AT2G40890	BRADI2G21300	OS05G0494000	GRMZM2G140817						300.942	87.7808	339.091	150.938	510.219	49.828	277.55	88.1314		1.7356	1.1496	3.2913	1.6176		0.7619	-0.8229		0.1758	0.8508		8.45e-07	0.001003	1.973e-19	5.966e-06		0.03177	0.02844		0.6124	0.014	DEG23
Traes_1AL_A117AF398	AT3G06180, AT5G19025, AT3G06180, AT5G19025	BRADI2G26450	OS05G0393200	GRMZM2G142645, GRMZM2G452671						41.726	22.1157	44.1857	27.5498	74.0054	33.9323	62.8914	52.4952		0.9116	0.7121	1.0941	0.272		0.3134	-0.6435		0.1139	0.1786		0.0009882	0.00905	4.293e-05	0.2857		0.277	0.02145		0.662	0.459	DEG11
Traes_1AL_A13F33DFA	AT3G13062, AT1G55960, AT3G13062, AT1G55960, AT3G13062, AT1G55960	BRADI3G43180	OS02G0468400	GRMZM5G883468, GRMZM2G028763, GRMZM2G015637						831.892	260.693	1092.94	418.589	737.382	785.384	799.296	359.431		1.6604	1.3666	-0.096	1.145		0.6769	1.1207		0.383	-0.1203		1.323e-16	6.167e-12	0.6293	1.338e-08		0.0008226	3.099e-08		0.05198	0.5434	DEG23
Traes_1AL_A161D2D44	AT5G24610, AT3G49550, AT5G24610, AT3G49550	BRADI3G30750	OS10G0509100	GRMZM2G026892, GRMZM2G063679						1339.55	2054.48	679.494	1109	691.844	808.314	1161.36	395.536		-0.6163	-0.7095	-0.2393	1.5486		-0.8902	1.0314		-0.9833	-0.7565		6.624e-12	7.639e-14	0.01395	1.981e-53		5.861e-23	1.694e-23		2.22e-25	1.253e-15	DEG17
Traes_1AL_A16202A31										6.91163	8.98043	1.6225	36.9837	21.5917	3.95073	51.9934	0		-0.3237	-4.1811	2.295	6.0287		2.0335	2.5219		-1.8239	-1.2117		0.4344	2.174e-13	5.072e-07	8.406e-14		1.44e-09	0.003901		0.003111	1.856e-05	DEG17
Traes_1AL_A19D9321E	AT2G43400	BRADI3G30480	OS10G0516300	GRMZM2G032222						88.1028	333.95	33.4065	80.5628	51.66	304.174	30.9675	121.511		-1.9078	-1.245	-2.6088	-1.9472		-2.0376	1.3232		-1.3748	0.6615		8.726e-34	2.93e-09	1.633e-46	5.765e-21		1.609e-37	6.086e-16		4.25e-11	0.002907	DEG9
Traes_1AL_A1B2A8EB0	AT2G21590, AT1G27680, AT4G39210	BRADI2G14970	OS05G0580000	GRMZM2G027955						99.0742	80.6997	79.2913	60.5254	47.6043	81.43	198.697	57.026		0.2966	0.3935	-0.6426	1.772		-0.4132	0.486		-0.3163	-1.9287		0.2654	0.1556	0.02478	1.397e-10		0.1296	0.09236		0.2429	1.804e-12	DEG19
Traes_1AL_A22448033	AT3G58100		OS07G0539900, OS07G0539100, OS08G0244500, OS07G0539300, OS07G0538000, OS07G0539400	GRMZM2G431039, GRMZM5G846916, GRMZM2G114140, GRMZM2G454550, GRMZM2G431039, GRMZM5G846916, GRMZM2G114140, GRMZM2G454550, GRMZM2G431039, GRMZM5G846916, GRMZM2G114140, GRMZM2G454550, GRMZM2G431039, GRMZM5G846916, GRMZM2G114140, GRMZM2G454550, GRMZM2G431039, GRMZM5G846916, GRMZM2G114140, GRMZM2G454550, GRMZM2G431039, GRMZM5G846916, GRMZM2G114140, GRMZM2G454550						666.296	49.1329	386.931	14.9441	258.986	35.7391	655.589	7.69747		3.7089	4.5813	2.8593	6.1706		-1.6407	2.0048		-0.7683	-1.3065		1.082e-36	1.226e-43	8.429e-20	5.414e-52		1.85e-06	3.319e-06		0.005592	2.79e-06	DEG23
Traes_1AL_A25CFDA0B	AT1G65720	BRADI3G29160	OS10G0483900	GRMZM2G341036, GRMZM2G380668						113.684	163.992	273.587	178.073	161.711	179.734	164.659	227.002		-0.5178	0.591	-0.1251	-0.4538		0.1165	-0.3349		1.2253	-0.0063		0.1188	0.07206	0.7074	0.1699		0.7234	0.3135		0.0002154	0.9849	DEG28
Traes_1AL_A270BED6E	AT1G79620	BRADI2G21990	OS05G0486100	GRMZM2G429714						374.744	341.836	142.996	166.383	67.0363	211.617	456.138	118.46		0.1345	-0.2096	-1.591	1.9353		-1.0389	0.8498		-1.383	-2.6765		0.2027	0.1018	8.913e-28	1.643e-50		8.891e-20	8.222e-10		1.781e-30	9.76e-85	DEG28
Traes_1AL_A27146E34	AT1G19510, AT1G75250, AT1G19510, AT1G75250	BRADI2G44520, BRADI2G14940	OS05G0579600	GRMZM2G114503						174.707	335.508	140.088	129.316	95.4104	225.637	156.673	108.294		-0.9292	0.1241	-1.1693	0.5206		-1.3585	1.0385		-0.3052	-0.6514		0.0003075	0.6414	1.377e-05	0.054		1.648e-07	0.0001218		0.2486	0.01541	DEG28
Traes_1AL_A2BFF08CD	AT5G56850	BRADI2G14390	OS05G0232200	GRMZM2G128981						421.483	238.195	453.091	678.894	423.404	363.741	326.913	735.291		0.8315	-0.5808	0.2315	-1.1678		1.5193	-1.0316		0.107	0.3676		9.402e-23	3.542e-14	0.006619	1.23e-47		1.75e-77	7.29e-36		0.1811	1.026e-05	DEG28
Traes_1AL_A2DA8A6AE	AT3G63440, AT2G41510	BRADI2G27170	OS05G0374200							14.4843	85.9208	12.8852	48.3366	6.393	353.856	18.4917	90.01		-2.5485	-1.9378	-5.8225	-2.2455		-0.8426	1.9749		-0.2319	-1.6022		1.221e-26	3.405e-12	3.027e-66	4.393e-22		1.774e-06	1.093e-35		0.4702	2.288e-05	DEG6
Traes_1AL_A30B15F4A										9.2526	5.09413	19.7891	17.5312	106.268	15.164	16.3875	23.6263		0.7623	0.1711	2.5519	-0.4717		1.5977	-0.5721		1.0065	2.4514		0.2971	0.8048	0.0002083	0.4966		0.02633	0.4157		0.1532	0.0003042	DEG28
Traes_1AL_A37AB3144	AT1G74320	BRADI2G18690	OS05G0535400	GRMZM2G014303						1288.16	589.323	546.465	154.78	220.159	885.467	823.367	233.125		1.122	1.807	-1.9622	1.8061		-1.9175	1.9118		-1.2325	-1.8565		1.055e-11	8.253e-25	1.03e-29	3.277e-25		3.958e-28	7.94e-28		1.31e-13	5.441e-27	DEG15
Traes_1AL_A3A29B974	AT2G38290	BRADI2G22670	OS05G0468700	GRMZM2G080045						1996.53	3069.33	1173.35	935.768	841.024	1951.45	2461.58	524.179		-0.6118	0.3268	-1.1963	2.1996		-1.6898	1.8688		-0.7512	-1.5271		0.02641	0.238	1.577e-05	2.554e-15		9.35e-10	1.916e-11		0.006572	3.41e-08	DEG17
Traes_1AL_A3A71720B										65.5018	89.5626	77.6849	131.489	36.3007	186.254	24.2249	87.8306		-0.4426	-0.7483	-2.241	-1.8104		0.5363	1.06		0.2306	0.6294		0.2147	0.03547	1.074e-09	1.939e-06		0.1265	0.002937		0.5234	0.1072	DEG6
Traes_1AL_A40D123CB										59.1557	388.608	84.2201	324.002	119.568	291.678	48.2063	562.987		-2.6798	-1.9154	-1.3174	-3.499		-0.2591	-0.9408		0.5053	1.2407		9.804e-26	5.872e-14	1.792e-07	4.751e-41		0.2809	0.0001083		0.06067	4.145e-06	DEG9
Traes_1AL_A46B5ED96		BRADI3G27647	OS10G0442950	GRMZM2G430675						271.781	86.0179	247.912	82.5651	103.912	154.745	173.495	90.8702		1.5963	1.5247	-0.5373	0.8939		-0.0606	0.739		-0.1322	-0.6922		0.0002985	0.0005726	0.2277	0.04488		0.892	0.09892		0.7628	0.1183	DEG28
Traes_1AL_A47D32D30	AT1G53240, AT3G15020, AT1G53240, AT3G15020, AT1G53240, AT3G15020, AT1G53240, AT3G15020	BRADI2G15740	OS05G0574400, OS01G0649100	GRMZM2G466833, GRMZM2G154595, GRMZM2G466833, GRMZM2G154595						762.964	455.806	847.889	684.989	2204.46	531.808	927.305	952.17		0.7308	0.3046	2.0157	-0.0371		0.578	-0.8266		0.1519	1.2262		0.01505	0.3103	2.008e-11	0.9015		0.05458	0.006118		0.6128	4.117e-05	DEG11
Traes_1AL_A48A8840C			OS09G0537700							377.166	240.263	17.6338	759.287	107.85	165.844	84.708	61.7525		0.6363	-5.2708	-0.5984	0.4458		1.623	1.382		-4.2841	0.3378		0.07882	9.136e-39	0.108	0.2444		6.943e-06	0.0002862		4.506e-26	0.3669	DEG16
Traes_1AL_A4AD064F9			OS06G0168901							15.5905	10.1806	47.2444	21.7055	60.496	11.5196	19.9787	22.6698		0.5858	1.1152	2.4253	-0.1834		1.0488	-1.0098		1.5782	1.5989		0.2017	0.006568	6.854e-08	0.6753		0.01947	0.03355		0.0001789	9.53e-05	DEG11
Traes_1AL_A4B5C1474		BRADI3G26920	OS10G0419300	GRMZM2G010871						505.157	118.777	288.708	110.785	107.005	124.036	353.026	109.493		2.0266	1.3339	-0.1746	1.6359		-0.0964	0.1695		-0.7892	-1.641		4.344e-07	0.0009381	0.67	5.415e-05		0.812	0.68		0.04784	4.852e-05	DEG23
Traes_1AL_A4F0E895F	AT3G20720	BRADI5G22700	OS04G0628600	GRMZM2G148594						498.6	328.574	350.536	414.752	181.635	400.867	262.548	342.352		0.5939	-0.25	-1.1125	-0.3808		0.3304	0.2269		-0.5134	-0.5048		0.01632	0.3149	1.159e-05	0.1294		0.1822	0.3658		0.03868	0.04679	DEG6
Traes_1AL_A567A1EB5				GRMZM2G140996, GRMZM2G100754, GRMZM2G141026, GRMZM2G097297, GRMZM2G102863, GRMZM2G023152, GRMZM2G041866, GRMZM2G124799						102.398	209.944	47.344	586.058	16.5837	1219.31	30.8392	1205.54		-0.9998	-3.4826	-5.9382	-5.0897		1.4347	0.0155		-1.0482	-0.833		0.01809	6.887e-16	4.006e-39	8.56e-32		0.0006015	0.9702		0.01622	0.07648	DEG9
Traes_1AL_A5C48D7F7	AT5G58787, AT5G01520, AT3G47160, AT5G58787, AT5G01520, AT3G47160	BRADI3G30040	OS10G0500300	GRMZM2G131591, GRMZM2G135866						84.332	30.633	81.8618	22.7912	57.6202	38.9131	50.4345	19.1793		1.4065	1.7498	0.5508	1.3363		-0.4148	1.0142		-0.0716	0.2287		0.001012	6.197e-05	0.2071	0.003561		0.3515	0.02995		0.8644	0.5924	DEG23
Traes_1AL_A5D20159F	AT5G25510	BRADI2G17210	OS05G0555100	GRMZM2G013465, GRMZM2G181104						22.056	12.8102	54.1059	24.7111	91.6067	5.26937	33.2914	15.4649		0.7824	1.1527	3.9931	1.1013		0.9706	-1.4336		1.3409	1.4583		0.01307	8.304e-06	1.667e-24	0.0006524		0.001757	0.001313		4.046e-07	1.074e-09	DEG23
Traes_1AL_A638394BE	AT3G53850, AT5G02060	BRADI2G23450	OS05G0456500	GRMZM2G054227						63.3687	59.7698	83.4656	86.4885	154.97	46.7077	114.832	98.3675		0.0977	-0.0145	1.6748	0.223		0.5319	-1.0593		0.4197	0.3924		0.7316	0.9588	8.799e-09	0.4217		0.05814	0.0003755		0.1392	0.1467	DEG11
Traes_1AL_A63F923C4	AT1G32200	BRADI3G34260	OS10G0577900	GRMZM2G159890						242.251	569.926	276.903	494.562	401.88	641.3	304.741	716.086		-1.2262	-0.8185	-0.6924	-1.2231		-0.2038	-0.1559		0.2039	0.3748		3.117e-11	1.097e-05	0.0001722	3.136e-11		0.2611	0.3931		0.2815	0.04384	DEG28
Traes_1AL_A670FC1B3	AT1G11360	BRADI2G20680	OS05G0501700	GRMZM2G701221						19.053	61.023	31.6389	68.5411	54.6454	35.6327	24.7032	73.3115		-1.651	-1.033	0.5636	-1.5399		0.1639	-1.0547		0.7819	1.0488		4.595e-08	0.0003488	0.05965	2.493e-07		0.5392	0.0003756		0.01503	0.000498	DEG9
Traes_1AL_A70136DDE										8.46917	79.113	17.8323	42.2425	18.0966	48.3595	20.022	47.6831		-3.1438	-1.2762	-1.5513	-1.2051		-0.8939	0.0159		0.9737	-0.3303		6.842e-19	0.0001268	4.854e-06	0.000196		0.001433	0.9584		0.0141	0.3535	DEG28
Traes_1AL_A7100841D	AT2G20830	BRADI1G15507	OS03G0582000	GRMZM2G124863						62.681	206.509	20.8305	213.804	109.534	55.7769	22.6755	110.568		-1.6798	-3.316	0.918	-2.2241		0.0497	-0.9734		-1.5865	2.1688		2.7e-06	1.856e-17	0.01337	7.486e-09		0.8869	0.008944		6.574e-05	1.574e-08	DEG28
Traes_1AL_A7173BBAE	AT2G42880	BRADI2G15317		GRMZM2G063144, GRMZM2G163861						337.269	126.655	549.777	213.385	718.167	263.534	477.308	226.142		1.4115	1.3702	1.437	1.0799		0.7582	0.2334		0.7169	0.5905		9.481e-24	4.969e-25	3.331e-27	3.046e-15		1.345e-07	0.104		2.73e-08	2.682e-06	DEG23
Traes_1AL_A717981EE	AT3G46040, AT5G59850, AT1G07770, AT3G46040, AT5G59850, AT1G07770, AT3G46040, AT5G59850, AT1G07770, AT3G46040, AT5G59850, AT1G07770, AT3G46040, AT5G59850, AT1G07770			GRMZM2G177720, GRMZM2G012117, GRMZM2G018228, GRMZM2G328578, GRMZM2G083497						72.7354	97.4452	134.216	186.669	300.532	80.0096	129.69	162.655		-0.4145	-0.4677	1.8704	-0.3183		0.9166	-1.0191		0.8634	1.1696		0.2326	0.17	6.94e-08	0.3526		0.007164	0.003662		0.01292	0.0005502	DEG11
Traes_1AL_A785A010E			OS09G0538000	GRMZM2G158394						85.3404	1692.94	14.1885	7124.2	34.5058	3076.56	77.5114	4042.99		-4.1459	-8.6175	-6.2369	-5.486		2.0024	-0.3807		-2.4692	-1.1316		2.508e-20	1.068e-70	1.175e-41	2.967e-34		6.079e-06	0.3899		4.759e-07	0.01555	DEG9
Traes_1AL_A7FBB0439	AT4G27970, AT5G24030, AT4G27970, AT5G24030, AT4G27970, AT5G24030	BRADI2G15500		GRMZM2G080887, GRMZM2G331393, GRMZM2G518198						23.8675	0.503133	2.42113	0.333867	28.9517	0	167.456	0		4.7536	2.3082	5.7616	8.0223		-0.3882	0		-2.8336	-2.5047		2.23e-11	0.006709	8.796e-12	3.05e-21		0.6895	1		1.543e-08	4.248e-20	DEG23
Traes_1AL_A8190CDDF										8.61513	4.55373	17.2753	8.6826	209.061	21.0633	70.1888	3.88593		0.8518	0.9273	3.1383	3.7624		0.8817	2.0968		0.9571	1.4727		0.2062	0.1448	1.765e-07	3.246e-08		0.1901	0.002667		0.133	0.0111	DEG28
Traes_1AL_A8C0DED59	AT3G24180	BRADI1G28847	OS07G0444000	GRMZM2G105922						220.696	138.769	174.363	121.302	90.9016	139.555	220.669	143.676		0.6528	0.5282	-0.5628	0.62		-0.2081	-0.0277		-0.3328	-1.2105		6.74e-05	0.001977	0.002067	0.0002764		0.2208	0.8774		0.0432	3.567e-12	DEG28
Traes_1AL_A94F1853B	AT2G35490	BRADI3G34400	OS10G0575700	GRMZM2G003318						4856.42	4075.52	5407.2	3108.11	7890.72	5151.31	3714.46	3689.65		0.2532	0.7986	0.6143	0.0103		-0.3894	0.4809		0.1561	1.0849		0.0008295	1.051e-25	5.233e-16	0.8931		3.171e-07	3.682e-10		0.03941	1.47e-46	DEG11
Traes_1AL_A9657329E	AT4G30930	BRADI2G16970	OS05G0557800	GRMZM2G085675, GRMZM2G153863						11.0178	45.7979	26.7836	70.7941	39.3027	28.5166	21.6811	56.0679		-1.9533	-1.3823	0.3494	-1.3222		0.6085	-0.9228		1.1796	0.7487		5.42e-06	0.0006173	0.4018	0.001305		0.1146	0.02534		0.008135	0.07139	DEG9
Traes_1AL_A970EBB27	AT1G51340	BRADI3G23150	OS10G0206800	GRMZM5G870170						101.334	55.1519	87.2103	82.983	39.4174	72.1785	106.712	79.8831		0.8809	0.085	-0.7508	0.4041		0.5902	-0.1823		-0.2058	-1.3372		0.000267	0.724	0.004658	0.09643		0.01558	0.4742		0.3876	1.442e-07	DEG19
Traes_1AL_AA9CA2E2A		BRADI3G20740	OS10G0161800	GRMZM2G094543						13.0421	21.2344	13.1048	9.43333	130.206	16.1494	19.1036	17.7767		-0.6513	0.4217	2.8124	0.1017		-1.0705	-0.1383		0.0024	2.5723		0.2954	0.5148	4.885e-06	0.8715		0.08945	0.8291		0.997	1.982e-05	DEG11
Traes_1AL_AAB83FA9B	AT5G61690, AT5G61730, AT3G47730	BRADI3G35400	OS08G0398000	GRMZM2G142249						1632.82	297.305	1143.49	222.738	310.561	112.419	1470.9	94.7272		2.4387	2.3405	1.4647	3.92		-0.4139	0.2491		-0.5121	-2.2062		9.463e-36	2.599e-32	6.384e-12	1.442e-75		0.0393	0.2756		0.007723	3.251e-29	DEG23
Traes_1AL_AAE6A473E	AT1G77940, AT3G18740, AT1G36240, AT1G77940, AT3G18740, AT1G36240	BRADI2G21770, BRADI1G31460	OS05G0490100	GRMZM2G044137						309.102	455.375	529.697	808.291	1247.44	483.389	579.189	748.195		-0.5511	-0.6008	1.3476	-0.3643		0.8194	-0.6233		0.7697	1.0886		0.02792	0.01579	6.498e-08	0.1434		0.0009728	0.01283		0.002176	1.12e-05	DEG11
Traes_1AL_AB3B8B93E		BRADI2G27680								45.0734	36.9446	25.8016	58.6895	29.5306	9.8146	369.865	24.9143		0.2951	-1.0518	1.5192	3.8649		0.686	-1.3733		-0.6609	-3.719		0.2401	6.701e-05	2.522e-05	2.082e-47		0.005131	0.000242		0.01419	5.866e-51	DEG28
Traes_1AL_AB89C36F8	AT2G28315	BRADI3G28920	OS10G0479700	GRMZM2G048434, GRMZM2G462081						127.508	48.9824	54.4412	21.7054	100.345	39.0057	203.024	11.3886		1.356	1.3807	1.4266	4.0187		-1.1682	1.608		-1.1435	-0.9841		1.444e-06	1.384e-05	2.35e-06	3.621e-28		0.0002094	3.476e-05		5.761e-05	0.000286	DEG23
Traes_1AL_ABEA95ABE										298.53	661.236	472.619	757.039	242.162	1170.36	329.212	819.106		-1.1179	-0.668	-2.207	-1.2828		0.1898	0.5027		0.6397	-0.4215		0.002295	0.06813	1.994e-09	0.0004698		0.6032	0.169		0.08187	0.2536	DEG6
Traes_1AL_AC0931E2B	AT4G19150	BRADI3G21630	OS10G0580700	GRMZM2G020620						79.3715	88.2937	176.912	81.5643	122.169	74.6699	91.7219	89.3464		-0.1522	1.0617	0.6837	0.0407		-0.1115	-0.2517		1.1024	0.3913		0.6779	0.003504	0.06558	0.9124		0.7607	0.5031		0.002459	0.2839	DEG25
Traes_1AL_ACD6F45B9	AT1G64890	BRADI2G26710	OS05G0389400	GRMZM2G053921						152.817	129.716	291.321	150.691	286.409	122.474	199.811	161.164		0.2307	0.9325	1.2381	0.3046		0.2136	-0.3993		0.9154	0.5341		0.3543	0.0001482	8.761e-07	0.2226		0.3911	0.1206		0.0001959	0.02863	DEG23
Traes_1AL_ACFF1FE08										61.0423	125.223	154.697	158.455	127.458	92.8965	78.2843	132.121		-1.0315	-0.0705	0.4398	-0.7395		0.3318	-0.481		1.2928	0.6984		0.0005937	0.8092	0.1451	0.01403		0.2543	0.1128		1.786e-05	0.01974	DEG4
Traes_1AL_AD08011AD	AT4G25190	BRADI3G33070	OS10G0554900	GRMZM2G097404						25.1567	19.3812	17.4273	44.9984	35.9301	47.0677	54.126	108.424		0.3969	-1.2443	-0.3631	-0.9885		1.2089	-1.2411		-0.4323	-0.6157		0.19	3.564e-05	0.1959	6.514e-05		2.561e-05	1.794e-06		0.1712	0.02223	DEG5
Traes_1AL_AD33CD5F6		BRADI2G19830								61.1884	25.1075	37.6153	61.7786	25.9469	371.252	51.0466	196.069		1.2445	-0.7048	-3.8972	-1.9285		1.2798	0.9195		-0.6695	-1.0492		7.507e-08	0.001649	9.924e-66	1.145e-22		2.915e-08	8.188e-08		0.002875	2.189e-05	DEG9
Traes_1AL_AD4385E2E	AT3G54100, AT5G01100, AT2G37980, AT3G54100, AT5G01100, AT2G37980	BRADI2G23650	OS05G0451900	GRMZM2G020856, GRMZM2G399362						71.0041	72.4625	58.8154	29.3032	111.341	73.4227	97.5935	28.3091		-0.0523	0.9389	0.6412	1.7609		-1.2861	1.3482		-0.2949	0.2285		0.8312	0.0006364	0.009899	5.301e-10		1.275e-06	3.932e-06		0.2481	0.3378	DEG28
Traes_1AL_ADC801BEB		BRADI3G36540		GRMZM2G414278						344.842	106.331	16.678	272.075	104.729	68.5579	27.4909	134.529		1.6954	-3.8469	0.6517	-2.2708		1.3548	-0.9717		-4.1875	1.9509		3.308e-25	1.554e-57	0.0007828	2.541e-25		1.955e-16	5.533e-07		2.605e-68	4.12e-19	DEG28
Traes_1AL_AE0622D50		BRADI2G19326	OS05G0524400	GRMZM2G004932						929.765	669.859	1934.15	565.605	1851.7	633.092	931.552	597.264		0.4655	1.7426	1.5251	0.6308		-0.2399	0.0826		1.0373	0.9769		0.1115	2.518e-09	1.939e-07	0.03163		0.413	0.7793		0.0003777	0.0008138	DEG28
Traes_1AL_AE0660A78	AT3G57260, AT3G57270, AT3G57240, AT4G16260, AT3G57260, AT3G57270, AT3G57240, AT4G16260	BRADI2G27140	OS05G0375400	GRMZM2G137535, GRMZM2G014723						1244.96	15526.3	321.074	4958.52	753.364	19766	682.767	13995.8		-3.5416	-3.8313	-4.5801	-4.2374		-1.6029	0.485		-1.8926	0.1423		2.703e-20	3.229e-23	9.626e-33	2.76e-28		2.892e-05	0.2057		9.688e-07	0.7118	DEG9
Traes_1AL_AE441D736										26.6503	60.8478	47.2052	47.6688	34.8908	55.4316	36.9067	62.455		-1.1617	-0.0681	-0.7711	-0.7421		-0.3468	-0.1634		0.7467	-0.1924		5.847e-05	0.8114	0.009878	0.01026		0.2048	0.5688		0.01295	0.5228	DEG28
Traes_1AL_AE70DFDF3	AT5G58575	BRADI2G29550	OS05G0351500	GRMZM2G093325						140.064	189.722	193.419	223.82	519.876	184.349	231.118	272.204		-0.427	-0.191	1.4693	-0.2317		0.2363	-0.5595		0.4723	1.1415		0.1479	0.5161	5.632e-07	0.4292		0.4193	0.05919		0.1114	8.363e-05	DEG11
Traes_1AL_AF2D564DD	AT5G05520, AT3G11070	BRADI2G22630	OS05G0470800	AC197705.4_FG007						74.551	130.38	70.2753	161.626	98.7718	101.864	87.6422	147.131		-0.8013	-1.1002	-0.0674	-0.7434		0.3122	-0.53		0.0133	0.1461		2.122e-05	9.607e-09	0.7322	9.719e-05		0.0782	0.006185		0.9474	0.4517	DEG9
Traes_1AL_AF30A192F				GRMZM5G825834						50.6506	37.1095	114.039	111.952	137.698	57.0859	79.5133	47.6688		0.4275	0.0319	1.295	0.7231		1.5559	0.2446		1.1602	0.8165		0.1003	0.8906	1.62e-07	0.005369		3.793e-10	0.3682		2.037e-06	0.0004796	DEG28
Traes_1AL_AF7071F5C	AT1G31500	BRADI2G26700	OS05G0389500	GRMZM2G054056						29.8137	90.2655	28.2721	86.6554	15.3099	14.7867	6.3982	20.0867		-1.5557	-1.5379	0.0421	-1.564		-0.0561	-0.4394		-0.0383	1.1666		6.177e-11	6.999e-10	0.9041	7.846e-05		0.7906	0.2078		0.888	0.00323	DEG7
Traes_1AL_B01B26670	AT3G63490	BRADI2G26940	OS05G0388500	GRMZM2G005973						786.565	1632.05	717.677	1045.47	1385.45	2441.52	476.893	1198.4		-1.0152	-0.5244	-0.7864	-1.2804		-0.6194	0.9902		-0.1286	1.4841		0.02044	0.2317	0.07241	0.003523		0.157	0.02376		0.7694	0.000715	DEG6
Traes_1AL_B05A0D9BD	AT5G47080, AT4G17640	BRADI3G33710	OS10G0564900	GRMZM2G098208						522.153	723.151	249.058	235.424	220.756	660.652	407.02	351.295		-0.4675	0.0665	-1.5307	0.2142		-1.6172	0.8995		-1.0831	-0.8454		8.498e-09	0.5076	2.463e-58	0.02192		6.807e-74	1.823e-22		5.713e-31	1.575e-18	DEG6
Traes_1AL_B082BE73A	AT4G12230	BRADI3G22600	OS10G0169800	GRMZM2G172581						88.6239	115.138	61.8105	105.356	47.1791	121.878	84.8398	89.7702		-0.364	-0.7266	-1.2646	-0.0823		-0.1241	0.4243		-0.4867	-0.758		0.3867	0.08883	0.003375	0.8468		0.7672	0.3196		0.2556	0.07878	DEG6
Traes_1AL_B084BAB71				GRMZM2G113579						41.6682	64.5539	37.0624	92.4161	39.2533	95.2896	35.2519	118.965		-0.6329	-1.283	-1.2682	-1.7417		0.4903	-0.3022		-0.1597	0.1713		0.01561	1.684e-06	2.496e-06	5.616e-11		0.04779	0.2273		0.5697	0.546	DEG9
Traes_1AL_B0C6050A1	AT2G37380, AT2G39370, AT2G37380, AT2G39370	BRADI2G23050	OS05G0462200	GRMZM2G399495, GRMZM2G178815						7.98193	4.90917	26.9386	7.84757	89.0672	3.19627	27.0748	7.6703		0.6023	1.5838	4.21	1.6135		0.6012	-1.0567		1.5828	1.5398		0.4437	0.0368	1.381e-07	0.03646		0.4444	0.2053		0.03701	0.03542	DEG11
Traes_1AL_B0EAE92EE	AT2G27020	BRADI2G21510	OS05G0490800	GRMZM2G130398, GRMZM2G008623, GRMZM2G028346, GRMZM2G445100						135.857	88.9563	158.929	78.4746	366.274	71.0204	128.427	90.9477		0.5903	0.9793	2.2786	0.48		-0.1718	-0.3509		0.2171	1.4477		0.1789	0.02625	2.635e-07	0.2783		0.6974	0.4355		0.6199	0.0008816	DEG11
Traes_1AL_B14164599										79.1546	178.601	96.4426	188.754	142.333	217.541	93.1844	156.646		-1.158	-0.9451	-0.5683	-0.7393		0.0783	0.4665		0.2912	0.6375		4.686e-05	0.000927	0.04411	0.01006		0.7778	0.09954		0.3192	0.02597	DEG9
Traes_1AL_B142937BB		BRADI3G33870	OS10G0568300	GRMZM2G349185						35.4958	0	34.1779	0	157.138	3.1917	182.701	0.473767		5.8914	5.8714	5.4601	7.2338		0	1.5405		-0.0056	-0.2332		1.603e-13	2.444e-13	3.03e-25	8.93e-22		1	0.0703		0.9876	0.4632	DEG23
Traes_1AL_B14FE48AF	AT2G33860	BRADI2G19867	OS05G0515400	GRMZM2G441325						473.935	95.7288	1059.46	231.335	333.91	46.4951	188.612	83.8773		2.2862	2.182	2.7796	1.1581		1.2602	-0.8268		1.156	0.7947		4.624e-26	6.712e-26	1.343e-30	5.229e-07		9.107e-09	0.001341		1.551e-08	0.0001863	DEG23
Traes_1AL_B15921488	AT2G33210, AT3G23990, AT2G33210, AT3G23990, AT2G33210, AT3G23990	BRADI3G28070	OS10G0462900	GRMZM2G416120, GRMZM2G458208, GRMZM2G111477						48.9624	20.4745	54.0475	59.3575	43.1784	10.8491	38.475	19.9031		1.189	-0.1175	1.8782	0.8963		1.4568	-0.7727		0.1502	0.2092		0.01997	0.8138	0.0005796	0.0887		0.004223	0.1715		0.7642	0.6791	DEG23
Traes_1AL_B16F830DB										236.067	357.512	333.159	315.401	176.276	501.48	222.051	439.625		-0.5927	0.0615	-1.4771	-0.9761		-0.1809	0.1901		0.4733	-0.3109		0.01599	0.8028	3.31e-09	7.951e-05		0.4599	0.4388		0.05591	0.2164	DEG6
Traes_1AL_B1B5EA42D	AT5G46800	BRADI3G34090	OS10G0573800	GRMZM2G024823						133.688	113.739	80.1651	139.085	484.212	106.63	157.932	203.454		0.2199	-0.7313	2.0593	-0.3443		0.274	-0.8812		-0.6772	1.5223		0.6854	0.1804	0.0001498	0.5253		0.6136	0.106		0.2149	0.004812	DEG11
Traes_1AL_B1D1B1328	AT5G18870, AT5G18860, AT5G18890									3.3741	99.9967	2.53997	53.0953	11.519	129.99	2.0801	65.1412		-4.6696	-3.9469	-3.5402	-4.6739		-0.9178	1.0015		-0.1951	2.1352		1.178e-30	1.399e-17	1.936e-31	3.931e-21		1.329e-05	4.857e-06		0.7341	6.889e-05	DEG9
Traes_1AL_B331E8B19	AT2G37700, AT1G02205, AT1G02190	BRADI3G28450	OS10G0471100	GRMZM2G066578						230.977	3.9698	329.247	4.25803	1120.05	16.4957	126.854	6.9331		5.5124	5.9661	5.902	3.9899		0.0406	1.1737		0.4943	3.0859		1.961e-33	2.68e-39	8.832e-53	3.521e-18		0.9411	0.01812		0.1393	3.193e-20	DEG23
Traes_1AL_B3737F042										36.7799	12.7135	30.3267	5.6767	46.4659	6.947	57.4403	5.33577		1.4824	2.3564	2.5926	3.3267		-1.1546	0.3772		-0.2805	-0.3569		7.359e-06	6.694e-09	7.832e-11	1.332e-13		0.006877	0.4762		0.3544	0.2029	DEG23
Traes_1AL_B3C4E79BC	AT1G45110	BRADI3G26680	OS10G0414500	GRMZM2G035594						70.9146	188.899	63.1135	215.39	148.182	250.147	56.6939	295.124		-1.3979	-1.674	-0.7824	-2.3497		0.1876	-0.2342		-0.0886	1.3331		6.825e-08	2.43e-10	0.002106	4.87e-19		0.4509	0.3497		0.7465	6.187e-07	DEG9
Traes_1AL_B3C5E0C2E	AT3G14595	BRADI2G16440	OS05G0564800	GRMZM2G022453, GRMZM2G021877						409.484	153.49	468.236	117.128	508.229	109.859	483.817	114.179		1.4058	2.0002	2.194	2.079		-0.3881	-0.0322		0.2064	0.0828		2.467e-24	1.534e-44	1.593e-48	8.396e-43		0.009621	0.8497		0.1136	0.5209	DEG23
Traes_1AL_B3EAA8FF7	AT4G29660	BRADI2G18280	OS05G0540200	GRMZM2G003835						18.5184	38.3533	19.2432	41.2405	76.9929	34.2696	27.3715	71.8104		-1.0093	-1.0337	1.0696	-1.3434		0.1098	-1.0215		0.0855	1.3915		0.02204	0.02069	0.01288	0.001771		0.7956	0.01817		0.8534	0.001128	DEG5
Traes_1AL_B421C28B8	AT1G13570	BRADI2G25340		GRMZM2G133021						46.2247	38.7473	35.45	50.5911	27.7074	83.2722	37.1311	52.4185		0.2439	-0.5174	-1.4621	-0.4958		0.3624	0.6412		-0.3989	-0.3251		0.5163	0.1766	0.0001469	0.1955		0.333	0.08835		0.2992	0.4066	DEG6
Traes_1AL_B427A0153										23.5106	58.2824	13.8238	46.4168	95.1815	54.9911	51.8407	1.66597		-1.2667	-1.6483	0.7244	4.2426		-0.3211	4.3243		-0.7028	0.806		0.002839	0.0002766	0.08014	2.514e-11		0.4357	1.271e-11		0.1303	0.04905	DEG18
Traes_1AL_B45E02BBA										26.2638	95.3892	67.3257	178.407	49.1408	70.2832	34.6353	124.863		-1.8231	-1.4544	-0.4119	-1.8255		0.8969	-0.833		1.2655	0.5806		3.127e-13	9.874e-11	0.09462	8.616e-14		2.426e-05	0.0003604		1.206e-06	0.02389	DEG9
Traes_1AL_B4CB8A79C	AT3G18660, AT1G77130	BRADI2G24737	OS05G0426400	GRMZM2G058472						112.151	49.3448	86.333	85.4052	113.361	54.471	142.955	122.521		1.1754	0.0335	1.0145	0.2216		0.7881	-1.1741		-0.3538	-0.3812		1.89e-05	0.9021	0.0003535	0.4042		0.004494	3.759e-05		0.19	0.1499	DEG24
Traes_1AL_B4D55A0CE	AT5G17910, AT2G29620, AT1G07330, AT5G58880	BRADI2G21737	OS05G0490400	GRMZM2G117344						29.0386	36.3158	61.6092	39.3219	120.815	11.9146	52.1559	19.9606		-0.3154	0.5867	3.1936	1.36		0.1313	-0.6509		1.0333	1.1828		0.2078	0.01189	5.696e-27	2.063e-06		0.5843	0.06486		2.277e-05	3.148e-08	DEG23
Traes_1AL_B5C73E7E6	AT3G51470	BRADI3G32240	OS10G0541200	GRMZM2G057768, GRMZM2G009163						428.764	303.182	311.372	313.983	605.729	245.339	503.369	167.738		0.4976	-0.0036	1.3009	1.5703		0.0521	0.5446		-0.4491	0.2752		0.02845	0.9875	1.625e-08	1.901e-11		0.8194	0.02253		0.04929	0.222	DEG23
Traes_1AL_B5CB664F1	AT2G30570	BRADI2G20380	OS01G0773700	AC190623.3_FG001						1048.35	195.103	1471.12	476.777	5652.46	292.829	1322.47	796.365		2.3267	1.5609	4.1038	0.7032		1.2356	-1.385		0.4699	2.0156		4.224e-07	0.0006615	4.341e-19	0.1249		0.007294	0.002637		0.3048	1.048e-05	DEG11
Traes_1AL_B5DC008B2		BRADI2G24880	OS05G0424800	GRMZM2G164797, GRMZM2G018971						235.764	124.573	337.691	148.852	314.768	144.303	315.308	126.845		0.9174	1.1961	1.1418	1.3115		0.2532	0.1761		0.5319	0.0064		4.829e-13	2.519e-22	1.416e-18	1.666e-22		0.05547	0.2307		5.81e-06	0.9556	DEG23
Traes_1AL_B64E75138	AT1G75130	BRADI2G25710, BRADI2G25700	OS05G0405600, OS05G0405500, OS05G0405600, OS05G0405500							162.716	225.545	148.505	185	48.2889	123.503	184.963	163.27		-0.4657	-0.3018	-1.2317	0.1745		-0.2851	-0.3892		-0.1212	-1.7954		0.01325	0.1188	2.585e-08	0.3704		0.127	0.05548		0.5335	4.202e-17	DEG20
Traes_1AL_B68AA4C68	AT2G34890, AT4G20320, AT3G12670, AT1G30820, AT2G34890, AT4G20320, AT3G12670, AT1G30820	BRADI2G15810	OS05G0573300	GRMZM5G855337, AC234185.1_FG004						195.247	434.741	282.908	255.128	256.86	583.484	201.064	320.787		-1.1288	0.1432	-1.1417	-0.6593		-0.7517	0.843		0.5203	0.3606		0.00111	0.6801	0.0009819	0.05824		0.02945	0.0149		0.135	0.3005	DEG6
Traes_1AL_B691CBF6F	AT4G03420, AT1G03610, AT4G28150, AT1G73210, AT1G17830, AT4G03420, AT1G03610, AT4G28150, AT1G73210, AT1G17830	BRADI3G29840	OS10G0494000	GRMZM2G020098, GRMZM2G057451						144.676	198.528	72.0793	134.745	157.901	178.434	140.75	112.482		-0.4594	-0.9681	-0.2323	0.3199		-0.5543	0.6794		-1.0631	0.1272		0.002268	2.829e-08	0.1418	0.0558		0.000247	5.265e-05		9.442e-10	0.4189	DEG16
Traes_1AL_B6931117F			OS08G0205100, OS08G0205150, OS08G0202400	GRMZM5G880361						81.7833	40.4264	69.8938	47.2533	24.2521	16.9039	122.554	12.3375		0.9875	0.5261	0.5792	3.2607		0.2104	0.4339		-0.2509	-2.2476		2.428e-05	0.02706	0.06997	1.108e-23		0.3881	0.2498		0.2707	1.517e-18	DEG23
Traes_1AL_B6D253895	AT1G14870, AT1G14880, AT5G35525	BRADI3G46930	OS02G0579800	GRMZM2G151230						4953.91	1678.71	3474.48	983.688	2167.11	951.542	6988.31	503.377		1.5457	1.8036	1.1738	3.7564		-0.7628	0.9089		-0.5049	-1.6736		5.223e-11	2.229e-14	7.439e-07	5.516e-56		0.001253	0.0001524		0.03185	1.168e-12	DEG23
Traes_1AL_B6D67577D	AT5G64250	BRADI3G38730	OS08G0485400	GRMZM2G048616						48.2902	69.0834	50.5798	139.586	52.5952	57.4496	51.0703	61.2842		-0.513	-1.3514	-0.1035	-0.264		0.9984	-0.0889		0.16	0.0716		0.06684	1.009e-06	0.7238	0.3631		0.0001777	0.7626		0.5804	0.804	DEG7
Traes_1AL_B74AE3E94	AT2G19860, AT4G37840, AT4G29130	BRADI2G18877	OS05G0532600							486.646	403.257	902.799	333.018	1186.12	404.653	431.655	308.383		0.2686	1.4153	1.5334	0.48		-0.2725	0.3872		0.8742	1.4406		0.2657	4.455e-09	2.237e-10	0.04973		0.2609	0.1157		0.0002734	1.987e-09	DEG11
Traes_1AL_B77576B84	AT2G34260	BRADI2G18960	OS07G0660700	GRMZM2G105401						25.2029	71.0907	58.9566	104.274	41.5458	56.8682	33.9228	69.9064		-1.4535	-0.8984	-0.4088	-1.0196		0.5561	-0.306		1.1112	0.3048		5.052e-06	0.002898	0.2025	0.001369		0.05744	0.3306		0.0006728	0.3479	DEG9
Traes_1AL_B7757AFDC	AT4G22200	BRADI2G24450	OS05G0428700	GRMZM2G020859, AC234152.1_FG002						327.657	210.006	300.589	501.407	345.142	385.626	345.171	751.539		0.6361	-0.721	-0.1763	-1.11		1.2439	-0.9537		-0.1133	-0.02		0.00895	0.002873	0.4689	3.825e-06		2.783e-07	7.741e-05		0.6412	0.9343	DEG28
Traes_1AL_B77FFBAFC	AT1G29930, AT2G34420, AT1G29910, AT1G29920, AT2G34430, AT1G29930, AT2G34420, AT1G29910, AT1G29920, AT2G34430, AT1G29930, AT2G34420, AT1G29910, AT1G29920, AT2G34430, AT1G29930, AT2G34420, AT1G29910, AT1G29920, AT2G34430, AT1G29930, AT2G34420, AT1G29910, AT1G29920, AT2G34430, AT1G29930, AT2G34420, AT1G29910, AT1G29920, AT2G34430, AT1G29930, AT2G34420, AT1G29910, AT1G29920, AT2G34430, AT1G29930, AT2…	BRADI1G12130	OS09G0346500, OS01G0600900, OS01G0720500	GRMZM2G104549, AC208915.3_FG010, GRMZM2G155216, GRMZM2G120619, AC207722.2_FG009, GRMZM2G351977, GRMZM2G104549, AC208915.3_FG010, GRMZM2G155216, GRMZM2G120619, AC207722.2_FG009, GRMZM2G351977, GRMZM2G104549, AC208915.3_FG010, GRMZM2G155216, GRMZM2G120619, AC207722.2_FG009, GRMZM2G351977						2586.56	1137.7	116.354	189.008	2702.36	10821.9	1056.92	501.564		1.1571	-0.6668	-1.9577	1.0494		-2.5241	4.3276		-4.3481	1.3205		0.001238	0.07079	4.452e-08	0.003581		2.959e-12	2.386e-33		1.341e-32	0.0002293	DEG14
Traes_1AL_B872AB4D7	AT3G22300	BRADI5G15912, BRADI1G27490	OS12G0517200	GRMZM2G095511, GRMZM6G870163, GRMZM2G095511, GRMZM6G870163						39.6533	54.223	52.5005	125.977	165.113	105.356	100.343	150.044		-0.4133	-1.1648	0.6741	-0.5748		1.2245	-0.5365		0.473	0.7124		0.075	7.759e-08	0.0009935	0.004753		6.447e-09	0.01002		0.04639	0.0003661	DEG5
Traes_1AL_B889C5671	AT3G49410, AT5G24450, AT3G49410, AT5G24450	BRADI5G04847, BRADI5G04840	OS01G0528000	GRMZM2G053008						24.3773	75.7608	33.492	111.536	60.4199	75.8239	36.8155	83.0047		-1.6117	-1.6415	-0.307	-1.1691		0.5459	-0.1224		0.5161	0.7398		9.939e-09	1.899e-09	0.2513	2.183e-05		0.02831	0.6452		0.08843	0.007598	DEG9
Traes_1AL_B9A38E127										136.404	62.1474	132.362	46.751	276.603	71.1263	148.109	33.5232		1.1302	1.5251	1.9865	2.1103		-0.4078	1.0362		-0.0129	0.9124		4.911e-08	2.203e-12	1.978e-21	4.052e-18		0.06991	5.765e-05		0.9482	1.737e-06	DEG12
Traes_1AL_B9BC939F9	AT1G71150, AT1G22980, AT1G22970	BRADI2G17220	OS05G0554500	GRMZM2G039385						10.1902	51.8784	12.5296	89.9122	11.6507	38.9308	16.7318	59.6342		-2.335	-2.5521	-1.6369	-1.8139		0.7943	-0.5752		0.5772	-0.3982		1.121e-13	3.114e-18	4.194e-07	4.131e-10		0.000517	0.02859		0.1123	0.2498	DEG9
Traes_1AL_BB3D071F8	AT4G27440, AT5G54190, AT4G27440, AT5G54190	BRADI3G57380		GRMZM2G073351, GRMZM2G036455						4830.86	4846.4	3370.82	7939.24	11398.1	7088.95	4946.77	9463.09		-0.0046	-1.2248	0.6801	-0.9289		0.7069	-0.414		-0.5133	1.1951		0.9818	9.116e-10	0.0006598	3.316e-06		0.0004	0.03824		0.01032	2.169e-09	DEG5
Traes_1AL_BB4298457	AT1G19510, AT1G75250, AT1G19510, AT1G75250	BRADI2G44520, BRADI2G14940	OS05G0579600	GRMZM2G114503						85.763	308.11	56.0948	126.229	31.4795	240.647	69.3373	167.058		-1.7885	-1.0804	-2.7683	-1.2276		-1.2474	0.5115		-0.5393	-1.0292		1.225e-05	0.009885	8.548e-11	0.003081		0.002157	0.2117		0.2003	0.01707	DEG6
Traes_1AL_BB4758A6F	AT5G05010	BRADI3G34620	OS08G0368000	GRMZM2G042089, GRMZM2G143354						374.845	450.942	361.777	384.027	190.535	344.34	414.135	364.222		-0.2607	-0.0818	-0.8137	0.1805		-0.2268	-0.0791		-0.048	-1.0734		0.4558	0.8155	0.02161	0.607		0.5162	0.8223		0.8911	0.002345	DEG20
Traes_1AL_BB9F29953	AT5G23480, AT5G08430, AT5G63700	BRADI2G25017	OS01G0884500	GRMZM2G408096						22.9176	43.528	40.9026	54.266	74.9955	30.1143	25.6455	27.8411		-0.9147	-0.4212	1.2147	-0.1063		0.3108	0.1259		0.8043	1.4469		0.01009	0.2212	0.0006136	0.7778		0.3557	0.7412		0.02668	3.537e-05	DEG4
Traes_1AL_BBDA0E877	AT3G09830, AT2G39110, AT5G03320	BRADI3G27640	OS10G0442800	GRMZM2G152901						71.3947	32.4807	38.6455	31.0556	33.84	16.5575	43.1947	11.0294		1.1504	0.3393	1.0908	1.8875		-0.0507	0.3901		-0.8619	-0.4065		6.513e-06	0.2186	0.0008659	9.565e-08		0.853	0.326		0.0008029	0.136	DEG17
Traes_1AL_BBEF919FB	AT2G02180, AT1G14530, AT2G02180, AT1G14530, AT2G02180, AT1G14530, AT2G02180, AT1G14530, AT2G02180, AT1G14530	BRADI3G32150	OS10G0537500	GRMZM2G003076, GRMZM2G167101, GRMZM2G174286, GRMZM2G055462, GRMZM2G426306						115.505	92.0908	111.946	72.1304	61.6342	103.448	153.455	53.9557		0.3134	0.6076	-0.6748	1.4448		-0.3395	0.8969		-0.0453	-1.2227		0.4876	0.1818	0.1424	0.001681		0.4548	0.05332		0.9203	0.007298	DEG23
Traes_1AL_BC49C38C1										28.0703	46.9665	33.2463	48.254	38.9154	75.3034	35.7397	118.82		-0.7453	-0.4817	-0.8191	-1.7261		0.0577	-0.6893		0.3212	0.2177		0.002056	0.04594	0.0004059	1.552e-14		0.7964	0.001109		0.2137	0.372	DEG9
Traes_1AL_BCD7C5B8B		BRADI3G11430	OS02G0306401	GRMZM2G412604, GRMZM2G096958						41.2478	15.1802	38.9376	42.3268	89.2767	23.7177	51.8595	36.5989		1.4226	-0.0969	1.9028	0.4925		1.4906	-0.6524		-0.0289	0.7578		6.824e-08	0.6663	3.324e-15	0.03566		1.328e-08	0.0165		0.8983	0.0001296	DEG11
Traes_1AL_BE02CD6FA		BRADI2G27670	OS05G0368100	GRMZM5G898274, GRMZM2G309071						5.85073	2.45353	10.9435	10.519	24.9271	1.11857	53.9059	6.0257		1.0797	-0.0419	3.9543	2.9562		1.8723	-2.1591		0.7507	-1.161		0.1289	0.9467	6.161e-07	3.72e-06		0.006689	0.009911		0.2482	0.04337	DEG23
Traes_1AL_BE367D600										297.336	269.307	542.317	382.856	1185.4	357.722	342.493	299.226		0.1409	0.4971	1.7032	0.1931		0.5011	0.254		0.8574	1.7641		0.5855	0.05244	3.196e-11	0.457		0.0517	0.3303		0.0008572	4.842e-12	DEG11
Traes_1AL_BE4FF7D92		BRADI3G27800	OS10G0447900	GRMZM2G060742, GRMZM2G347174						770.18	70.8006	350.787	179.155	331.496	58.3336	637.565	234.096		3.4003	0.9769	2.4834	1.4344		1.313	-1.9964		-1.1103	-0.9474		1.88e-46	2.301e-05	8.12e-23	4.011e-10		6.158e-08	5.494e-15		8.581e-07	2.797e-05	DEG24
Traes_1AL_BE5A46FA1		BRADI2G28400	OS05G0354400	GRMZM2G012021, GRMZM5G898867						353.362	241.404	370.773	204.787	269.533	148.252	464.247	138.499		0.5429	0.8461	0.8748	1.7206		-0.2347	0.0918		0.0685	-0.754		0.03606	0.001171	0.001064	9.418e-11		0.3687	0.7373		0.7912	0.00361	DEG23
Traes_1AL_BEE495457	AT5G48880	BRADI3G27960	OS10G0457600	GRMZM2G110201						692.899	140.129	591.483	155.948	296.06	68.442	627.561	81.6913		2.292	1.9074	2.0488	2.9175		0.1542	-0.2349		-0.2303	-1.1036		4.104e-30	2.477e-21	3.214e-20	3.324e-41		0.4579	0.3272		0.2356	2.328e-08	DEG23
Traes_1AL_BEFAA871B	AT3G22840, AT4G14690, AT3G22840, AT4G14690, AT3G22840, AT4G14690, AT3G22840, AT4G14690, AT3G22840, AT4G14690, AT3G22840, AT4G14690, AT3G22840, AT4G14690, AT3G22840, AT4G14690, AT3G22840, AT4G14690, AT3G22840, AT4G14690, AT3G22840, AT4G14690, AT3G22840, AT4G14690, AT3G22840, AT4G14690, AT3G22840, AT4G14690, AT3G22840, AT4G14690, AT3G22840, AT4G14690, AT3G22840, AT4G14690, AT3G22840, AT4G14690	BRADI1G55620, BRADI1G55560, BRADI1G55580	OS01G0246400, OS07G0178800, OS07G0178700, OS01G0246400, OS07G0178800, OS07G0178700, OS01G0246400, OS07G0178800, OS07G0178700	GRMZM2G425728, GRMZM2G355752, GRMZM2G425728, GRMZM2G355752, GRMZM2G425728, GRMZM2G355752, GRMZM2G425728, GRMZM2G355752, GRMZM2G425728, GRMZM2G355752, GRMZM2G425728, GRMZM2G355752, GRMZM2G425728, GRMZM2G355752, GRMZM2G425728, GRMZM2G355752, GRMZM2G425728, GRMZM2G355752						27.438	0.803333	144.807	0	570.754	1.93537	183.988	0		4.1316	7.7788	7.939	7.622		-1.2464	1.2911		2.4008	1.6081		1.116e-11	4.182e-24	3.86e-44	5.018e-22		0.1717	0.1591		6.518e-15	3.274e-09	DEG23
Traes_1AL_BF82E1ECF	AT1G12110	BRADI3G33030, BRADI3G33040	OS10G0554200	GRMZM2G161459, GRMZM2G112154, GRMZM2G161459, GRMZM2G112154						43.3649	80.7666	63.5639	107.025	39.6056	73.4799	25.0523	139.19		-0.8831	-0.7151	-0.9174	-2.4268		0.396	-0.9007		0.5639	0.6088		0.001028	0.006624	0.001298	2.086e-17		0.1201	0.0006662		0.04189	0.04593	DEG9
Traes_1AL_BFC1FF7AE	AT3G46460, AT5G59300, AT3G55380, AT3G46460, AT5G59300, AT3G55380	BRADI2G23240	OS05G0460200	GRMZM2G007276, GRMZM2G012052						618.487	1334.57	427.917	934.521	633.143	1006.87	517.778	994.873		-1.0967	-1.1058	-0.671	-0.9306		-0.5079	0.0169		-0.517	0.2765		1.368e-05	1.364e-05	0.008132	0.0002414		0.04349	0.9467		0.04248	0.2765	DEG9
Traes_1AL_BFEAF5CA7	AT3G44200	BRADI2G24010								111.475	64.2661	106.879	136.08	124.459	91.6401	65.2822	131.917		0.7844	-0.3444	0.4444	-1.0119		1.0773	-0.5562		-0.0516	0.9002		8.225e-06	0.03994	0.0125	2.528e-08		4.885e-10	0.002058		0.7623	5.007e-07	DEG28
Traes_1AL_C02321B08	AT5G18870, AT5G18860, AT5G18890	BRADI2G25630	OS05G0406100	GRMZM2G386229						103.744	147.08	133.935	147.017	226.594	199.665	47.2353	123.093		-0.5014	-0.0847	0.1802	-1.3769		0.0008	0.6836		0.4176	2.2407		0.004722	0.6325	0.2951	1.707e-11		0.9961	0.0001885		0.02161	1.309e-30	DEG28
Traes_1AL_C04849EE3		BRADI2G20020	OS05G0513400	GRMZM2G120175						104.051	93.4553	107.934	101.516	176.103	91.6088	63.5849	103.457		0.1444	0.0671	0.8711	-0.6885		0.113	-0.1346		0.0358	1.425		0.3981	0.6993	5.432e-07	0.0002629		0.5086	0.4696		0.8367	7.141e-16	DEG28
Traes_1AL_C05349EA91										59.5382	34.7788	94.2007	88.4927	93.5315	20.3929	70.4511	63.3227		0.7627	0.1026	2.2471	0.1473		1.3178	-1.641		0.6578	0.4588		0.003581	0.6694	2.542e-14	0.5655		2.631e-07	7.668e-08		0.007639	0.05972	DEG26
Traes_1AL_C176529A3	AT5G58787, AT5G01520, AT3G47160	BRADI3G27700	OS10G0445400	GRMZM2G148908						196.475	339.908	68.6117	122.638	156.645	388.232	146.087	167.895		-0.7842	-0.8292	-1.3575	-0.1938		-1.4667	1.2052		-1.5116	0.0415		2.804e-08	1.956e-06	9.457e-20	0.2181		2.066e-23	1.549e-15		4.378e-19	0.7895	DEG6
Traes_1AL_C18C8483E	AT5G48820, AT2G32710, AT3G24810, AT5G48820, AT2G32710, AT3G24810	BRADI3G28507	OS10G0471700	GRMZM2G116885, GRMZM2G037926						13.4882	22.195	36.8357	45.4152	17.5238	35.4768	36.0172	76.9585		-0.7152	-0.2724	-0.777	-1.083		1.0078	-1.1373		1.4507	-0.8312		0.03668	0.3503	0.01844	0.0001458		0.0007873	0.0001186		1.476e-05	0.009503	DEG28
Traes_1AL_C1EF04361	AT1G24510	BRADI3G33860	OS06G0562600	GRMZM2G043383, GRMZM2G070542						19.8097	20.0134	41.5541	27.2149	45.1528	16.6375	50.6877	12.21		-0.0126	0.6126	1.5059	1.9662		0.3957	0.3265		1.0208	-0.1338		0.9703	0.05119	1.513e-05	1.095e-07		0.2277	0.4285		0.001657	0.6517	DEG28
Traes_1AL_C21696173			OS07G0538200, OS07G0538400	GRMZM2G021624, GRMZM2G087625, GRMZM2G140231, GRMZM2G431018, GRMZM2G021624, GRMZM2G087625, GRMZM2G140231, GRMZM2G431018						135.957	54.2725	135.403	22.6243	77.1348	36.4981	83.6063	12.0184		1.3077	2.5469	1.0276	2.7315		-1.2269	1.5273		0.0122	-0.1767		3.387e-06	8.843e-17	0.0009096	1.818e-13		9.106e-05	8.941e-05		0.9642	0.5361	DEG23
Traes_1AL_C22E4F573										26.6225	42.1497	22.9827	53.1796	38.3457	69.6623	21.0929	50.9808		-0.6512	-1.2159	-0.8525	-1.2316		0.304	0.4448		-0.2607	0.8239		0.09486	0.002397	0.02743	0.002209		0.4208	0.2475		0.527	0.04153	DEG9
Traes_1AL_C2313FF27	AT4G13400	BRADI2G17170	OS05G0556000	GRMZM2G149800, GRMZM2G314692						221.366	42.1567	128.349	24.8782	60.8509	12.2918	92.1278	12.1601		2.3874	2.3144	2.1106	2.8608		-0.7542	0.1042		-0.8272	-0.6459		1.051e-34	4.728e-25	3.921e-13	2.042e-20		0.001641	0.7801		2.143e-06	0.00126	DEG23
Traes_1AL_C40703A29	AT1G27130, AT1G10360, AT1G69920, AT1G59670, AT1G10370, AT1G27140, AT1G59700, AT1G69930, AT1G27130, AT1G10360, AT1G69920, AT1G59670, AT1G10370, AT1G27140, AT1G59700, AT1G69930	BRADI3G31841, BRADI3G31834	OS10G0530400	GRMZM2G363540						70.186	63.0653	121.218	64.4505	112.13	14.1695	40.8133	21.758		0.1495	0.9157	2.8241	0.8902		0.0431	-0.502		0.8093	1.4318		0.4543	2.358e-06	3.689e-25	0.001289		0.8302	0.1244		2.647e-05	7.968e-12	DEG26
Traes_1AL_C407541EB			OS12G0228350							28.8937	50.8286	36.86	59.7738	78.789	67.3173	31.7231	70.808		-0.7878	-0.7235	0.1625	-1.1308		0.2271	-0.0728		0.2913	1.2205		0.02108	0.03399	0.6227	0.0009598		0.4884	0.8276		0.4113	0.0003135	DEG5
Traes_1AL_C42DE440F	AT1G52230, AT3G16140	BRADI2G16810	OS05G0560000	GRMZM2G451224						13629.2	31468	9423.7	29833.2	31029.1	66171.2	17442.1	73134.1		-1.191	-1.6397	-1.0782	-2.0405		-0.0759	-0.1424		-0.5247	0.8198		9.662e-06	1.13e-09	6.171e-05	3.431e-14		0.7778	0.5966		0.05138	0.002323	DEG9
Traes_1AL_C4650CF30	AT5G58640, AT3G47300	BRADI2G22740	OS05G0467300	GRMZM2G173874						384.006	345.955	399.734	294.866	747.057	283.352	478.576	297.86		0.1486	0.4357	1.369	0.6747		-0.2269	-0.0697		0.0602	0.6245		0.6031	0.1291	1.908e-06	0.01898		0.4284	0.8104		0.8336	0.02808	DEG11
Traes_1AL_C49C8F4AE	AT3G51850	BRADI2G22750	OS05G0467000	GRMZM2G088361, GRMZM2G030673						83.8775	42.3148	169.643	59.6914	278.12	42.1848	101.6	49.5595		0.9858	1.4647	2.6536	1.0224		0.5027	-0.2065		0.9817	1.4247		5.592e-05	2.767e-10	4.534e-27	4.802e-05		0.04414	0.4518		1.472e-05	1.015e-10	DEG11
Traes_1AL_C4A75551B										0.614767	1.85103	2.16833	0.918233	146.514	1.06087	0.9372	1.66597		-1.0664	1.0792	6.2489	-0.6683		-0.727	-0.4837		1.4186	6.4335		0.2756	0.2599	2.424e-12	0.5002		0.4474	0.6286		0.1473	2.821e-13	DEG11
Traes_1AL_C4B3AD41D			OS11G0483000							12.2606	34.5194	4.85433	27.3834	39.5708	80.1464	24.201	147.068		-1.3849	-2.1394	-0.918	-2.5557		-0.3058	-0.8673		-1.0603	0.7705		0.0002803	2.698e-06	0.007091	1.139e-13		0.386	0.007624		0.02653	0.03199	DEG28
Traes_1AL_C4B40A214	AT5G28840	BRADI3G26860	OS10G0417600	GRMZM2G124434						408.577	87.914	613.873	294.282	1670.16	109.769	786.927	388.372		2.1598	1.0381	3.8383	0.9963		1.6974	-1.7834		0.5757	1.0586		1.522e-09	0.00315	8.182e-27	0.004576		2.14e-06	7.475e-07		0.1009	0.002417	DEG28
Traes_1AL_C4C5018EC	AT5G43920	BRADI3G28200	OS10G0465000	GRMZM2G097640						354.272	637.834	195.552	261.557	204.968	894.345	287.213	426.366		-0.8446	-0.4068	-2.1061	-0.5731		-1.2808	1.0664		-0.843	-0.4665		5.895e-10	0.006171	6.916e-49	5.668e-05		2.102e-20	1.263e-14		9.18e-09	0.001529	DEG6
Traes_1AL_C4F9F792D	AT5G14910	BRADI2G30370	OS05G0337400	GRMZM2G088669						284.176	500.521	126.827	511.256	2880.55	662.685	190.841	1273.43		-0.7568	-1.8519	1.9773	-2.5405		0.0286	-0.8777		-1.0666	3.6401		0.2113	0.002308	0.001072	2.744e-05		0.9624	0.1467		0.07948	1.835e-09	DEG5
Traes_1AL_C536948FC	AT4G24130	BRADI3G30870		GRMZM6G132224						30.6353	42.8628	17.5562	45.5827	33.9558	80.2395	39.6849	97.777		-0.486	-1.2426	-1.2273	-1.2734		0.0955	-0.3162		-0.661	-0.2701		0.1171	0.0002184	7.825e-05	1.938e-05		0.7505	0.2776		0.05528	0.3943	DEG9
Traes_1AL_C54DD97DE	AT3G19510	BRADI2G19610		GRMZM2G136369, GRMZM2G094935, GRMZM2G474656						279.843	313.11	264.177	250.87	134.203	313.032	187.296	176.864		-0.1621	0.067	-1.1739	0.0782		-0.3179	0.8147		-0.0889	-0.4375		0.4878	0.7771	1.272e-06	0.7471		0.1744	0.0007483		0.7066	0.07204	DEG6
Traes_1AL_C62D86AA8	AT3G02420	BRADI2G14580	OS05G0589000	GRMZM5G812356						1049.01	690.646	914.276	663.864	1277.56	566.394	1759.71	674.348		0.6002	0.4664	1.1633	1.3747		-0.0557	-0.2515		-0.1896	-0.463		0.001766	0.01556	1.972e-09	9.6e-13		0.7724	0.1987		0.3236	0.01524	DEG23
Traes_1AL_C64C85707		BRADI3G31727	OS10G0527800, OS10G0528100	GRMZM2G025190						1189.04	108.856	819.563	101.016	141.124	27.1049	1392.6	37.0415		3.3991	2.9787	2.3036	5.1449		-0.1038	-0.4412		-0.5243	-3.2825		9.056e-32	1.427e-24	4.299e-12	5.18e-59		0.7276	0.2163		0.06366	1.025e-29	DEG23
Traes_1AL_C65571370	AT2G37700, AT1G02205, AT1G02190									10.1254	1.61087	16.0426	1.5026	107.113	2.17943	16.33	2.031		2.2127	2.9274	5.1794	2.5186		-0.1341	-0.1137		0.5806	2.5471		0.004419	0.0001861	1.75e-11	0.00143		0.8759	0.8974		0.3996	0.0001029	DEG11
Traes_1AL_C67577AB2	AT3G60910	BRADI2G26520	OS05G0392200							25.5781	332.396	29.956	260.22	49.1108	571.373	25.7935	466.587		-3.6581	-3.0137	-3.6523	-4.1448		-0.3536	0.2893		0.2908	0.7817		3.352e-81	1.222e-54	7.253e-98	2.102e-99		0.007755	0.02719		0.2211	0.0005657	DEG9
Traes_1AL_C76740616										28.7447	43.0871	20.4477	81.0632	78.6846	95.3018	47.6611	35.5114		-0.5691	-1.8957	-0.3427	0.4254		0.9129	1.4146		-0.4138	0.6466		0.05499	7.502e-10	0.2083	0.1613		0.0009123	2.033e-06		0.2059	0.02038	DEG28
Traes_1AL_C76BCC7EC	AT5G22380, AT3G44350, AT5G22380, AT3G44350	BRADI2G23967	OS05G0442700	GRMZM2G465835, GRMZM2G172264						34.0196	1.25333	59.4146	1.16877	72.1519	2.1217	288.118	0.947533		4.1159	5.0241	4.5655	7.2124		-0.1518	0.6887		0.7564	-1.9582		1.843e-09	5.61e-13	1.016e-11	1.404e-21		0.8531	0.4262		0.1467	0.0001111	DEG23
Traes_1AL_C7AEBC869	AT3G52110	BRADI1G73010	OS03G0174200	GRMZM2G142609, GRMZM2G376282						48.8842	36.6699	47.2657	37.1517	116.639	24.1183	42.1092	39.4161		0.406	0.3086	2.1456	0.0987		0.0242	-0.6446		-0.0732	1.4023		0.3023	0.4388	1.359e-07	0.8072		0.9515	0.1286		0.8529	0.0002824	DEG11
Traes_1AL_C7C9FD255	AT1G65290	BRADI2G27090	OS05G0377000	GRMZM2G062481						329.144	255.709	317.334	333.101	1404.84	323.065	566.884	498.731		0.3483	-0.0615	2.0279	0.1771		0.3647	-0.5999		-0.0451	1.251		0.4713	0.8989	2.679e-05	0.7136		0.4507	0.2152		0.9256	0.009375	DEG11
Traes_1AL_C7FD90C13		BRADI2G17982	OS05G0543600	GRMZM2G119693, GRMZM2G175232						18.0559	19.4592	17.645	83.1495	47.0671	17.5029	19.204	41.0736		-0.1225	-2.3891	1.4188	-1.0783		2.0503	-1.2613		-0.2163	1.2358		0.7321	6.835e-12	7.805e-05	0.001957		2.524e-10	0.0005835		0.5689	0.0002805	DEG4
Traes_1AL_C84EAD5EB	AT3G61750	BRADI2G17067	OS05G0556400							43.2559	2.7006	17.4133	25.9633	10.6509	21.1387	21.6046	52.2131		3.7727	-0.5614	-0.8892	-1.2503		3.0605	-1.3686		-1.2735	-1.0075		2.3e-16	0.0772	0.01608	1.719e-05		6.289e-11	8.207e-06		2.94e-05	0.00469	DEG28
Traes_1AL_C852643EE	AT4G21700	BRADI2G16940	OS05G0557500	GRMZM2G027420						73.8949	55.3499	81.1019	61.8625	95.3459	31.7752	83.243	54.0978		0.4086	0.4044	1.4926	0.6005		0.1574	-0.7467		0.1533	0.1453		0.2676	0.2734	0.0001165	0.1095		0.6707	0.05984		0.6767	0.6907	DEG23
Traes_1AL_C8A2D7C80	AT2G46300, AT1G01453, AT4G01110, AT2G46300, AT1G01453, AT4G01110	BRADI3G09780	OS02G0261000	GRMZM2G147772, GRMZM2G140561						18.6182	8.51667	10.3533	33.0601	19.8772	35.4322	15.1156	74.8232		1.1279	-1.5583	-0.7779	-2.2597		1.9625	-1.1532		-0.7237	0.3286		0.002585	1e-05	0.01697	5.337e-13		3.828e-08	6.704e-05		0.05072	0.3437	DEG5
Traes_1AL_CA09A0580	AT3G48410, AT2G36290, AT1G74290, AT1G74280, AT1G74300, AT3G54240			GRMZM2G074914						49.1526	228.522	49.5808	317.988	97.4347	179.608	51.367	266.471		-2.1875	-2.5568	-0.8225	-2.3537		0.475	-0.5879		0.1057	0.9434		4.667e-23	5.477e-30	0.0001511	5.952e-26		0.01679	0.004706		0.6659	4.736e-05	DEG9
Traes_1AL_CA17722B6		BRADI2G24910	OS05G0424000	GRMZM2G164814						837.739	801.395	333.958	573.113	302.296	680.049	724.363	685.211		0.0632	-0.7555	-1.1478	0.0803		-0.4839	-0.0177		-1.3026	-1.2458		0.5788	5.36e-10	1.342e-20	0.4925		2.658e-05	0.8817		2.89e-27	1.209e-24	DEG6
Traes_1AL_CA2AFD745		BRADI3G31737, BRADI3G31750	OS10G0527800, OS10G0528100, OS10G0527800, OS10G0528100	GRMZM2G025190						290.809	262.675	239.362	76.556	335.82	278.989	565.676	92.1832		0.146	1.625	0.2525	2.5743		-1.7432	1.5674		-0.2641	-0.7544		0.6255	1.444e-07	0.4016	8.008e-17		1.406e-08	5.155e-07		0.3799	0.01128	DEG12
Traes_1AL_CBB9E4CDC	AT4G32250	BRADI1G30360	OS06G0639500	GRMZM2G140082						56.7252	95.0018	38.4109	81.8149	32.3626	100.074	41.2677	75.4204		-0.7463	-1.0905	-1.5811	-0.8677		-0.2222	0.3804		-0.5664	-0.3331		0.001437	1.752e-05	1.312e-09	0.0006478		0.3289	0.1168		0.0293	0.2202	DEG9
Traes_1AL_CBF8E5E30	AT3G05640, AT3G16800, AT5G27930, AT3G05640, AT3G16800, AT5G27930	BRADI2G27977, BRADI2G27970	OS05G0358500	GRMZM2G069713						81.7452	67.4423	60.6435	94.9218	54.3671	113.84	94.5238	53.2146		0.2767	-0.7174	-1.0171	0.813		0.4913	1.0731		-0.5027	-0.757		0.3104	0.01014	0.0003001	0.004391		0.06972	0.0001882		0.07346	0.006729	DEG28
Traes_1AL_CC4CF4E71		BRADI3G31777, BRADI3G31787	OS10G0368100, OS10G0365200, OS10G0528300, OS10G0368100, OS10G0365200, OS10G0528300							224.051	267.512	342.403	113.539	17.0079	4.74983	3.18953	10.311		-0.256	1.5764	1.9713	-1.5142		-1.2245	-1.2067		0.6079	2.2788		0.2767	5.746e-11	2.529e-05	0.003162		3.485e-07	0.0175		0.009904	1.498e-06	DEG21
Traes_1AL_CCD12AF18		BRADI2G26590	OS05G0391600	GRMZM5G869788, GRMZM2G139574						23.6752	50.6659	19.0358	61.8611	40.1906	93.3355	35.4291	89.082		-1.0422	-1.656	-1.2367	-1.3047		0.2978	0.0604		-0.316	0.1285		0.0003929	1.059e-07	1.121e-05	3.387e-06		0.2699	0.8212		0.3419	0.6626	DEG9
Traes_1AL_CCDAC9481	AT3G06140, AT5G19080	BRADI2G26290	OS05G0397650							252.585	274.546	250.927	239.096	278.641	153.839	356.174	86.7556		-0.1189	0.0653	0.8214	2.0131		-0.1994	0.8183		-0.0153	-0.3734		0.6424	0.8004	0.001812	8.264e-14		0.4363	0.003081		0.9528	0.1448	DEG17
Traes_1AL_CD341167E	AT3G58630	BRADI2G16780	OS05G0560600	GRMZM2G157219						112.357	95.5129	75.5054	102.351	156.652	99.25	440.24	71.4909		0.2489	-0.3908	0.6264	2.6175		0.1173	0.4933		-0.5224	-1.4977		0.1676	0.04029	0.000689	2.859e-44		0.5183	0.01577		0.005819	1.593e-19	DEG13
Traes_1AL_CD627FE88	AT4G15563	BRADI2G27330	OS05G0372800	GRMZM5G820460, AC233942.1_FG001						78.9406	27.0462	116.169	24.7116	140.812	32.7956	121.321	25.159		1.5595	2.1797	2.0698	2.2462		-0.0835	0.353		0.5367	0.1766		1.835e-13	1.574e-24	1.24e-22	2.676e-21		0.7325	0.1932		0.00218	0.2842	DEG23
Traes_1AL_CD83B0FA4	AT1G65020	BRADI3G34290	OS10G0577000	GRMZM2G053079						458.909	399.727	483.19	476.61	1025.42	423.481	469.615	541.401		0.1967	0.0226	1.2569	-0.202		0.251	-0.3524		0.0769	1.1066		0.4341	0.9284	5.944e-07	0.4226		0.318	0.1644		0.7602	9.742e-06	DEG11
Traes_1AL_CDC56D57A	AT2G14260	BRADI2G19980	OS05G0513900	GRMZM2G176396						228.503	69.7103	370.27	112.703	900.809	251.643	337.277	205.635		1.663	1.6593	1.7872	0.695		0.6723	0.2827		0.6686	1.3748		2.478e-05	2.145e-05	3.941e-06	0.07421		0.09048	0.47		0.08461	0.0003592	DEG23
Traes_1AL_CE21D317D	AT4G16790, AT3G60380, AT4G16790, AT3G60380	BRADI3G33420	OS10G0562000	GRMZM2G069807, GRMZM2G365134						46.6718	51.8494	39.4765	62.6133	25.4672	34.8692	45.7147	89.0442		-0.1614	-0.6857	-0.4355	-0.9486		0.278	-1.2801		-0.2463	-0.7671		0.5251	0.008983	0.1416	0.0001864		0.2616	2.038e-06		0.359	0.00656	DEG1
Traes_1AL_CEA78C84D	AT1G04770, AT5G48850	BRADI2G20540	OS05G0506000	GRMZM2G079613						29.9228	89.271	84.0086	60.1083	100.077	450.81	85.6579	181.661		-1.552	0.497	-2.0927	-1.0721		-0.5608	1.2989		1.4881	0.2783		2.173e-09	0.04357	3.042e-20	4.326e-06		0.0201	5.27e-09		1.725e-08	0.2416	DEG5
Traes_1AL_CF1508399	AT1G80210, AT3G06820, AT1G80210, AT3G06820	BRADI2G18080	OS05G0542600	GRMZM2G152436, GRMZM2G096491						268.294	223.437	303.588	177.739	524.247	222.153	231.836	194.433		0.2596	0.7638	1.2084	0.2533		-0.3256	0.1952		0.1786	1.1503		0.2611	0.001057	1.977e-07	0.2833		0.1626	0.4135		0.4396	5.435e-07	DEG11
Traes_1AL_CF205C38E	AT4G36960	BRADI2G27110	OS05G0376000							406.177	433.657	282.422	202.783	271.41	381.229	502.045	241.409		-0.0934	0.4908	-0.4654	1.051		-1.0894	0.6607		-0.5052	-0.8557		0.5786	0.005349	0.007667	1.679e-09		2.527e-10	0.0001955		0.003366	6.081e-07	DEG17
Traes_1AL_CF6B4931E	AT3G47050, AT3G47040, AT3G47000, AT3G47010, AT3G47050, AT3G47040, AT3G47000, AT3G47010	BRADI2G23720	OS05G0449600	GRMZM2G181259, GRMZM2G115065						133.832	325.367	132.028	279.087	41.7432	123.357	74.5782	124.629		-1.2738	-1.068	-1.4607	-0.7426		-0.2206	-0.0177		-0.0148	-0.7357		1.51e-11	3.294e-08	1.25e-10	0.0004378		0.2275	0.9324		0.9409	0.001375	DEG6
Traes_1AL_CF6C67E1B	AT3G24420	BRADI2G14500	OS05G0590300	GRMZM2G141999						28.975	185.104	16.0395	121.303	36.1645	293.008	112.221	432.789		-2.623	-2.6853	-2.8785	-1.9319		-0.5991	-0.5594		-0.6613	-1.506		4.001e-25	1.523e-20	1.643e-30	4.947e-18		0.007493	0.01026		0.03411	3.669e-09	DEG9
Traes_1AL_CFB30CB73										58.8144	101.472	93.2662	125.477	373.856	93.9528	96.3647	194.832		-0.7486	-0.4066	1.8943	-0.9688		0.2938	-1.0023		0.6358	1.8607		0.127	0.4054	0.0001014	0.04662		0.5457	0.04059		0.1971	0.0001235	DEG11
Traes_1AL_CFCE7C579	AT3G24740	BRADI1G52520	OS07G0419800	GRMZM2G141941						226.864	212.494	183.591	181.495	154.972	331.376	197.157	310.018		0.0924	0.0338	-1.0415	-0.6515		-0.2281	0.0918		-0.2867	-0.2981		0.6114	0.8569	2.565e-08	0.0003898		0.2137	0.6148		0.1227	0.1132	DEG6
Traes_1AL_D0130DE81	AT3G59280, AT5G61880	BRADI3G28907	OS10G0479600							107.114	272.978	91.6418	165.548	145.248	255.587	90.7603	249.927		-1.3267	-0.8497	-0.8431	-1.4367		-0.7106	0.0307		-0.2336	0.6243		3.979e-06	0.003959	0.003621	8.697e-07		0.01249	0.9147		0.433	0.03422	DEG9
Traes_1AL_D0514B2B2			OS05G0498800, OS09G0292300							31.7351	36.3889	24.6043	36.8997	11.6503	99.2708	8.01917	63.3963		-0.1962	-0.6587	-2.87	-2.8552		0.0058	0.6387		-0.4567	0.6239		0.6407	0.1301	1.656e-10	1.173e-09		0.9889	0.1184		0.2968	0.2159	DEG6
Traes_1AL_D0CB07C73	AT3G61610	BRADI2G15930	OS05G0569400	GRMZM2G011662						52.8526	55.3292	61.7077	52.4277	106.909	49.7303	78.2173	68.8791		-0.0636	0.2625	1.0583	0.1875		-0.0736	-0.4722		0.2525	0.3986		0.8381	0.4028	0.0007941	0.5458		0.8129	0.1449		0.4211	0.1861	DEG11
Traes_1AL_D10D533C3		BRADI3G33990	OS10G0572300	GRMZM2G160454						164.232	74.1583	85.9764	50.3411	39.4051	60.7531	174.323	41.4038		1.1293	0.7958	-0.5141	2.0348		-0.5534	0.5371		-0.8869	-2.0119		0.0001031	0.009026	0.1091	6.731e-11		0.06786	0.1005		0.002436	4.428e-11	DEG28
Traes_1AL_D125112E6	AT1G07210	BRADI3G30060, BRADI2G58736	OS10G0500500	GRMZM2G135095, GRMZM2G096424, GRMZM2G135095, GRMZM2G096424						28.9749	50.7217	40.8471	46.5007	126.374	41.4875	44.7584	78.1713		-0.7628	-0.1719	1.5202	-0.7643		-0.1162	-0.8804		0.4747	1.4041		0.1298	0.7329	0.00239	0.1255		0.8153	0.08125		0.3517	0.004508	DEG11
Traes_1AL_D1AF9EF20			OS01G0132000, OS01G0131900	GRMZM2G156632						31.325	314.613	88.7048	95.673	2206.71	87.9557	21.9392	91.0583		-3.2469	-0.0946	4.5767	-1.9987		-1.6874	-0.0559		1.4649	6.5195		1.402e-22	0.7713	9.037e-47	1.732e-08		8.632e-08	0.8664		1.8e-05	4.818e-81	DEG28
Traes_1AL_D1CE5E0D6	AT2G27920	BRADI1G60610	OS03G0392600							0.486267	0	0.884267	0	82.8988	0	2.9026	0.473767		1.1214	1.6953	7.2542	1.9201		0	-0.898		0.5805	4.4361		0.3197	0.1289	1.263e-12	0.06533		1	0.4379		0.5866	1.116e-07	DEG11
Traes_1AL_D1E192C9C	AT3G05990	BRADI2G26467	OS05G0393100	GRMZM2G145752						236.931	171.298	206.593	156.283	111.442	177.522	240.537	114.711		0.4596	0.3868	-0.621	1.0475		-0.1321	0.6108		-0.2049	-1.0577		0.09379	0.1629	0.02869	0.000202		0.6326	0.03265		0.4565	0.0001565	DEG23
Traes_1AL_D2049E4A2	AT1G04410, AT5G43330	BRADI3G28820	OS10G0478200	GRMZM2G415359						4211.88	4029.77	3381.06	3848.44	6611.81	3252.52	4351.47	4834.14		0.0626	-0.1826	1.0027	-0.1487		-0.0651	-0.5605		-0.3102	0.5909		0.8473	0.5744	0.002042	0.6473		0.8413	0.08481		0.3399	0.06897	DEG11
Traes_1AL_D20D648FD	AT3G04400, AT2G33370, AT1G04480, AT3G04400, AT2G33370, AT1G04480, AT3G04400, AT2G33370, AT1G04480, AT3G04400, AT2G33370, AT1G04480, AT3G04400, AT2G33370, AT1G04480, AT3G04400, AT2G33370, AT1G04480, AT3G04400, AT2G33370, AT1G04480, AT3G04400, AT2G33370, AT1G04480, AT3G04400, AT2G33370, AT1G04480, AT3G04400, AT2G33370, AT1G04480, AT3G04400, AT2G33370, AT1G04480, AT3G04400, AT2G33370, AT1G04480, AT3…		OS03G0139100, OS10G0466700, OS02G0814700	GRMZM2G123495, GRMZM2G150058, GRMZM2G102230, GRMZM2G078396, GRMZM2G171181, GRMZM2G123495, GRMZM2G150058, GRMZM2G102230, GRMZM2G078396, GRMZM2G171181, GRMZM2G123495, GRMZM2G150058, GRMZM2G102230, GRMZM2G078396, GRMZM2G171181						438.171	659.199	551.776	908.975	1699.19	569.744	740.357	1016.75		-0.5785	-0.704	1.5467	-0.4491		0.4558	-0.8214		0.3304	1.1744		0.06225	0.0232	6.061e-07	0.1468		0.1405	0.008189		0.2883	0.0001435	DEG11
Traes_1AL_D20F00184	AT1G67930	BRADI2G27060	OS05G0378900	GRMZM2G039419						149.027	163.974	198.111	192.932	352.765	142.499	252.307	247.286		-0.1337	0.0422	1.2694	0.0294		0.2287	-0.782		0.4047	0.458		0.6709	0.8932	5.928e-05	0.9251		0.4654	0.01399		0.1996	0.1403	DEG11
Traes_1AL_D237080B5	AT3G58100		OS07G0539900, OS07G0539100, OS08G0244500, OS07G0539300, OS07G0538000, OS07G0539400	GRMZM2G431039, GRMZM5G846916, GRMZM2G114140, GRMZM2G454550, GRMZM2G431039, GRMZM5G846916, GRMZM2G114140, GRMZM2G454550, GRMZM2G431039, GRMZM5G846916, GRMZM2G114140, GRMZM2G454550, GRMZM2G431039, GRMZM5G846916, GRMZM2G114140, GRMZM2G454550, GRMZM2G431039, GRMZM5G846916, GRMZM2G114140, GRMZM2G454550, GRMZM2G431039, GRMZM5G846916, GRMZM2G114140, GRMZM2G454550						199.775	19.0459	123.782	4.67483	178.619	13.2326	171.283	4.06913		3.2755	4.4914	3.6794	5.0286		-1.8825	1.3867		-0.6665	0.0375		8.538e-13	1.157e-17	4.899e-14	1.261e-18		0.0005261	0.02338		0.1263	0.9313	DEG23
Traes_1AL_D2D434A29	AT5G18130, AT3G03870, AT5G18130, AT3G03870, AT5G18130, AT3G03870, AT5G18130, AT3G03870, AT5G18130, AT3G03870, AT5G18130, AT3G03870, AT5G18130, AT3G03870	BRADI1G54440	OS07G0204100	GRMZM2G097653, GRMZM2G023631, GRMZM2G111112, GRMZM2G088469, GRMZM2G097659, GRMZM2G057223, GRMZM2G019578						2974.1	2359.62	1666.07	677.553	913.958	2071.82	3075.39	1049.26		0.33	1.28	-1.1601	1.5325		-1.7778	0.9692		-0.8278	-1.7233		0.198	6.99e-07	6.842e-06	2.648e-09		5.081e-12	0.0001713		0.001265	2.168e-11	DEG17
Traes_1AL_D3485D1FF	AT1G08290	BRADI2G55540	OS01G0859100	GRMZM2G000836, GRMZM2G027960						22.6307	39.1544	31.7114	44.0791	29.5601	28.8539	76.6153	19.1619		-0.8075	-0.3474	0.1313	1.9802		0.1436	0.5371		0.6037	-1.3118		0.0007877	0.1288	0.6115	1.396e-13		0.5036	0.07275		0.0171	2.894e-09	DEG17
Traes_1AL_D36224AD9	AT5G02030	BRADI2G23530	OS05G0455200	GRMZM2G125976, GRMZM2G074645						272.299	242.558	180.667	388.45	228.347	275.145	294.014	438.763		0.1683	-1.0617	-0.2389	-0.5766		0.6807	-0.6745		-0.5492	-0.3368		0.2204	5.055e-14	0.09537	2.184e-05		4.509e-07	1.31e-06		0.0001265	0.01597	DEG9
Traes_1AL_D39C4F23A	AT2G37600, AT5G02450, AT3G53740, AT2G37600, AT5G02450, AT3G53740	BRADI2G23260	OS05G0459900	GRMZM2G009936, GRMZM5G850966						140.557	209.783	287.433	346.46	1573.76	237.144	261.222	393.755		-0.5482	-0.2584	2.5986	-0.5621		0.6879	-0.695		0.9778	2.4657		0.2819	0.6108	3.038e-07	0.2683		0.1753	0.172		0.05497	1.115e-06	DEG11
Traes_1AL_D436FD4B3	AT5G16760	BRADI3G43150	OS02G0466400	GRMZM2G084609						76.3933	59.3432	118.897	87.9919	467.327	97.8589	198.027	178.351		0.349	0.4414	2.1868	0.1482		0.5498	-0.8413		0.6422	1.1972		0.3802	0.2615	2.111e-08	0.702		0.1655	0.03281		0.1034	0.001801	DEG11
Traes_1AL_D51DB1D81	AT5G57230	BRADI1G45270, BRADI1G41880	OS10G0162834, OS06G0482200, OS10G0162834, OS06G0482200	GRMZM5G812270						45.5884	101.315	41.971	98.1766	70.8883	195.52	64.1061	170.661		-1.1646	-1.147	-1.5159	-1.396		-0.0581	0.2132		-0.0405	0.0933		2.174e-08	1.313e-07	2.933e-14	2.62e-12		0.7614	0.253		0.8615	0.6592	DEG9
Traes_1AL_D52432D7C	AT3G05350	BRADI1G54327	OS07G0205700	GRMZM2G025531						99.7045	101.374	78.2791	134.827	51.8139	145.815	82.7929	112.568		-0.0225	-0.7463	-1.3817	-0.4245		0.3918	0.355		-0.3321	-0.6022		0.9645	0.1409	0.006901	0.403		0.4364	0.4836		0.5135	0.2398	DEG6
Traes_1AL_D6B99979E	AT5G23760	BRADI3G30340	OS10G0506100	GRMZM2G056431						47.0892	57.9615	54.0707	49.4227	100.816	35.8459	42.5541	65.0743		-0.2798	0.1289	1.4218	-0.5967		-0.2245	-0.8458		0.1842	1.1726		0.414	0.7107	5.925e-05	0.0885		0.5111	0.01941		0.597	0.0006113	DEG28
Traes_1AL_D6C49C3BC	AT3G17730	BRADI3G33957	OS10G0571600	GRMZM2G082709						300.219	13.2629	383.114	30.054	104.418	8.5674	204.042	20.7191		4.4129	3.634	3.6344	3.2364		1.1342	-1.3195		0.3553	-0.9215		6.732e-46	7.781e-40	4.627e-22	5.251e-25		0.0007079	0.001559		0.1458	0.0003143	DEG23
Traes_1AL_D6D6DDE5E	AT5G01920	BRADI2G22210	OS05G0480000	GRMZM2G083470						800.125	366.459	1557.8	1271.63	2039.67	814.121	1046.75	2108.81		1.1155	0.2863	1.3129	-1.0011		1.7786	-1.3622		0.9494	0.9518		7.754e-07	0.1989	4.553e-09	7.099e-06		2.796e-15	1.201e-09		2.152e-05	1.942e-05	DEG11
Traes_1AL_D7BDD58BD	AT5G40010, AT3G28540, AT3G28520, AT3G28580, AT3G28510, AT5G40010, AT3G28540, AT3G28520, AT3G28580, AT3G28510		OS12G0639400, OS12G0639500	GRMZM2G310947						50.7505	29.8621	84.2133	35.3145	69.0671	8.9492	54.7717	13.0618		0.7403	1.1794	2.9192	2.0149		0.2589	-0.5909		0.698	0.3133		0.01207	3.805e-05	1.442e-14	2.22e-08		0.391	0.1802		0.01234	0.2638	DEG23
Traes_1AL_D8BA4FB5D	AT4G20130	BRADI2G14720	OS05G0587200	GRMZM5G807767						26.4818	41.8475	26.2891	56.6031	55.784	20.0647	22.1019	32.9879		-0.6099	-1.1564	1.3469	-0.5602		0.4455	-0.644		-0.1011	1.2631		0.02401	2.944e-05	4.862e-06	0.06395		0.0748	0.04163		0.732	6.386e-06	DEG4
Traes_1AL_D8FE82B94	AT1G03830, AT5G46070, AT1G03830, AT5G46070	BRADI2G16627		GRMZM2G031053, GRMZM2G098129						429.642	269.229	511.055	274.247	534.903	256.197	380.242	237.594		0.6655	0.877	1.0365	0.6706		0.026	0.111		0.2375	0.477		0.005666	0.0002717	2.029e-05	0.006035		0.9143	0.654		0.3212	0.04651	DEG23
Traes_1AL_D997AAC66		BRADI2G20800	OS05G0499600, OS05G0499800, OS05G0500200, OS05G0500000	GRMZM2G074631						9.44687	7.61667	11.0895	26.6315	7.03477	28.4721	7.32583	67.4391		0.2908	-1.4186	-2.0891	-3.1347		1.78	-1.2739		0.0706	-0.2283		0.4709	6.073e-05	1.978e-07	1.205e-18		5.894e-07	5.64e-06		0.8602	0.6169	DEG9
Traes_1AL_D9CCA97D9			OS09G0562600	GRMZM2G355233						222.576	13.8302	144.414	17.6152	38.9609	1.69127	210.919	0.473767		3.9663	2.9694	4.098	7.2114		0.3384	0.7126		-0.6585	-2.4009		1.377e-56	4.31e-35	2.013e-14	2.208e-26		0.2612	0.3888		0.0001243	5.167e-32	DEG23
Traes_1AL_DA0EE1337	AT1G43670	BRADI2G24090	OS05G0438600	GRMZM2G322953						594.451	117.949	322.686	80.9795	304.218	75.038	439.286	62.9541		2.2163	1.8936	1.9176	2.6516		-0.5124	0.2367		-0.8351	-0.4973		1.86e-05	0.0002742	0.0002519	4.332e-07		0.3265	0.6565		0.1055	0.3354	DEG23
Traes_1AL_DA243499C										530.571	36.1536	620.465	105.274	951.128	78.6029	1404.76	123.367		3.7202	2.4694	3.4715	3.386		1.4717	-0.6267		0.221	-0.5412		6.483e-17	1.486e-08	3.469e-15	9.28e-15		0.001052	0.161		0.6089	0.209	DEG23
Traes_1AL_DAA3531A3	AT2G42960, AT3G59110, AT2G42960, AT3G59110	BRADI2G14510	OS10G0497600	GRMZM2G026301, GRMZM2G010953						56.7439	36.2186	157.478	81.9809	988.758	183.383	336.248	145.333		0.6573	0.9775	2.4143	1.201		1.168	0.3348		1.4881	1.5482		0.009334	1.373e-05	2.138e-30	2.874e-08		2.257e-06	0.133		1.238e-10	3.147e-14	DEG28
Traes_1AL_DB08E00EB	AT1G71720	BRADI2G18650	OS05G0535800	GRMZM2G546254						26.0635	41.3471	21.6483	75.3855	215.072	68.4014	20.2227	139.038		-0.6267	-1.7367	1.5675	-2.6301		0.8233	-0.981		-0.2867	3.2166		0.2313	0.001032	0.002076	5.009e-07		0.1084	0.05508		0.5952	6.674e-10	DEG5
Traes_1AL_DB98BC65E	AT2G39340	BRADI2G23017	OS05G0462600	GRMZM2G390400, GRMZM2G134753						384.044	432.391	342.992	283.262	168.175	363.472	294.998	316.861		-0.1705	0.2632	-1.0825	-0.1054		-0.6074	0.1989		-0.1737	-0.7782		0.4073	0.2086	4.677e-07	0.6165		0.00334	0.3467		0.404	0.0002767	DEG6
Traes_1AL_DB9F37452	AT4G12700, AT2G04280, AT4G12700, AT2G04280	BRADI3G27870	OS10G0456400	GRMZM6G866436, GRMZM2G118433						37.145	36.1482	72.1558	57.7702	132.555	35.136	48.651	52.6695		0.0666	0.3213	1.8811	-0.1057		0.6843	-0.5342		0.939	1.4526		0.7864	0.1504	2.081e-15	0.6628		0.003599	0.0396		6.365e-05	2.67e-11	DEG11
Traes_1AL_DBFD7C798	AT2G28305, AT2G37210, AT5G03270, AT3G53450, AT2G28305, AT2G37210, AT5G03270, AT3G53450	BRADI3G28900	OS10G0479500	GRMZM5G879665, GRMZM2G100360						62.389	367.465	39.2448	700.935	87.7982	276.231	59.0657	183.886		-2.5378	-4.1502	-1.6077	-1.6286		0.9335	0.5792		-0.679	0.6001		9.402e-57	1.827e-113	1.372e-23	4.91e-21		1.395e-12	0.0001285		0.0008941	0.0009312	DEG28
Traes_1AL_DC43D6836		BRADI2G19350		GRMZM2G106819, GRMZM2G031580						399.447	3348.47	159.508	2475.38	260.238	2894.08	340.461	3731.57		-3.0502	-3.9182	-3.4784	-3.433		-0.4331	-0.3652		-1.3011	-0.4106		1.936e-65	7.145e-97	1.164e-80	1.947e-81		0.0134	0.03752		9.078e-12	0.02794	DEG9
Traes_1AL_DCD29EF07	AT5G07270	BRADI3G31460	OS10G0521600	GRMZM6G399977						524.626	351.673	283.398	150.523	316.127	604.633	522.459	244.667		0.576	0.92	-0.9471	1.0982		-1.2132	1.3023		-0.8692	-0.743		7.132e-09	2.536e-15	1.03e-19	1.173e-23		2.502e-27	5.397e-32		7.799e-17	5.699e-13	DEG15
Traes_1AL_DD4604320	AT2G44590, AT3G60190	BRADI3G33850	OS10G0567800	GRMZM2G070899						141.193	106.31	174.139	76.3875	195.084	89.1457	218.948	79.543		0.4116	1.2165	1.1353	1.4463		-0.4706	0.1579		0.3343	-0.1531		0.01313	1.733e-12	8.766e-11	5.73e-16		0.007373	0.4176		0.03979	0.3288	DEG23
Traes_1AL_DDC13A76D		BRADI3G33150	OS10G0555900	GRMZM2G082520, GRMZM2G013671, GRMZM2G342246, GRMZM2G104013, GRMZM2G021427						36.4582	7.72293	3.6569	402.06	6.23213	60.3982	16.7557	398.566		2.1156	-6.6855	-2.9285	-4.5406		5.5747	-2.7018		-3.2264	-1.0897		2.916e-11	9.57e-56	3.907e-18	6.753e-78		2.004e-79	1.165e-44		2.496e-13	0.003062	DEG9
Traes_1AL_DDEE6AC00	AT1G01470, AT2G46140	BRADI2G15410	OS05G0584200	GRMZM2G045664						4192.09	7605.54	2806.65	4583.69	16592.5	5548.52	4182.32	4112.96		-0.8161	-0.6709	1.5025	0.0229		-0.6938	0.41		-0.5487	1.8896		0.1122	0.1917	0.003449	0.9644		0.1769	0.425		0.2857	0.000235	DEG28
Traes_1AL_DE1EC781C	AT1G08460	BRADI2G24020	OS05G0440300, OS05G0440250	GRMZM2G046824, GRMZM2G056539, GRMZM2G046824, GRMZM2G056539						131.136	164.217	127.108	112.703	259.699	117.524	107.669	113.325		-0.3145	0.1602	1.0964	-0.0698		-0.5264	0.0481		-0.0516	1.2143		0.4346	0.6933	0.00683	0.8643		0.1918	0.9068		0.8987	0.0026	DEG11
Traes_1AL_DE32FBCFA	AT3G12860, AT1G56110, AT3G12860, AT1G56110	BRADI1G32180	OS07G0661800	GRMZM2G110233, GRMZM2G144995						144.593	280.116	322.865	442.883	278.827	210.639	206.621	295.978		-0.948	-0.4739	0.3808	-0.5155		0.6586	-0.4912		1.1327	0.4052		1.195e-06	0.01233	0.0533	0.008175		0.0004688	0.01302		7.808e-09	0.03693	DEG4
Traes_1AL_DEB909C21	AT5G56460	BRADI3G27180	OS10G0431900	GRMZM2G119521						80.1138	23.2538	72.8555	41.4925	46.1623	19.297	113.106	36.8654		1.7559	0.835	1.2908	1.6057		0.8345	-0.9368		-0.0864	-1.2518		2.947e-08	0.006218	0.0002372	3.115e-07		0.01046	0.009791		0.7699	3.084e-05	DEG28
Traes_1AL_DF31196A4	AT3G10950, AT3G60245	BRADI2G17040	OS05G0557000	GRMZM6G791392						159.142	184.329	192.792	246.864	562.47	152.896	331.81	293.917		-0.2051	-0.3343	1.8325	0.1724		0.4136	-0.9224		0.2843	0.7377		0.555	0.3354	1.392e-07	0.6173		0.2317	0.008434		0.4149	0.03139	DEG11
Traes_1AL_DF3BE19C4	AT4G33030	BRADI2G26870, BRADI3G34340	OS05G0387200	GRMZM2G053322						740.782	747.871	738.264	913.734	119.097	215.068	131.421	266.012		-0.0138	-0.3018	-0.7939	-1.0016		0.2851	-0.3055		-0.0029	-0.0978		0.9597	0.2688	0.005685	0.0004091		0.2951	0.2797		0.9915	0.7341	DEG21
Traes_1AL_E04AE1B94	AT5G45740, AT1G16960, AT1G53400, AT5G45740, AT1G16960, AT1G53400	BRADI2G19030	OS05G0529400	GRMZM2G101282, GRMZM2G050952						46.4162	6.1625	67.9147	11.0201	51.3159	4.963	64.6894	5.3759		2.8416	2.5751	3.0601	3.4774		0.8469	0.0499		0.5804	-0.3674		3.436e-13	4.586e-14	8.17e-13	1.58e-14		0.04993	0.9277		0.04265	0.1996	DEG23
Traes_1AL_E0DDEFE30	AT4G35820	BRADI3G29950								61.8111	44.6061	52.4341	29.9705	78.8617	36.924	65.8847	30.0669		0.4544	0.8144	1.0382	1.1105		-0.5651	0.2692		-0.2051	0.1969		0.1396	0.01193	0.001283	0.000808		0.07894	0.4413		0.5082	0.5153	DEG23
Traes_1AL_E0F69742D	AT4G00240, AT4G11840, AT4G11830, AT2G42010, AT4G11850	BRADI3G31637	OS10G0524400	GRMZM2G133943						135.579	110.339	97.6492	66.4522	80.9197	95.3473	138.846	59.8647		0.2846	0.5851	-0.1924	1.204		-0.7478	0.662		-0.4473	-0.7344		0.06511	0.0007843	0.2747	4.814e-11		8.18e-06	0.0006164		0.005586	8.315e-06	DEG23
Traes_1AL_E1217EB7D	AT1G75510, AT3G52270, AT1G75510, AT3G52270	BRADI2G20310	OS05G0509900	GRMZM2G049091, GRMZM2G060284						351.061	280.224	323.391	278.501	480.641	226.154	455.857	318.79		0.321	0.2306	1.0621	0.5138		-0.0108	-0.4848		-0.1012	0.0636		0.123	0.272	5.468e-07	0.01401		0.9589	0.02403		0.6282	0.7578	DEG23
Traes_1AL_E12BF1698		BRADI3G33110	OS10G0555600, OS10G0555700							34.0515	165.721	0.4391	817.393	20.2456	241.308	4.66233	1869.04		-2.2576	-8.9661	-3.6742	-8.4234		2.2971	-2.939		-4.4115	1.8102		2.247e-22	8.904e-51	3.668e-42	2.716e-113		7.465e-32	3.205e-51		4.898e-13	1.332e-05	DEG9
Traes_1AL_E195290EF	AT1G49240, AT3G18780, AT5G09810	BRADI2G24070	OS05G0438800	GRMZM2G126010						517.465	235.497	378.77	245.608	223.947	148.692	362.768	211.063		1.1336	0.6426	0.6356	0.7789		0.0571	-0.515		-0.4339	-0.6582		3.361e-25	1.201e-08	9.245e-07	7.321e-11		0.6189	0.000119		5.203e-05	9.709e-09	DEG28
Traes_1AL_E1AB079FF	AT1G60850, AT1G60620, AT1G60850, AT1G60620	BRADI1G15810	OS02G0723600, OS03G0295400	GRMZM2G025356						25.7847	72.3997	35.7167	106.778	69.1679	60.8686	48.1726	78.2778		-1.4433	-1.4328	0.1429	-0.6924		0.5539	-0.3291		0.5644	0.5061		3.504e-07	1.805e-07	0.602	0.01152		0.02962	0.2321		0.06101	0.06336	DEG9
Traes_1AL_E1C5239F2	AT3G57190	BRADI2G27130	OS05G0375600	GRMZM2G137498						125.282	85.1353	124.015	197.775	198.842	155.997	100.195	287.278		0.543	-0.6512	0.3089	-1.505		1.1956	-0.8639		0.0014	0.95		0.01681	0.003389	0.1656	1.338e-11		8.713e-08	9.434e-05		0.9951	2.232e-05	DEG5
Traes_1AL_E1C8383E4	AT1G28240, AT1G53040, AT1G28240, AT1G53040	BRADI2G18900	OS05G0531500	GRMZM2G421791, GRMZM2G044866						213.119	160.22	290.893	164.045	288.61	114.506	218.198	102.069		0.4048	0.7939	1.3102	1.0861		0.0298	0.1634		0.4189	0.3876		0.06543	0.0002999	8.748e-09	2.554e-06		0.8928	0.4965		0.05455	0.07501	DEG23
Traes_1AL_E1F387607	AT2G46750, AT5G56470, AT2G46740, AT2G46760, AT5G56490, AT1G32300, AT2G46750, AT5G56470, AT2G46740, AT2G46760, AT5G56490, AT1G32300		OS02G0124600, OS02G0124599							12.6339	18.3439	19.8152	39.6549	51.6493	49.7571	23.3691	85.9815		-0.5296	-0.8991	0.0267	-1.8217		1.048	-0.7715		0.6785	1.0769		0.2264	0.02975	0.946	4.804e-06		0.01014	0.04739		0.126	0.007549	DEG5
Traes_1AL_E202B8311										7.33937	21.2764	1.87527	8.59883	24.161	24.0463	11.2136	50.0676		-1.4352	-1.6683	-0.0256	-2.1004		-1.2774	-1.0419		-1.5106	1.0328		0.0001333	0.003033	0.9375	5.452e-10		0.0004893	0.0007654		0.007898	0.003544	DEG28
Traes_1AL_E2E943206			OS10G0476500	GRMZM2G077488						31.8792	7.75747	26.7462	19.0345	53.5494	6.95157	35.9836	43.3065		1.981	0.5412	2.7252	-0.2556		1.2648	-2.4824		-0.1749	0.4985		3.39e-05	0.2277	5.314e-08	0.552		0.009546	9.421e-07		0.6893	0.2391	DEG28
Traes_1AL_E4A41768A		BRADI2G16660	OS05G0562300	GRMZM2G039886, GRMZM2G119316						155.022	47.3364	128.984	71.1277	115.71	40.9239	175.027	135.073		1.7237	0.8816	1.4173	0.3796		0.6016	-1.6681		-0.2405	-0.6304		2.39e-20	1.097e-06	8.787e-12	0.02621		0.002313	1.207e-15		0.1543	0.0002062	DEG24
Traes_1AL_E503E35A9	AT5G63290	BRADI4G39227	OS12G0270100	GRMZM2G105436						41.9048	40.8978	52.8541	85.4027	152.318	43.3211	39.3789	109.965		0.0349	-0.668	1.7466	-1.4304		1.0312	-1.3151		0.3282	1.8619		0.9338	0.1068	2.91e-05	0.0005879		0.0126	0.001788		0.4361	6.496e-06	DEG28
Traes_1AL_E5224B6EA	AT2G33770	BRADI2G16960		GRMZM2G381709, GRMZM2G464572						397.866	673.859	340.517	640.658	113.77	624.514	232.021	434.487		-0.7423	-0.891	-2.3632	-0.8833		-0.0714	0.5115		-0.2201	-0.9684		0.03926	0.01365	1.188e-10	0.01496		0.8425	0.1572		0.5431	0.008558	DEG6
Traes_1AL_E5466110E	AT1G79830	BRADI2G16820	OS05G0559900	GRMZM2G168654, GRMZM2G150257						409.948	339.348	576.748	275.666	286.379	319.215	406.998	232.456		0.2662	1.0385	-0.1426	0.7903		-0.295	0.4473		0.4773	-0.4856		0.4104	0.001344	0.6623	0.01551		0.3631	0.1731		0.1394	0.135	DEG23
Traes_1AL_E5AFC5752										102.397	127.559	140.226	253.876	71.2895	172.066	60.7727	228.793		-0.3014	-0.8038	-1.1759	-1.8145		0.9447	-0.3935		0.4423	0.2451		0.5583	0.1173	0.02347	0.0004554		0.06517	0.4441		0.3912	0.639	DEG9
Traes_1AL_E5D710B6D	AT1G06950	BRADI3G29750	OS10G0492101, OS10G0492000, OS10G0492300	GRMZM5G888696, GRMZM2G017730, GRMZM2G467212, GRMZM5G888696, GRMZM2G017730, GRMZM2G467212, GRMZM5G888696, GRMZM2G017730, GRMZM2G467212						422.345	418.604	415.644	786.168	615.658	660.466	372.045	879.068		0.0074	-0.9201	-0.0887	-1.2371		0.9029	-0.4103		-0.0246	0.738		0.954	5.079e-13	0.485	3.077e-22		6.083e-13	0.001161		0.8499	8.771e-09	DEG9
Traes_1AL_E5E41283E	AT4G15530	BRADI2G25745	OS05G0405000	GRMZM2G097457, GRMZM2G306345						1534.4	377.31	1157.33	440.38	528.987	582.716	1011.49	227.16		1.8609	1.2812	-0.1257	1.973		0.2042	1.2416		-0.3755	-0.8572		0.003792	0.04625	0.8451	0.002189		0.7509	0.05409		0.5589	0.1824	DEG23
Traes_1AL_E5E49D129	AT3G52280, AT2G34900	BRADI1G51430	OS06G0138000	GRMZM2G103166						67.0328	160.08	101.816	148.101	88.8785	149.752	70.1787	153.849		-1.2362	-0.5652	-0.7896	-1.1269		-0.0983	-0.0355		0.5727	0.3018		1.113e-13	0.0005585	3.767e-06	7.923e-11		0.5177	0.8284		0.001236	0.09314	DEG9
Traes_1AL_E63F823D7	AT1G12110	BRADI3G33030, BRADI3G33040	OS10G0554200	GRMZM2G161459, GRMZM2G112154, GRMZM2G161459, GRMZM2G112154						585.335	963.238	771.139	1443.77	468.715	1045.71	351.224	1631.78		-0.7123	-0.8893	-1.1365	-2.197		0.5794	-0.6382		0.4024	0.4222		0.0008931	3.255e-05	1.498e-07	2.572e-24		0.006541	0.002858		0.06175	0.05308	DEG9
Traes_1AL_E6F150F8E										49.968	49.8203	27.6497	49.8396	10.4164	22.191	84.4281	7.57133		-0.0036	-0.769	-0.8888	3.2843		-0.0026	1.4418		-0.7679	-2.7313		0.9926	0.06173	0.05678	9.517e-12		0.9947	0.004494		0.0622	4.704e-10	DEG17
Traes_1AL_E7B90F187	AT1G17050, AT1G78510, AT1G17050, AT1G78510, AT1G17050, AT1G78510	BRADI2G15307	OS05G0582300	GRMZM2G163809, GRMZM2G115077, GRMZM2G112728						2485.94	821.75	3195.74	1775.71	2471.15	1312.15	2934.15	1846.71		1.5907	0.8459	0.9137	0.6653		1.1073	-0.4912		0.3625	-0.2429		1.158e-25	1.987e-08	1.86e-09	1.063e-05		3.429e-13	0.001287		0.01594	0.1066	DEG23
Traes_1AL_E859722AF	AT3G47080, AT2G29670, AT1G07280, AT3G47080, AT2G29670, AT1G07280	BRADI2G23750	OS05G0447700	GRMZM2G112284, GRMZM2G067122						2391.96	6963.71	1098.81	3183.07	1123.62	5261.31	2437.39	5997.84		-1.5356	-1.5214	-2.2121	-1.2938		-1.1249	-0.1887		-1.1107	-1.107		1.92e-25	2.102e-24	7.845e-50	1.808e-18		2.051e-14	0.2002		1.071e-13	1.223e-13	DEG9
Traes_1AL_E885D6292	AT1G03530	BRADI2G20580	OS05G0502800	GRMZM2G015100, GRMZM2G402137						13.2486	19.4496	19.4427	39.4866	156.167	536.262	217.389	263.035		-0.4973	-0.9969	-1.7333	-0.272		0.9991	1.0122		0.4995	-0.4491		0.1961	0.006003	7.225e-09	0.3633		0.004544	0.000666		0.2055	0.1362	DEG10
Traes_1AL_E8C262A2A	AT5G12250	BRADI2G21340	OS05G0413200	GRMZM2G334899						46.8251	221.198	80.6809	147.598	72.3575	103.896	36.4091	117.846		-2.2161	-0.8169	-0.444	-1.6739		-0.5765	-0.1991		0.8227	1.0308		2.901e-17	0.001619	0.09772	1.865e-09		0.01936	0.4512		0.002686	0.0002597	DEG7
Traes_1AL_E9185A44D	AT5G53350	BRADI2G18767	OS05G0533900	GRMZM2G331833						113.745	60.248	160.54	53.5965	196.929	68.4591	94.3228	67.2831		0.8986	1.5287	1.4907	0.478		-0.1674	0.0074		0.4627	1.0201		0.006073	3.351e-06	6.347e-06	0.153		0.6174	0.9828		0.1496	0.001504	DEG23
Traes_1AL_E96C0662D		BRADI3G32340	OS10G0542900, OS10G0543400	GRMZM2G103668						2890.36	583.245	3056.92	451.563	2013.95	270.311	5123.72	93.0835		2.2952	2.742	2.883	5.7381		-0.3655	1.5198		0.0813	-1.3353		1.237e-33	7.351e-47	5.232e-49	6.46e-164		0.05778	2.697e-12		0.6653	1.249e-12	DEG23
Traes_1AL_E9BA105D1	AT3G29090	BRADI3G24750	OS10G0407000	GRMZM2G019411						340.947	164.053	311.197	172.644	167.283	142.032	474.983	160.133		1.0396	0.8419	0.266	1.5412		0.0739	-0.1789		-0.1238	-1.4541		0.0004295	0.004484	0.381	2.272e-07		0.804	0.558		0.6734	8.977e-07	DEG23
Traes_1AL_E9C6EA860	AT4G17520, AT4G16830, AT5G47210	BRADI2G14540	OS05G0589600	GRMZM2G464401						27.7505	36.9576	119.088	63.4476	43.83	37.8203	35.5008	39.3443		-0.3886	0.8313	0.2399	-0.1382		0.7245	-0.0651		1.9444	0.313		0.5063	0.1461	0.6831	0.8139		0.2097	0.9124		0.0007902	0.5916	DEG25
Traes_1AL_E9CFEDD1C	AT1G12244	BRADI3G33090	OS10G0555200	GRMZM2G114707						11.4845	18.4143	14.2942	19.5351	53.9937	15.9853	10.3432	25.1835		-0.6414	-0.4549	1.6213	-1.2079		0.0864	-0.614		0.2729	2.2153		0.2237	0.3898	0.001681	0.02431		0.8659	0.249		0.6158	2.037e-05	DEG11
Traes_1AL_EA998D3E1	AT4G31300	BRADI1G51300	OS06G0139900, OS02G0770000	GRMZM2G374881, GRMZM2G152775, GRMZM2G374881, GRMZM2G152775						568.19	453.854	579.252	380.188	897.725	423.245	739.968	449.678		0.3214	0.6025	1.068	0.7122		-0.2514	-0.0882		0.0296	0.2677		0.1727	0.01098	6.609e-06	0.002629		0.2881	0.7125		0.9	0.2535	DEG11
Traes_1AL_EAE37DF16	AT3G25690	BRADI2G15630	OS12G0105300, OS11G0105750	GRMZM2G396927, GRMZM2G062738, GRMZM2G396927, GRMZM2G062738						8797.38	2876.7	7916.03	5484.66	8000.92	5865.11	6229.59	4999		1.6092	0.5284	0.4483	0.3165		0.929	0.2298		-0.1518	0.3615		2.201e-48	1.495e-06	4.596e-05	0.004053		3.602e-17	0.03739		0.1663	0.0009874	DEG28
Traes_1AL_EAE4FAF26	AT1G33780	BRADI2G25060	OS05G0420200	GRMZM2G084274						683.08	1721.1	448.77	1366.72	933.65	1622.83	707.549	2043.96		-1.3144	-1.5774	-0.7924	-1.509		-0.3278	-0.3282		-0.5908	0.3883		1.534e-06	9.922e-09	0.0038	3.496e-08		0.2293	0.2294		0.03226	0.1568	DEG9
Traes_1AL_EAFB01544										20.8984	27.9489	28.8049	24.627	83.6155	30.9487	36.7535	45.157		-0.3904	0.2211	1.3526	-0.2795		-0.1806	-0.536		0.4309	1.0961		0.4264	0.6538	0.005038	0.5615		0.711	0.2753		0.3852	0.02028	DEG11
Traes_1AL_EB198861F	AT1G72150, AT4G09160, AT1G22530, AT1G72160, AT1G72150, AT4G09160, AT1G22530, AT1G72160, AT1G72150, AT4G09160, AT1G22530, AT1G72160, AT1G72150, AT4G09160, AT1G22530, AT1G72160	BRADI2G24440, BRADI2G24430	OS05G0429400	GRMZM2G429695, GRMZM2G033641, GRMZM2G429695, GRMZM2G033641						348.656	224.661	565.519	284.597	544.705	229.043	440.986	265.053		0.6336	0.9713	1.2468	0.7339		0.3428	-0.2134		0.6805	0.2996		0.0002775	1.619e-08	1.759e-12	2.967e-05		0.05049	0.2417		6.896e-05	0.07815	DEG23
Traes_1AL_EB4C95189	AT5G49820	BRADI2G25097	OS05G0419200	AC218035.3_FG001, GRMZM5G833124, AC218035.3_FG004						497.119	359.678	1370.75	805.372	1782.1	546.374	876.076	678.525		0.4671	0.7639	1.6916	0.3696		1.1622	-0.3067		1.459	1.0154		0.0004767	2.44e-09	2.929e-38	0.004729		1.301e-18	0.02226		2.61e-29	1.567e-15	DEG11
Traes_1AL_EB5141D4C			OS08G0205100, OS08G0205150, OS08G0202400	GRMZM5G880361						145.66	87.9126	113.333	64.9503	26.6113	42.3397	91.549	31.117		0.7277	0.7928	-0.6355	1.5482		-0.4362	0.4568		-0.371	-1.727		2.82e-05	2.301e-05	0.0104	3.132e-11		0.01959	0.07378		0.03317	1.632e-14	DEG23
Traes_1AL_EB8A4C9F1	AT5G61320, AT1G64950, AT1G64900, AT2G12190, AT1G64930, AT3G03470, AT1G64940									130.364	22.331	122.093	27.299	238.039	56.5006	254.018	23.3785		2.5305	2.111	2.0791	3.3963		0.2978	1.2449		-0.1217	-0.0723		9.572e-25	2.054e-18	4.217e-21	1.198e-37		0.281	1.298e-05		0.555	0.7078	DEG23
Traes_1AL_EBDF59DA7	AT1G09660		OS05G0419500							270.168	257.399	188.237	175.4	153.724	312.045	198.022	212.435		0.0679	0.0619	-1.025	-0.1049		-0.5523	0.5469		-0.5583	-0.3732		0.4874	0.5779	2.371e-20	0.3478		8.923e-08	5.844e-07		1.483e-07	0.0009702	DEG6
Traes_1AL_EC42C010D	AT1G03310	BRADI2G26170	OS05G0393700	GRMZM2G090905						206.9	11.1317	173.763	68.8749	79.1904	6.8452	97.7464	19.4694		4.1745	1.3308	3.2131	2.2927		2.599	-1.2953		-0.2446	-0.3749		1.812e-56	9.203e-14	5.021e-22	2.698e-18		2.057e-21	0.0006589		0.1333	0.04467	DEG23
Traes_1AL_EC83EE27B		BRADI2G22880	OS05G0465000, OS05G0464300	GRMZM2G160354						45.1596	164.965	31.5181	48.087	35.1836	180.101	31.5892	86.2359		-1.84	-0.5731	-2.4536	-1.4216		-1.7588	1.0417		-0.4919	0.0097		6.757e-13	0.04694	5.284e-19	3.779e-07		4.909e-12	4.313e-05		0.0896	0.9742	DEG9
Traes_1AL_ECA71C310	AT1G15510	BRADI2G15700	OS05G0574800	GRMZM2G455587						5.32947	16.5308	19.5001	73.967	23.8776	10.88	7.89493	28.0096		-1.5855	-1.9519	1.176	-1.7793		2.1228	-1.4136		1.7564	1.5418		0.0002864	4.801e-09	0.00336	1.169e-05		8.161e-11	0.0004581		7.094e-05	0.0001331	DEG4
Traes_1AL_ECEB852C61	AT5G01640, AT2G38360, AT4G00005, AT5G01640, AT2G38360, AT4G00005	BRADI2G22480	OS05G0474400	GRMZM5G831519, AC209257.4_FG008						188.69	207.394	277.68	266.228	376.233	161.768	318.956	243.811		-0.1348	0.0783	1.2561	0.3916		0.3617	-0.6319		0.5747	0.2326		0.2591	0.4967	4.217e-24	0.0009458		0.001754	1.375e-06		1.382e-06	0.03583	DEG11
Traes_1AL_ED40F32FA		BRADI3G32080	OS10G0536000	GRMZM2G312693, GRMZM2G163398						299.584	532.401	274.964	418.672	697.243	378.714	328.119	520.083		-0.8072	-0.5849	0.8523	-0.6466		-0.3372	-0.4465		-0.115	1.0524		0.03128	0.1201	0.02318	0.08506		0.3674	0.2352		0.7604	0.004982	DEG5
Traes_1AL_ED434CF8B	AT5G26710	BRADI2G10180, BRADI3G13397	OS01G0271200	GRMZM2G046932, GRMZM2G057491, GRMZM2G046932, GRMZM2G057491						6.64743	52.3608	5.69133	52.6791	4.28383	51.3026	3.72033	58.2615		-2.9459	-3.3071	-3.4631	-3.7926		0.002	-0.1196		-0.3593	0.21		5.138e-18	5.692e-17	2.563e-17	9.454e-20		0.9928	0.6163		0.4459	0.6924	DEG9
Traes_1AL_ED72E167A	AT5G08370	BRADI3G29810	OS10G0493600	GRMZM2G346455						463.976	1099.98	345.413	590.899	459.164	832.504	238.08	662.312		-1.2357	-0.7764	-0.8349	-1.4639		-0.8897	0.3264		-0.4304	0.9553		3.468e-09	0.0002608	7.782e-05	7.939e-12		1.983e-05	0.1214		0.04362	8.59e-06	DEG28
Traes_1AL_ED83D13D4	AT1G33240, AT1G76880, AT1G76890		OS04G0541100	GRMZM2G016649						13.9673	74.6262	64.662	115.124	92.7899	66.4398	28.457	88.7532		-2.3507	-0.8679	0.4847	-1.5927		0.6107	-0.3976		2.0935	1.6798		1.475e-08	0.02309	0.2091	6.102e-05		0.1045	0.3059		6.288e-07	2.104e-05	DEG4
Traes_1AL_ED8C9876C	AT3G04720			GRMZM2G117942, GRMZM2G117971						809.81	129.938	580.623	53.0956	311.029	76.0138	4002	41.3383		2.5854	3.3727	1.9741	6.4466		-1.2572	0.845		-0.4699	-3.6275		4.338e-14	7.758e-22	2.372e-08	1.13e-70		0.0004001	0.02476		0.1649	1.018e-26	DEG23
Traes_1AL_EDC40742C	AT1G44160, AT1G11040	BRADI2G24680	OS05G0427900	GRMZM2G175860						14.1153	24.7356	5.61973	29.7204	31.0866	41.7447	8.71267	122.309		-0.7528	-2.0435	-0.5037	-3.6283		0.2675	-1.5008		-1.0232	1.6239		0.1303	0.0001655	0.298	6.694e-13		0.5775	0.001335		0.06658	0.001786	DEG9
Traes_1AL_EDCB371C6	AT5G06370	BRADI2G24030	OS05G0440100							554.163	503.9	461.164	392.708	851.875	393.219	667.255	272.205		0.1382	0.2496	1.1094	1.2873		-0.3565	0.5301		-0.245	0.3523		0.4251	0.156	2.801e-10	6.142e-13		0.04099	0.00366		0.161	0.04072	DEG28
Traes_1AL_EDCDB415C	AT1G59540	BRADI4G16357	OS11G0552600	GRMZM2G033785, GRMZM2G112745						6.90447	86.8422	19.6884	44.9978	9.18283	62.0272	26.2717	33.7376		-3.5667	-1.139	-2.4671	-0.3618		-0.9291	0.8522		1.4987	-1.2531		4.919e-17	0.003205	3.125e-09	0.3487		0.007791	0.02319		0.001013	0.003266	DEG28
Traes_1AL_EE3FFF853	AT1G45231	BRADI1G60460	OS03G0396900	GRMZM2G347808						69.6727	106.644	88.1593	119.382	84.4515	118.052	48.4881	99.267		-0.6129	-0.4859	-0.4169	-1.023		0.1613	0.2375		0.2883	0.8436		0.01197	0.04655	0.09251	7.73e-05		0.4959	0.3403		0.2506	0.001057	DEG7
Traes_1AL_EED7EC35E	AT3G27050	BRADI4G19220	OS11G0488600	GRMZM2G057237						0	0	0.631467	0	31.0434	102.969	43.3717	113.937		0	0.6999	-1.655	-1.3814		0	-0.1496		0.7005	-0.4231		1	0.4973	1.607e-07	4.834e-06		1	0.6097		0.4969	0.192	DEG10
Traes_1AL_EEF9D88DA		BRADI3G28390	OS10G0469700	GRMZM2G412373, GRMZM5G851515, GRMZM2G343449						1593.78	1320.24	652.106	1032.36	433.043	603.834	2106.2	43.8569		0.2622	-0.6365	-0.4559	5.3521		-0.3424	3.613		-1.2412	-2.195		0.5473	0.145	0.2981	3.132e-32		0.4322	1.742e-15		0.004469	5.092e-07	DEG17
Traes_1AL_EF032381B	AT3G52750, AT2G36250	BRADI2G23900	OS05G0443800							20.3021	62.7457	28.4243	114.708	59.7085	50.9517	24.4832	70.632		-1.5756	-2.0687	0.1635	-1.5206		0.864	-0.4271		0.3708	1.2569		9.471e-13	3.667e-23	0.4097	1.147e-11		1.723e-07	0.03322		0.1454	1.495e-08	DEG9
Traes_1AL_EF36E2EB5	AT3G59840	BRADI2G20780	OS05G0500450	GRMZM2G313101						35.0672	70.9864	66.8279	140.171	322.772	114.59	112.461	283.287		-0.9516	-0.9937	1.4103	-1.263		0.9294	-1.2406		0.8873	1.4328		0.07656	0.06151	0.007492	0.01638		0.07883	0.0188		0.1003	0.006408	DEG28
Traes_1AL_EF6194976		BRADI2G27710, BRADI2G27760		GRMZM2G119071, GRMZM2G046841, GRMZM2G119071, GRMZM2G046841						18.9235	13.6315	16.8755	21.8726	19.2053	63.8436	13.8102	62.726		0.4648	-0.4442	-1.8619	-2.1151		0.6637	0.0443		-0.2454	0.2975		0.2181	0.2393	1.573e-07	4.052e-09		0.07475	0.89		0.5212	0.4468	DEG5
Traes_1AL_EF7E5EF10	AT2G44110, AT4G02600, AT2G44110, AT4G02600	BRADI2G25190	OS01G0888600	GRMZM5G881803, GRMZM2G110739						658.592	178.613	756.956	184.501	303.818	99.4358	808.951	59.8932		1.8805	2.0174	1.5849	3.7378		0.0523	0.7268		0.1891	-1.426		4.457e-54	7.617e-62	4.17e-28	1.67e-118		0.6879	6.349e-05		0.09185	7.819e-34	DEG23
Traes_1AL_EF89F456A	AT1G29390, AT1G29395, AT1G29390, AT1G29395	BRADI2G16300	OS05G0566800	GRMZM2G102605, GRMZM2G087030						266.474	77.9998	524.434	98.1778	3247.63	105.358	333.795	115.098		1.7231	2.3545	4.8138	1.4936		0.3241	-0.1221		0.9555	3.1981		7.681e-06	7.551e-10	4.603e-36	0.0001055		0.405	0.7557		0.01158	1.967e-17	DEG11
Traes_1AL_EFF0437D6	AT4G17470, AT3G60340, AT5G47350, AT5G47340, AT4G17483, AT5G47330, AT4G17480	BRADI3G33500	OS10G0563000	GRMZM2G093880						118.093	274.122	134.83	259.553	90.521	412.028	148.238	352.921		-1.1689	-0.9073	-2.0734	-1.2055		-0.0756	0.2148		0.1859	-0.6531		0.008681	0.04213	3.787e-06	0.006756		0.8644	0.628		0.6788	0.1469	DEG6
Traes_1AL_F0688BFDE	AT2G36890, AT5G23000	BRADI2G17280	OS05G0553400	GRMZM2G069325						58.7691	29.5529	49.6404	30.5557	16.0833	12.7136	66.2579	12.1543		1.0038	0.6435	0.4524	2.4064		0.0828	0.017		-0.2775	-1.9371		5.696e-06	0.005198	0.1776	1.29e-14		0.7293	0.9641		0.1894	8.218e-14	DEG23
Traes_1AL_F095B3F89	AT1G43130	BRADI2G24160	OS05G0437200	GRMZM2G048150, GRMZM2G052855, GRMZM2G073415						170.3	64.7804	202.885	93.7531	115.868	56.7041	205.047	65.4878		1.3822	1.0673	1.0059	1.6232		0.5296	-0.2198		0.2147	-0.8371		2.479e-09	2.622e-06	5.355e-05	1.475e-11		0.02563	0.402		0.3321	0.0002099	DEG23
Traes_1AL_F0C907DA1	AT3G24420	BRADI2G14500	OS05G0590300	GRMZM2G141999						67.1653	350.224	32.3519	215.722	122.911	546.938	177.442	756.277		-2.3707	-2.5812	-2.1487	-2.0759		-0.695	-0.4645		-0.9055	-0.5373		2.557e-32	1.753e-29	1.494e-28	6.912e-29		0.0001772	0.01042		0.0001733	0.006752	DEG9
Traes_1AL_F0E7813B2	AT1G03290, AT4G02880	BRADI2G26230								21.4361	53.2773	16.3709	35.815	91.7171	42.7752	16.9709	38.7458		-1.2849	-1.0869	0.9978	-1.1536		-0.557	0.1707		-0.359	2.3221		0.0003074	0.004562	0.003676	0.002498		0.1034	0.6377		0.3642	1.694e-10	DEG28
Traes_1AL_F120A5C0D	AT2G41560, AT3G57330	BRADI2G21180	OS05G0495600	GRMZM2G305159						77.2157	17.6592	33.9957	9.85087	9.95953	4.8739	121.35	1.77473		2.0601	1.713	1.0246	5.6337		-0.8676	1.078		-1.2148	-3.531		7.07e-15	1.839e-07	0.02857	1.067e-22		0.01093	0.1057		9.975e-07	4.055e-29	DEG23
Traes_1AL_F1591D3D9	AT5G45720, AT4G18820, AT5G45720, AT4G18820	BRADI2G19020	OS05G0529600	GRMZM5G820401, GRMZM2G101270						71.6178	101.751	39.2358	63.1138	33.6202	88.9098	35.4527	56.8514		-0.5113	-0.7344	-1.3786	-0.6822		-0.6919	0.6369		-0.915	-0.0596		0.001563	0.0002381	9.907e-12	0.001307		2.665e-05	0.0009139		3.547e-06	0.7882	DEG7
Traes_1AL_F1652A014										60.9094	70.2609	59.2926	97.2587	28.8132	85.4122	78.0352	84.2401		-0.1976	-0.6759	-1.4247	-0.112		0.4546	0.0215		-0.0237	-1.2912		0.6231	0.0939	0.0006753	0.781		0.2535	0.9577		0.9536	0.001933	DEG6
Traes_1AL_F17051B69	AT2G27920	BRADI1G60600	OS03G0393700	GRMZM2G120587, GRMZM2G377443, AC233940.1_FG003, GRMZM2G136495						248.222	73.4985	159.789	81.8972	160.678	64.8948	249.442	39.6688		1.6785	0.9351	1.2585	2.5258		0.1478	0.6709		-0.5955	-0.5964		0.0004988	0.05318	0.01004	3.142e-07		0.761	0.1821		0.2145	0.2137	DEG23
Traes_1AL_F171CDC68	AT1G06840	BRADI2G22140	OS05G0481100	GRMZM2G390732, GRMZM2G089461, GRMZM2G174585						607.645	193.112	332.711	166.72	84.2963	311.531	520.953	99.0673		1.5303	0.9198	-1.7201	2.2066		-0.1954	1.5203		-0.8059	-2.4064		0.01417	0.1411	0.006166	0.0004339		0.7546	0.01551		0.1962	0.0001242	DEG28
Traes_1AL_F17CAC34F	AT3G61500, AT1G01550, AT2G46080, AT4G01360	BRADI3G30530	OS10G0513300	GRMZM2G002898						160.723	216.513	177.54	188.174	96.9095	214.141	162.345	195.988		-0.4206	-0.0874	-1.0788	-0.268		-0.1973	0.1284		0.136	-0.6825		0.165	0.7743	0.0005224	0.3813		0.5138	0.6755		0.6565	0.0279	DEG6
Traes_1AL_F18EC96DF	AT2G46270, AT4G01120, AT2G46270, AT4G01120, AT2G46270, AT4G01120, AT2G46270, AT4G01120	BRADI2G15940	OS05G0569300	GRMZM5G848942, GRMZM2G358701, GRMZM2G011932, GRMZM2G160136						69.0701	18.1486	55.2672	68.8759	103.53	34.9223	63.3886	30.854		1.8824	-0.3251	1.5493	1.0198		1.8722	0.2102		-0.3353	0.7397		2.898e-09	0.2651	3.276e-07	0.001271		3.497e-09	0.5307		0.2505	0.008825	DEG28
Traes_1AL_F1BBE97D5	AT5G41670, AT1G64190	BRADI1G54350	OS11G0484500	GRMZM2G440208						64.7791	274.267	98.8619	381.19	76.3074	288.602	74.0333	323.376		-2.0656	-1.9867	-1.883	-2.1132		0.4763	-0.1589		0.5553	0.0713		7.33e-37	2.153e-36	7.541e-30	1.954e-38		0.0006148	0.2777		0.001922	0.6932	DEG9
Traes_1AL_F2EADBDA7	AT2G04080, AT1G15160, AT1G71140, AT2G04070, AT2G04040, AT2G04100, AT1G66780, AT1G66760, AT2G04050, AT1G64820, AT2G04090, AT1G15170, AT1G15180, AT1G15150	BRADI2G17260	OS05G0554000	GRMZM5G805874						29.4026	44.8766	70.634	62.5291	104.694	50.5562	24.8849	90.1789		-0.5802	0.1817	1.0159	-1.8448		0.4795	-0.7968		1.2414	2.0639		0.008254	0.34	2.008e-07	2.036e-16		0.01461	8.804e-05		6.959e-09	2.266e-21	DEG11
Traes_1AL_F32957C4C	AT4G28300	BRADI2G16680	OS05G0561600	GRMZM5G803565, GRMZM2G038183, GRMZM2G386582						531.122	1382.15	619.332	493.813	216.559	1681.58	641.93	318.922		-1.3686	0.325	-2.898	1.0001		-1.472	2.378		0.2217	-1.5201		1.321e-10	0.1309	3.535e-40	4.509e-06		5.013e-12	6.519e-28		0.3026	4.193e-12	DEG6
Traes_1AL_F33489A57	AT2G46060	BRADI3G27740	OS10G0446200	GRMZM2G146446						96.4319	116.119	119.771	160.29	29.3836	104.167	91.4097	96.157		-0.2533	-0.3973	-1.663	-0.0717		0.4376	0.1096		0.2937	-1.4818		0.6451	0.4697	0.003209	0.897		0.4247	0.8434		0.5942	0.008486	DEG20
Traes_1AL_F343672B6	AT2G44525, AT3G60150, AT2G44525, AT3G60150, AT2G44525, AT3G60150, AT2G44525, AT3G60150	BRADI3G33920	OS10G0571100, OS03G0590700	GRMZM2G144818, GRMZM2G034096, GRMZM2G144818, GRMZM2G034096						131.973	75.5973	175.983	87.9924	430.937	116.512	125.506	122.333		0.77	0.9481	1.8066	0.0373		0.2106	-0.0689		0.3888	1.7004		0.1009	0.043	0.0001097	0.9367		0.6548	0.8839		0.4048	0.0002518	DEG11
Traes_1AL_F3452F0E7	AT5G23540			GRMZM2G388576, GRMZM2G446426						26.3204	63.0321	27.1904	80.9805	44.8506	53.9702	25.3727	72.8292		-1.2558	-1.501	-0.3456	-1.4956		0.3615	-0.444		0.1163	0.706		2.102e-06	2.081e-08	0.1958	4.673e-08		0.1266	0.08617		0.6913	0.01219	DEG9
Traes_1AL_F3779FF19	AT5G01670	BRADI2G22460		GRMZM2G169943						6.1324	4.81667	11.0895	2.50493	96.3724	6.867	11.7157	5.77523		0.326	1.7397	3.4934	0.9133		-0.7138	0.1913		0.6999	2.7714		0.6656	0.02459	1.351e-06	0.2251		0.3653	0.8061		0.3434	6.406e-05	DEG11
Traes_1AL_F3865D992	AT3G19780	BRADI3G29260	OS10G0485100	GRMZM2G173978						58.2375	111.742	68.4496	84.6529	89.0955	142.406	55.9288	143.41		-0.9237	-0.3294	-0.7266	-1.3373		-0.3966	-0.0068		0.1977	0.6039		0.0008602	0.2436	0.008662	1.895e-06		0.1446	0.9802		0.4919	0.03388	DEG9
Traes_1AL_F38AD64AE	AT3G50670	BRADI3G30430								549.927	597.528	617.888	610.355	382.714	908.316	457.907	670.944		-0.1184	0.0143	-1.2172	-0.5434		0.0295	0.4305		0.1622	-0.2433		0.6822	0.9606	2.837e-05	0.0612		0.9188	0.1373		0.5757	0.4037	DEG6
Traes_1AL_F3C2B27A7	AT3G18570, AT1G48990	BRADI2G15640	OS01G0643900	GRMZM2G425206						24.325	16.0498	77.2315	26.4648	248.492	33.8386	67.3291	63.559		0.5926	1.5206	2.8048	0.0854		0.7052	-0.8982		1.6333	1.8212		0.1665	0.0001441	1.521e-12	0.8271		0.09801	0.02803		4.896e-05	1.467e-06	DEG28
Traes_1AL_F420A1BBE	AT5G44030	BRADI3G28350	OS10G0467800	GRMZM2G445905						193.315	53.6784	160.491	217.559	64.3097	127.744	211.741	416.423		1.8595	-0.4704	-0.9302	-0.9762		2.027	-1.6854		-0.3029	-1.6395		1.687e-31	0.0006858	2.827e-08	5.501e-14		1.319e-37	1.391e-32		0.03027	2.366e-25	DEG28
Traes_1AL_F45F9224C	AT3G19780		OS10G0485100	GRMZM2G173978						137.007	232.14	98.5395	180.243	52.3376	311.907	102.489	148.009		-0.7277	-0.829	-2.4157	-0.5081		-0.3495	1.028		-0.4509	-0.8795		0.134	0.09029	9.975e-07	0.2998		0.4709	0.03498		0.3578	0.07632	DEG6
Traes_1AL_F4EC674B3	AT3G03090, AT5G17010	BRADI3G34550	OS10G0579200	GRMZM2G067789						331.142	153.205	216.1	177.906	165.499	109.405	257.256	174.994		1.101	0.307	0.6082	0.5519		0.2128	-0.6664		-0.5813	-0.61		1.392e-07	0.1476	0.006568	0.009767		0.3165	0.003097		0.005329	0.00401	DEG28
Traes_1AL_F4FE5BA21	AT5G62050, AT2G46470	BRADI3G31430	OS10G0521300	GRMZM2G064804						37.73	71.5136	43.6661	59.6075	36.473	70.7232	43.601	77.3017		-0.9117	-0.4477	-1.0402	-0.8328		-0.2532	-0.1179		0.2109	-0.3253		5.947e-06	0.03144	2.085e-06	5.875e-05		0.1766	0.5557		0.3394	0.1495	DEG9
Traes_1AL_F4FE96E3B	AT4G27900, AT5G53420	BRADI2G14220	OS05G0595300	GRMZM2G127426						1308.39	277.366	2406.32	269.819	1264.73	186.474	2213.43	379.837		2.2181	3.1268	2.7434	2.5206		-0.0396	-1.02		0.8691	-0.7972		6.665e-24	6.512e-46	6.015e-34	2.477e-30		0.8595	8.876e-06		5.791e-05	0.0002286	DEG23
Traes_1AL_F52A80CEB	AT2G16485	BRADI3G30620	OS10G0511800	AC210173.4_FG002, GRMZM2G078379						189.377	21.9575	284.566	55.1828	149.068	32.6887	211.454	27.6736		3.0115	2.3226	2.2077	2.8585		1.2635	0.1798		0.5746	-0.4711		6.512e-20	4.815e-14	3.404e-11	2.839e-17		0.0001995	0.6248		0.05304	0.1165	DEG23
Traes_1AL_F567660CA	AT3G23570, AT3G23600									282.499	396.768	297.891	448.393	342.769	370.383	174.228	628.188		-0.4815	-0.5856	-0.1226	-1.8181		0.1746	-0.7515		0.0705	0.9439		0.107	0.05052	0.6832	1.512e-09		0.5572	0.01202		0.8145	0.001783	DEG9
Traes_1AL_F66932BD3				GRMZM2G429110						52.7735	30.838	73.3732	37.234	47.0125	24.7173	56.4311	23.2711		0.7455	0.9815	0.9474	1.2435		0.2641	0.0999		0.5001	-0.1961		0.0542	0.01037	0.02015	0.002331		0.5006	0.8169		0.1858	0.6087	DEG23
Traes_1AL_F6ABF5344			OS05G0456900	GRMZM2G397261						22.2925	34.3944	5.1867	31.8068	0.783167	29.9416	15.7801	51.1885		-0.5987	-2.2808	-4.2412	-1.6711		-0.1219	-0.7539		-1.8041	-3.324		0.05645	4.539e-08	2.03e-11	5.594e-07		0.6871	0.01753		2.198e-05	2.113e-07	DEG6
Traes_1AL_F6D304E2F	AT3G44750, AT5G22650, AT2G27840, AT5G03740, AT3G44750, AT5G22650, AT2G27840, AT5G03740, AT3G44750, AT5G22650, AT2G27840, AT5G03740, AT3G44750, AT5G22650, AT2G27840, AT5G03740, AT3G44750, AT5G22650, AT2G27840, AT5G03740	BRADI2G14120	OS05G0597100	GRMZM2G463622, GRMZM2G106010, GRMZM2G159032, GRMZM2G100146, GRMZM5G842990						98.4697	174.98	213.736	292.946	173.516	171.139	145.159	207.469		-0.8131	-0.4646	0.0435	-0.5039		0.7309	-0.2755		1.0794	0.2719		0.01353	0.1522	0.8951	0.1248		0.02397	0.4034		0.001069	0.4075	DEG4
Traes_1AL_F72809737										78.9984	31.0086	86.5163	29.8035	120.339	32.2405	225.657	3.59537		1.3193	1.5023	1.851	5.5596		-0.0445	2.7919		0.1384	-0.9167		0.001551	0.0003379	1.297e-05	1.515e-23		0.9173	1.154e-06		0.7337	0.02153	DEG17
Traes_1AL_F7AEB9163	AT5G17770	BRADI2G21860	OS05G0488900	GRMZM2G157263						715.636	348.038	747.225	377.349	829.306	256.392	830.523	350.231		1.0357	0.9839	1.6758	1.2394		0.1186	-0.4482		0.0669	-0.0118		2.508e-08	1.245e-07	1.451e-18	4.283e-11		0.5274	0.02135		0.7167	0.9487	DEG23
Traes_1AL_F7D2C31DB	AT5G61620, AT5G56840	BRADI3G33440	OS10G0562100	GRMZM2G088524						742.002	536.797	306.317	407.567	348.379	612.457	737.294	514.96		0.4632	-0.3966	-0.789	0.5138		-0.3939	0.2489		-1.2537	-1.054		0.03274	0.07352	0.0003518	0.01869		0.07121	0.2577		1.254e-08	1.554e-06	DEG19
Traes_1AL_F7D3D18D3	AT5G60800, AT2G28090, AT5G03380, AT2G36950, AT5G60800, AT2G28090, AT5G03380, AT2G36950	BRADI3G27550		GRMZM2G089873, GRMZM2G008290						1948.38	1910.97	1917.12	756.2	1796.21	1275.34	2657.07	741.273		0.0276	1.3288	0.4928	1.831		-1.3291	0.777		-0.0279	-0.5612		0.8767	1.429e-13	0.006062	3.367e-24		1.276e-13	1.902e-05		0.8756	0.001645	DEG23
Traes_1AL_F7FE98A0C	AT4G10770, AT4G27730, AT5G53510, AT5G53520	BRADI1G49620	OS06G0127700	GRMZM2G479703						19.5866	16.0229	16.2117	60.026	14.7995	26.3681	18.0899	31.2306		0.3204	-1.8001	-0.6373	-0.7675		1.9061	-0.2403		-0.2144	-0.1101		0.3293	5.732e-09	0.05858	0.01818		1.946e-10	0.4525		0.5248	0.7473	DEG3
Traes_1AL_F8054064A										51.5602	16.7145	50.995	31.3068	14.0328	26.3372	18.5823	38.8385		1.5733	0.6634	-0.7804	-1.0386		0.8727	-0.5261		-0.0372	-0.2678		0.0001647	0.1021	0.08269	0.01531		0.03995	0.2182		0.9255	0.5524	DEG28
Traes_1AL_F8A963EE3	AT4G30720	BRADI2G25410	OS05G0411200	GRMZM2G167243, GRMZM5G891783						22.3387	50.779	49.1914	116.878	52.6574	36.0764	18.4724	79.9304		-1.1522	-1.2637	0.5807	-2.0522		1.1725	-1.1208		1.061	1.5121		0.002849	0.0005906	0.133	1.858e-07		0.001187	0.003494		0.006782	0.0001363	DEG4
Traes_1AL_F8E79B82F		BRADI3G32247	OS10G0541600	GRMZM2G373607						27.1224	40.3527	15.3325	87.1577	33.9399	95.0485	12.1555	120.809		-0.5667	-2.3798	-1.5399	-3.2473		1.0992	-0.3511		-0.7139	1.3563		0.07106	1.236e-12	5.765e-07	2.458e-21		0.0001616	0.2171		0.04424	0.0001799	DEG9
Traes_1AL_F953D22B2										22.3748	39.8419	30.808	75.2184	34.0252	42.6724	38.9196	57.142		-0.7898	-1.1517	-0.2153	-0.5511		0.915	-0.4456		0.5531	-0.1098		0.005065	1.332e-05	0.4432	0.03964		0.0002625	0.104		0.05998	0.6895	DEG5
Traes_1AL_F96FEDD30	AT1G16870	BRADI1G54480	OS07G0202900	GRMZM2G092284						64.3103	143.862	103.851	165.131	90.781	97.9926	61.9731	132.258		-1.1501	-0.6714	-0.0761	-1.0915		0.1971	-0.4566		0.6758	0.5588		1.165e-13	5.318e-06	0.6424	5.505e-11		0.1496	0.004646		4.004e-05	0.0009444	DEG7
Traes_1AL_F9916E98B	AT5G36950	BRADI2G25260	OS05G0417100	GRMZM2G117615						24.9089	43.1456	35.2184	61.5282	53.3852	47.485	24.708	38.4352		-0.8018	-0.8407	0.1007	-0.6423		0.5032	0.281		0.4644	1.0239		0.002553	0.0009998	0.6946	0.0244		0.03582	0.3028		0.09724	0.0001484	DEG4
Traes_1AL_F9A263A041				GRMZM2G023325, GRMZM2G311036, GRMZM2G127418, GRMZM2G099297, GRMZM2G106172, GRMZM2G093092, GRMZM2G336824						36.3666	80.4155	22.0794	163.879	0.5166	45.971	0.860733	18.4265		-1.1229	-3.0381	-5.1064	-3.6272		1.0244	1.3088		-0.8908	-0.1704		6.864e-05	1.102e-22	9.957e-15	1.463e-08		8.301e-05	0.0001609		0.00667	0.8391	DEG6
Traes_1AL_FA71ABE56	AT1G03830, AT5G46070, AT1G03830, AT5G46070		OS05G0563100, OS05G0563050							81.3937	47.5006	104.329	48.2538	36.4158	43.6401	61.3033	19.0514		0.7425	1.0446	-0.2047	1.5798		0.0226	1.1179		0.3246	-0.6666		0.1314	0.03392	0.6874	0.002387		0.9637	0.03418		0.5065	0.1831	DEG23
Traes_1AL_FAA0547B8	AT2G35500	BRADI3G34245	OS10G0577700	GRMZM2G089147						342.18	388.749	162.536	415.082	1046.94	513.409	210.388	619.453		-0.1789	-1.3043	0.9966	-1.5153		0.0923	-0.2636		-1.0331	2.2483		0.6378	0.00067	0.00857	7.048e-05		0.8079	0.4879		0.007106	3.413e-09	DEG5
Traes_1AL_FAF728A35		BRADI2G31250	OS05G0316000	GRMZM2G064139, GRMZM2G061980						63.8189	56.5397	47.3179	44.1628	21.4065	38.5713	76.6149	25.528		0.1675	0.1268	-0.7151	1.5358		-0.3611	0.6068		-0.4018	-1.6442		0.5845	0.6925	0.0411	5.988e-06		0.2474	0.08866		0.2021	7.715e-07	DEG17
Traes_1AL_FB35B3FDC	AT1G09010	BRADI2G26600	OS05G0391500	GRMZM2G308707						132.497	237.123	178.754	176.82	157.261	210.869	81.9615	177.412		-0.8315	-0.0069	-0.4549	-1.1001		-0.4204	0.2425		0.4042	0.8877		0.0007272	0.9779	0.06932	1.831e-05		0.08469	0.3335		0.106	0.0005376	DEG7
Traes_1AL_FBEE851D3	AT2G33040	BRADI3G24730	OS10G0320400	GRMZM2G009638, GRMZM2G321725, GRMZM2G069458						773.726	588.214	653.163	556.336	1341.28	584.188	885.886	688.814		0.3883	0.2326	1.175	0.3567		-0.0791	-0.2341		-0.2348	0.5842		0.2061	0.4499	0.0001338	0.2459		0.7969	0.4483		0.445	0.05654	DEG11
Traes_1AL_FC4A0A7E0										206.18	132.723	232.546	90.4138	200.436	127.392	180.191	95.1791		0.6352	1.3258	0.6642	0.9182		-0.5387	0.4074		0.1519	0.1534		0.003554	2.968e-09	0.003161	6.519e-05		0.01687	0.08549		0.4815	0.4809	DEG23
Traes_1AL_FC58BDA00										11.6726	20.2488	16.4766	20.7033	115.805	149.473	48.6264	97.1998		-0.7691	-0.265	-0.3517	-0.9856		0.0277	0.609		0.5318	1.2428		0.06859	0.5248	0.3144	0.006416		0.945	0.08468		0.2241	0.0005186	DEG10
Traes_1AL_FC91B76B1										49.4672	152.312	45.7359	96.3406	36.5605	196.527	31.6416	102.22		-1.5971	-1.0956	-2.3251	-1.6596		-0.6535	0.9258		-0.152	0.2603		1.764e-06	0.001482	1.626e-11	2.206e-06		0.0452	0.005194		0.6661	0.4742	DEG28
Traes_1AL_FCD002830	AT4G14368, AT3G23270	BRADI2G17847	OS05G0545200	GRMZM2G174949						158.124	196.819	169.623	147.1	102.097	266.084	143.456	165.713		-0.314	0.1889	-1.3355	-0.2122		-0.4214	0.6787		0.0816	-0.4446		0.09838	0.3323	1.908e-11	0.2829		0.02704	0.0005073		0.6746	0.02724	DEG6
Traes_1AL_FE094DCAF	AT2G48120	BRADI2G26440	OS05G0393400	GRMZM2G091900						69.2195	119.883	140.164	269.152	275.104	91.6842	117.29	202.084		-0.7968	-0.9125	1.576	-0.7794		1.1587	-1.1547		1.0429	1.2007		9.143e-05	1.51e-06	3.854e-15	6.435e-05		7.378e-10	1.659e-08		3.671e-07	3.096e-10	DEG5
Traes_1AL_FE1097B22	AT3G02660	BRADI1G24420, BRADI3G28520	OS01G0500900	GRMZM2G012404						44.9335	124.823	73.2023	245.943	127.535	159.336	62.1503	315.119		-1.4731	-1.8285	-0.2648	-2.3289		0.9758	-1.0068		0.6203	1.0573		8.819e-18	5.654e-31	0.0797	1.381e-49		1.85e-12	1.505e-12		0.0009435	1.59e-10	DEG9
Traes_1AL_FEB1460B9	AT1G68380, AT1G68390, AT1G73810, AT1G68380, AT1G68390, AT1G73810	BRADI3G10830	OS02G0327500	GRMZM2G116640, AC214771.3_FG003						39.0057	10.5367	22.0481	5.34283	8.74213	6.4411	97.8991	3.4523		1.7657	2.0402	0.6549	4.6024		-1.0391	0.623		-0.7647	-3.3245		3.137e-07	1.709e-06	0.1727	8.073e-20		0.01947	0.2944		0.01713	2.983e-20	DEG23
Traes_1AL_FECAB71D5	AT5G43900, AT2G20290, AT1G04600, AT4G28710, AT2G33240, AT1G04160, AT5G43900, AT2G20290, AT1G04600, AT4G28710, AT2G33240, AT1G04160, AT5G43900, AT2G20290, AT1G04600, AT4G28710, AT2G33240, AT1G04160		OS02G0545000	AC204070.3_FG004, GRMZM2G364851, GRMZM2G139712						265.358	193.248	325.179	160.123	50.422	119.967	197.834	79.675		0.428	0.9535	-1.1374	1.2207		-0.2543	0.552		0.2711	-1.8061		0.4599	0.1	0.05364	0.03684		0.6611	0.3474		0.6395	0.002081	DEG23
Traes_1AL_FF5D1E731	AT4G01890, AT1G56710, AT1G02460, AT4G01890, AT1G56710, AT1G02460	BRADI2G11380	OS01G0296200	GRMZM2G170388, GRMZM2G026804						200.32	73.3294	114.184	50.1732	29.5169	54.6629	121.111	27.555		1.4399	1.1583	-0.7381	2.0995		-0.5482	0.9359		-0.8299	-1.9017		4.981e-12	2.708e-07	0.004774	1.075e-15		0.0159	0.0008108		5.685e-05	4.585e-15	DEG23
Traes_1AL_FFF0FC707	AT2G27170	BRADI1G17900	OS02G0133300, OS02G0133400	GRMZM2G456570						892.767	728.196	1476.55	688.412	597.943	801	680.667	604.505		0.2883	1.0774	-0.4136	0.168		-0.0803	0.3994		0.7088	-0.1822		0.3506	0.0004847	0.1826	0.5883		0.7951	0.1985		0.0216	0.5567	DEG25
Traes_1AL_FFF6708F9	AT1G22790, AT1G34010	BRADI2G14490								91.2631	49.4256	188.548	53.4305	64.5882	42.282	71.3653	56.7903		0.8588	1.7397	0.6161	0.3208		0.116	-0.4003		0.9969	-0.1051		0.04693	5.037e-05	0.1666	0.4642		0.7903	0.3732		0.01896	0.8087	DEG23
Traes_1AS_0085EE02B										38.3087	56.2755	26.8812	48.2535	28.5797	81.1688	23.0437	45.9641		-0.5411	-0.7878	-1.3646	-0.9704		-0.2138	0.8049		-0.4605	0.4106		0.1701	0.05454	0.00074	0.01975		0.5842	0.04413		0.2651	0.3289	DEG9
Traes_1AS_00BD72553	AT3G62760	BRADI2G23170		GRMZM2G132093, GRMZM2G150474						62.6964	109.371	59.1757	106.776	379.248	74.8376	47.5512	85.5608		-0.741	-0.7689	2.1611	-0.7774		-0.032	-0.1734		-0.0599	2.765		0.2358	0.2203	0.000541	0.217		0.959	0.7829		0.9241	9.66e-06	DEG11
Traes_1AS_00BDFED7E	AT4G02150, AT1G02690, AT4G02150, AT1G02690	BRADI2G35050	OS05G0155601	GRMZM2G088088, GRMZM2G009845						397.39	535.963	410.652	375.596	207.005	459.794	342.555	387.96		-0.4253	0.1249	-1.1081	-0.1777		-0.5062	0.2418		0.0441	-0.6885		0.09221	0.6232	1.763e-05	0.4867		0.04516	0.3444		0.8624	0.00757	DEG6
Traes_1AS_0124778B8		BRADI2G34900	OS05G0157300	GRMZM5G864166						85.1121	160.079	98.3571	164.213	200.088	171.588	80.9858	220.354		-0.8915	-0.7065	0.1907	-1.4248		0.0371	-0.3594		0.2221	1.2561		0.001136	0.01034	0.4825	2.434e-07		0.8901	0.1863		0.4294	5.176e-06	DEG5
Traes_1AS_01578AA9D										19.4046	41.6728	29.4677	37.9851	54.3461	48.1732	23.6465	56.8117		-1.0868	-0.4239	0.0995	-1.2382		-0.144	-0.247		0.5189	1.0907		0.000602	0.178	0.7403	8.393e-05		0.6259	0.4145		0.1211	0.0004811	DEG5
Traes_1AS_01646E77C	AT5G43745, AT5G02940	BRADI3G21330	OS03G0163100	GRMZM2G172410						142.597	159.13	180.236	167.053	36.43	148.235	54.1256	158.429		-0.154	0.0954	-1.8878	-1.4962		0.0663	-0.0882		0.3156	-0.4798		0.7208	0.8249	2.477e-05	0.0006682		0.8776	0.8393		0.4648	0.2889	DEG6
Traes_1AS_02E6B1905		BRADI2G12970	OS05G0149600							756.748	328.082	620.224	271.573	454.311	357.143	579.114	310.467		1.1975	1.1855	0.3616	0.8939		-0.2776	0.2006		-0.2896	-0.3316		2.037e-17	1.829e-16	0.01338	8.898e-10		0.05666	0.1822		0.03767	0.01913	DEG28
Traes_1AS_097B121E3	AT5G38990	BRADI2G39720	OS01G0116400, OS01G0114600, OS01G0117000, OS01G0117600, OS01G0116800	GRMZM2G333045, GRMZM2G077900, GRMZM2G034611, GRMZM2G473511, GRMZM2G093072, GRMZM2G395778, GRMZM2G113421, GRMZM2G077914, GRMZM2G333045, GRMZM2G077900, GRMZM2G034611, GRMZM2G473511, GRMZM2G093072, GRMZM2G395778, GRMZM2G113421, GRMZM2G077914, GRMZM2G333045, GRMZM2G077900, GRMZM2G034611, GRMZM2G473511, GRMZM2G093072, GRMZM2G395778, GRMZM2G113421, GRMZM2G077914, GRMZM2G333045, GRMZM2G077900, GRMZM2G03…						4054.67	1108.89	1201.46	376.428	628.455	781.595	4555.76	212.081		1.8554	1.663	-0.3023	4.3864		-1.5455	1.8651		-1.7379	-2.8236		1.528e-18	9.241e-15	0.1596	5.87e-89		5.467e-13	3.838e-17		2.063e-16	3.15e-40	DEG23
Traes_1AS_09AF70829	AT4G15520	BRADI2G36660	OS05G0141400	GRMZM2G043174						30.5786	63.5519	59.0963	85.4867	122.519	53.4329	47.1015	83.7428		-1.0439	-0.5219	1.171	-0.8147		0.4186	-0.6669		0.9406	1.3188		0.0004327	0.06564	4.694e-05	0.00497		0.1307	0.02375		0.00189	3.076e-06	DEG11
Traes_1AS_0A17777BA	AT1G59660, AT1G10390		OS01G0383900							61.9252	126.059	54.1031	92.1653	30.0803	146.976	36.5959	216.117		-1.0002	-0.7835	-2.3236	-2.5238		-0.4501	-0.5667		-0.2335	-0.3665		3.53e-05	0.002077	1.54e-17	3.948e-23		0.05625	0.01561		0.3693	0.2067	DEG9
Traes_1AS_0AD1EBC4E	AT3G06950	BRADI3G27090	OS05G0279300	GRMZM2G095782						56.7726	72.3155	52.4754	80.8967	92.7414	61.7831	45.8391	100.552		-0.3462	-0.6063	0.5564	-1.1214		0.1558	-0.7293		-0.1042	0.9484		0.1161	0.007532	0.01463	1.007e-06		0.4657	0.00149		0.6549	3.088e-05	DEG5
Traes_1AS_0C27DAB0B	AT5G60410		OS05G0125000	GRMZM2G155123, GRMZM2G455664						72.464	41.3249	82.9109	53.0961	41.058	55.5684	61.4799	19.7354		0.7571	0.6055	-0.3893	1.5141		0.3332	1.3912		0.1815	-0.5123		0.1724	0.2744	0.4893	0.008514		0.5495	0.01636		0.7423	0.3594	DEG23
Traes_1AS_0C61D5E06	AT3G58700, AT5G45775, AT4G18730, AT2G42740	BRADI2G32640	OS01G0205500	GRMZM5G813584						188.729	288.164	311.749	394.878	731.09	243.393	326.292	417.007		-0.5971	-0.3392	1.5482	-0.3461		0.4472	-0.7605		0.705	1.1338		0.06952	0.3003	2.427e-06	0.2906		0.171	0.02118		0.03251	0.0005035	DEG11
Traes_1AS_0CA588C4E	AT5G43745, AT5G02940	BRADI3G21330	OS03G0163100	GRMZM2G172410						118.903	130.638	161.809	146.014	133.632	132.675	64.2877	250.911		-0.133	0.1286	-0.0262	-1.9056		0.1539	-0.8829		0.4155	0.9965		0.7334	0.7417	0.947	1.359e-06		0.6926	0.02411		0.2881	0.01205	DEG9
Traes_1AS_0D320EF1F	AT1G71440	BRADI2G39750	OS05G0105300	GRMZM2G060857						799.673	785.13	603.466	1025.85	1714.73	1360.37	701.982	1688.72		0.0262	-0.7521	0.3253	-1.2469		0.3801	-0.3072		-0.3982	1.265		0.9273	0.009008	0.2565	1.41e-05		0.1854	0.2841		0.1671	1.046e-05	DEG5
Traes_1AS_0D7003754		BRADI2G37620	OS02G0277700							62.7138	0.9048	79.5293	1.75343	33.0449	1.8822	79.4175	0.8673		5.311	5.0063	3.7028	5.5967		0.5905	0.6454		0.2858	-1.2485		6.447e-17	2.481e-18	1.218e-09	4.025e-15		0.438	0.4435		0.4475	0.001323	DEG23
Traes_1AS_10120B2AE	AT1G11960, AT4G04340, AT4G15430, AT1G62320, AT3G21620, AT4G22120	BRADI2G39230	OS05G0594700	GRMZM2G456000						390.503	59.1851	577.959	115.625	285.697	211.11	456.041	46.3011		2.4445	2.0987	0.3978	2.9552		0.8598	1.949		0.514	-0.6084		0.0004781	0.00264	0.569	2.658e-05		0.2202	0.005685		0.4605	0.3828	DEG23
Traes_1AS_10A0B5BBF	AT5G02160	BRADI2G39200	OS05G0110100	GRMZM2G113340						1393.17	3816.39	1602.85	6637.06	4327.35	6103.17	694.153	8810.47		-1.4503	-2.0442	-0.495	-3.656		0.7972	-0.5288		0.2033	2.6322		9.573e-36	3.455e-69	1.714e-05	4.973e-211		3.774e-12	4.119e-06		0.0841	8.949e-110	DEG5
Traes_1AS_10C467127	AT4G32410, AT2G25540, AT4G32410, AT2G25540	BRADI2G34240	OS05G0176100	GRMZM2G027723, GRMZM2G112336						102.286	45.4343	82.8223	87.1582	70.1388	32.3611	59.434	66.7674		1.1531	-0.0557	1.0691	-0.1716		0.9251	-0.9629		-0.2836	0.2778		2.117e-11	0.7343	2.069e-07	0.3602		1.196e-07	7.25e-06		0.07872	0.1175	DEG24
Traes_1AS_1168F5209	AT1G64710, AT1G32780, AT1G64710, AT1G32780	BRADI3G20810	OS10G0159800	GRMZM2G152981, GRMZM2G152975						33.3668	23.5194	20.1063	35.6473	8.1075	22.2841	40.378	59.2603		0.4713	-0.8071	-1.1543	-0.5532		0.5582	-1.4387		-0.7202	-2.0398		0.06743	0.003468	0.001102	0.01988		0.02898	1.478e-07		0.009596	4.348e-10	DEG1
Traes_1AS_1234FA28F										89.9962	47.3862	21.6301	63.1982	86.1968	81.0574	41.1579	46.445		0.9335	-1.4482	0.0664	-0.1563		0.4272	0.8432		-1.9545	1.066		3.322e-05	5.496e-08	0.767	0.5414		0.06376	0.0006359		8.207e-14	5.324e-06	DEG28
Traes_1AS_12BBA24D1	AT3G63290	BRADI2G38870	OS10G0208500	GRMZM2G702806						0	0.401667	0	1.00197	3.9252	41.2749	16.622	52.9271		-0.9123	-1.3689	-3.2062	-1.6296		0.6365	-0.3169		0	-1.8934		0.3743	0.166	9.87e-11	1.732e-05		0.4759	0.377		1	0.0002068	DEG10
Traes_1AS_12D250EF6	AT2G40940	BRADI2G35080	OS05G0155200	AC194965.4_FG001						98.7286	198.358	194.704	74.3829	303.509	161.854	174.357	73.6408		-0.9954	1.3555	0.8919	1.239		-1.4184	1.1347		0.9326	0.7876		9.397e-09	8.806e-14	1.619e-07	1.084e-10		2.029e-15	7.29e-09		1.284e-07	1.913e-06	DEG12
Traes_1AS_13160329A	AT3G24540, AT1G52290, AT3G24550, AT3G24540, AT1G52290, AT3G24550	BRADI2G31990	OS05G0218400	GRMZM2G055678, GRMZM2G416308						123.361	139.832	117.033	107.862	116.76	69.2223	143.39	41.119		-0.1766	0.0604	0.7319	1.7696		-0.3677	0.7276		-0.1307	-0.3101		0.5127	0.8265	0.01062	2.763e-09		0.1744	0.01894		0.634	0.256	DEG17
Traes_1AS_13532D7C4		BRADI2G39247	OS11G0657900							314.624	283.708	439.917	262.725	173.948	131.595	387.302	90.1874		0.1499	0.7213	0.399	2.084		-0.1098	0.5383		0.4616	-1.1467		0.4293	0.0001468	0.05317	1.377e-23		0.5644	0.01406		0.01467	3.829e-09	DEG17
Traes_1AS_138CC1708	AT3G45600, AT5G60220, AT3G45600, AT5G60220	BRADI2G37950	OS05G0122800	GRMZM2G020091, AC214648.3_FG003						595.957	463.187	249.507	295.365	224.488	489.76	635.569	373.457		0.3611	-0.2414	-1.0809	0.7625		-0.645	0.3871		-1.2475	-1.4563		0.06096	0.2271	6.274e-08	9.676e-05		0.00095	0.05024		2.671e-10	1.745e-13	DEG19
Traes_1AS_143816DF1	AT5G53190	BRADI2G32230	OS05G0214300	GRMZM2G179679						48.6942	73.0506	38.2467	24.3768	102.19	11.04	49.5019	11.3659		-0.57	0.6665	2.9889	1.9998		-1.5431	-0.0081		-0.3066	0.981		0.1592	0.1206	6.991e-11	2.013e-05		0.0002149	0.9875		0.4629	0.01543	DEG17
Traes_1AS_15ED6DE1F										119.13	66.0151	121.548	58.6058	104.15	67.8464	143.901	85.6975		0.87	1.0838	0.6471	0.7458		-0.1658	-0.366		0.048	-0.4648		7.322e-08	1.191e-10	0.0002321	6.501e-06		0.3463	0.04891		0.7538	0.002536	DEG23
Traes_1AS_16ED0B5C3	AT5G08391		OS05G0103300							121.761	91.4229	99.1491	224.574	5.95843	3.63123	10.8213	6.3907		0.4101	-1.2022	0.863	0.6398		1.286	-0.8259		-0.3262	-0.6026		0.171	5.762e-05	0.1242	0.1911		1.396e-05	0.1572		0.2807	0.1917	DEG21
Traes_1AS_1701F7F96	AT3G17120, AT1G02380, AT4G01960, AT3G17120, AT1G02380, AT4G01960, AT3G17120, AT1G02380, AT4G01960	BRADI2G38470	OS05G0131900	GRMZM2G082972, GRMZM2G101926, GRMZM2G090928						295.991	125.745	517.582	138.001	1201.83	145.691	537.336	231.371		1.2358	1.897	3.024	1.2127		0.1451	-0.6605		0.8062	1.1508		2.62e-20	6.457e-48	9.747e-116	2.913e-21		0.3056	4.448e-06		3.847e-11	1.226e-23	DEG23
Traes_1AS_1767811A6	AT2G31320	BRADI1G52530	OS07G0413700	GRMZM5G831712						20.1088	18.4992	26.4554	41.4915	55.3076	15.3235	19.8928	37.7256		0.1352	-0.7338	1.8273	-0.8848		1.1372	-1.3078		0.2683	1.4043		0.7012	0.02729	3.931e-07	0.01063		0.0006411	0.0004597		0.4453	2.36e-05	DEG11
Traes_1AS_188F596C7		BRADI2G36856	OS05G0137700	GRMZM2G109062, GRMZM2G109142						254.77	201.896	286.303	80.2291	472.126	246.501	321.371	213.298		0.3303	1.8013	0.919	0.5862		-1.3112	0.2031		0.1598	0.5359		0.1716	6.713e-13	0.0001431	0.01604		1.717e-07	0.4104		0.5081	0.02452	DEG12
Traes_1AS_18E6ADFF5	AT4G25225, AT2G35736	BRADI2G37675	OS05G0118800							149.756	117.719	160.652	129.234	218.076	104.81	127.285	169.489		0.3394	0.3048	1.0248	-0.4024		0.1334	-0.6906		0.0988	0.7366		0.2765	0.3297	0.001201	0.1996		0.6697	0.03039		0.7514	0.01791	DEG11
Traes_1AS_19293C0A9	AT2G02860	BRADI3G25477	OS10G0404566, OS10G0404533, OS10G0404500	GRMZM2G083248						103.546	88.6049	63.8134	49.2545	14.6321	77.8798	38.4891	27.3032		0.2201	0.4094	-2.2059	0.4634		-0.8254	1.4469		-0.636	-1.2224		0.5837	0.3226	7.323e-07	0.2905		0.04308	0.000858		0.1186	0.006548	DEG21
Traes_1AS_1A8023A17		BRADI2G36862	OS05G0137400	GRMZM2G123029						3051.25	1727.52	2631.09	1251.51	2443.17	1868.67	3286.87	1463.42		0.8202	1.0764	0.3869	1.1651		-0.4636	0.3531		-0.2073	-0.4251		5.041e-26	4.672e-42	1.073e-06	1.112e-48		5.358e-09	1.373e-05		0.007477	4.178e-08	DEG23
Traes_1AS_1CBC21AE8	AT3G12090, AT4G23410, AT3G12090, AT4G23410	BRADI2G38130	OS05G0126100	GRMZM2G015314, GRMZM2G086766						47.7122	51.9922	36.4651	97.0923	14.2602	47.6668	32.3206	61.9282		-0.1304	-1.3812	-1.7524	-0.9474		0.8782	-0.383		-0.3727	-1.188		0.5175	2.575e-11	5.515e-10	2.658e-05		2.408e-06	0.081		0.09156	3.515e-05	DEG6
Traes_1AS_1FD6B3E2D	AT2G37090	BRADI2G37970	OS05G0123100	GRMZM2G012874						94.2629	53.3968	384.315	68.0397	929.758	61.4149	108.377	74.6213		0.8008	2.4312	3.8274	0.5255		0.3414	-0.2703		1.9717	3.0315		0.02485	3.111e-12	3.095e-27	0.1419		0.3425	0.4627		1.185e-08	1.051e-18	DEG11
Traes_1AS_214352043	AT3G11730	BRADI2G39760	OS05G0105200	GRMZM2G136455						231.258	145.271	177.182	121.385	90.7023	102.818	182.601	80.6176		0.6552	0.5321	-0.1431	1.1478		-0.2522	0.3476		-0.3752	-0.9433		0.07362	0.1499	0.7052	0.002251		0.4943	0.3626		0.3065	0.01126	DEG23
Traes_1AS_22266C808	AT2G30390	BRADI2G62550	OS05G0361200	GRMZM2G113325						1441.48	1979.33	1215.01	2401.84	1205.21	2093.89	1145.49	3345.06		-0.4559	-0.9826	-0.7833	-1.5428		0.2788	-0.6747		-0.2479	0.0848		3.09e-05	5.23e-19	1.706e-12	8.759e-45		0.01031	6.933e-10		0.02559	0.4469	DEG9
Traes_1AS_228DFDD0F	AT4G24440	BRADI2G39377	OS05G0107700	GRMZM2G470513						129.822	128.052	116.416	140.336	321.295	128.6	121.068	172.84		0.019	-0.2513	1.2759	-0.4967		0.1288	-0.4191		-0.1415	1.3535		0.9617	0.5277	0.00128	0.2111		0.7446	0.2939		0.7224	0.0005927	DEG11
Traes_1AS_240EBA7BA	AT3G53760	BRADI2G35187	OS05G0154500	GRMZM2G008093						47.4441	39.8813	42.2822	42.911	53.9248	28.2686	56.957	24.6737		0.2489	0.025	0.7343	1.188		0.1217	0.3287		-0.1022	-0.125		0.2663	0.9138	0.002904	6.306e-06		0.5905	0.2517		0.6549	0.567	DEG17
Traes_1AS_25137937E	AT1G02680	BRADI1G31307	OS01G0338100	GRMZM2G081012, GRMZM2G373011						81.5931	70.0559	63.7583	64.2825	178.65	71.2387	86.1601	96.3085		0.2129	-0.0009	1.2735	-0.1505		-0.1246	-0.4202		-0.3384	1.0038		0.554	0.998	0.0004216	0.6767		0.7306	0.2527		0.3534	0.004653	DEG11
Traes_1AS_26B81DC67	AT4G01900		OS05G0133100							33.8932	54.7129	33.6915	102.769	46.5556	49.5976	54.9486	81.9479		-0.6777	-1.5467	0.0118	-0.5716		0.9167	-0.7191		0.0476	-0.1358		0.005957	2.419e-10	0.9628	0.01524		3.975e-05	0.003426		0.8578	0.575	DEG9
Traes_1AS_2787B96B5	AT5G08290	BRADI2G61080, BRADI5G26987, BRADI2G52022, BRADI5G26970, BRADI2G62110, BRADI2G20240	OS10G0486600, OS07G0202300, OS10G0486600, OS07G0202300, OS10G0486600, OS07G0202300, OS10G0486600, OS07G0202300, OS10G0486600, OS07G0202300, OS10G0486600, OS07G0202300	GRMZM2G108277						52.1896	127.237	50.7523	108.028	55.2803	254.479	68.261	240.998		-1.2902	-1.0713	-2.188	-1.8263		-0.236	0.0822		-0.0171	-0.2795		3.828e-15	8.74e-10	1.779e-40	7.117e-32		0.106	0.546		0.9282	0.1218	DEG9
Traes_1AS_28062D839	AT4G30840	BRADI3G19330	OS08G0266600	GRMZM2G063188						20.8727	23.7038	51.2428	79.3092	53.0139	35.4504	41.3536	54.0507		-0.1915	-0.6796	0.564	-0.3829		1.7472	-0.6015		1.2591	0.3454		0.4917	0.002152	0.02325	0.112		3.809e-13	0.01818		1.567e-06	0.1407	DEG4
Traes_1AS_2B64060A8	AT5G02250	BRADI2G37760	OS01G0841800	GRMZM2G082260						359.565	188.807	382.358	296.285	566.594	315.107	266.035	409.714		0.9182	0.3514	0.8232	-0.6198		0.6429	-0.3604		0.076	1.0826		2.785e-16	0.001281	3.945e-14	2.745e-08		1.525e-08	0.001402		0.48	7.466e-24	DEG28
Traes_1AS_2DDAB8591	AT3G50670	BRADI3G21360	OS10G0115600	GRMZM2G113592						99.8842	192.85	237.721	196.523	125.827	153.153	132.587	274.871		-0.9319	0.2441	-0.2913	-1.0357		0.0261	-0.8199		1.2021	-0.0755		0.001045	0.3838	0.3134	0.0002495		0.9257	0.003966		2.465e-05	0.7926	DEG3
Traes_1AS_2E8E096B8										186.576	2.35897	279.7	4.0073	12.5914	3.51577	47.8996	1.198		5.6783	5.6703	1.5971	4.3543		0.5538	1.0374		0.5458	-1.7198		7.554e-18	2.393e-19	0.01997	7.92e-09		0.4422	0.2073		0.3276	0.004019	DEG23
Traes_1AS_2F3CBD514										96.3941	81.9517	112.637	84.0688	295.675	79.6232	133.233	124.123		0.2256	0.4083	1.8168	0.1009		0.0366	-0.6225		0.2192	1.0934		0.6253	0.3776	8.589e-05	0.8267		0.937	0.1823		0.6352	0.01665	DEG11
Traes_1AS_32F5EC9D2	AT3G54270, AT3G52340, AT1G51420, AT2G35840	BRADI2G36350	OS05G0144900	GRMZM2G097641						89.1049	32.4447	54.3901	11.4373	42.4778	41.4617	160.533	22.4826		1.4229	2.1545	-0.0667	2.7722		-1.471	0.8666		-0.7394	-1.9722		2.344e-05	2.177e-08	0.8512	1.538e-14		0.0001518	0.02289		0.02614	3.402e-09	DEG12
Traes_1AS_3451447E0	AT1G36320	BRADI2G40070	OS02G0291500	GRMZM5G824336						546.842	347.836	567.647	350.299	410.656	356.657	758.999	286.165		0.6483	0.686	0.2245	1.3973		0.0103	0.311		0.048	-0.8619		0.0003827	0.0001834	0.229	5.302e-14		0.9552	0.1018		0.7918	2.246e-06	DEG23
Traes_1AS_34B6145E5	AT3G52250	BRADI2G38160	OS05G0126300	GRMZM2G089406, GRMZM2G447745						780.674	970.454	686.142	735.413	470.401	1218.24	684.591	750.163		-0.3114	-0.0952	-1.3512	-0.1319		-0.3971	0.6935		-0.1809	-0.5258		0.1503	0.662	6.447e-10	0.5452		0.06666	0.00145		0.4059	0.01636	DEG6
Traes_1AS_34DBDBA7D	AT3G10640, AT5G04850	BRADI2G39980	OS05G0102900	GRMZM2G092468						289.059	266.956	356.658	164.798	186.071	272.47	273.026	192.795		0.1131	1.0786	-0.5213	0.4917		-0.6816	0.4877		0.2839	-0.5253		0.7261	0.0009022	0.111	0.1321		0.03584	0.137		0.3793	0.1068	DEG23
Traes_1AS_34EBE13DB	AT5G59700, AT2G39360, AT3G46290	BRADI2G34700	OS01G0155500	GRMZM5G897958						108.771	285.878	55.0365	244.943	219.924	178.136	77.6051	218.588		-1.3811	-2.1044	0.2754	-1.4837		-0.2204	-0.3021		-0.9437	1.457		1.15e-12	6.677e-23	0.1615	5.072e-13		0.2376	0.1275		1.83e-05	8.961e-13	DEG28
Traes_1AS_35E2ECF57	AT1G79920, AT1G79930, AT1G79920, AT1G79930, AT1G79920, AT1G79930, AT1G79920, AT1G79930, AT1G79920, AT1G79930, AT1G79920, AT1G79930	BRADI2G33676, BRADI2G33682	OS05G0181000	GRMZM2G063676, GRMZM2G361605, GRMZM2G023232, GRMZM2G063676, GRMZM2G361605, GRMZM2G023232						485.31	285.642	731.483	313.817	578.524	282.125	666.491	460.116		0.7585	1.2021	1.0222	0.5326		0.1354	-0.6985		0.579	-0.2089		0.0002176	4.086e-09	8.836e-07	0.009128		0.5122	0.0008509		0.004329	0.3029	DEG24
Traes_1AS_3610062CB	AT4G01820, AT2G47000, AT3G62150, AT4G01830, AT1G02520, AT1G02530, AT4G01820, AT2G47000, AT3G62150, AT4G01830, AT1G02520, AT1G02530	BRADI2G36897		GRMZM2G085111, GRMZM2G119894						2319.17	1986.08	1126.27	1411.05	1791.74	2475.48	1366.23	1384.57		0.2231	-0.318	-0.4656	-0.0203		-0.4919	0.8356		-1.0329	0.3903		0.06483	0.00981	0.0001324	0.8691		5.132e-05	9.815e-12		3.413e-17	0.001398	DEG14
Traes_1AS_36865F81C	AT2G47110, AT1G23410	BRADI3G29730	OS05G0160200	GRMZM2G006293						64.7783	124.095	134.136	167.216	432.021	118.7	144.767	264.307		-0.9065	-0.3056	1.8032	-0.8423		0.4177	-1.123		1.0186	1.5225		0.02287	0.4377	4.626e-06	0.03159		0.287	0.004516		0.01084	9.453e-05	DEG11
Traes_1AS_37383FD3C	AT4G29670	BRADI2G33070	OS05G0200100	GRMZM2G042592, GRMZM2G024073						137.403	40.806	159.787	155.03	160.035	99.0616	165.739	216.85		1.6839	0.0488	0.6828	-0.3753		1.8524	-1.089		0.2173	-0.0309		0.0001197	0.9094	0.1152	0.3802		2.267e-05	0.01189		0.6126	0.9425	DEG24
Traes_1AS_3A3C86D64		BRADI2G39710	OS01G0117500, OS01G0117300, OS01G0116900, OS01G0117100, OS01G0117700	GRMZM5G897005						1505.23	1139.54	951.276	597.076	431.723	712.145	1077.83	594.063		0.4	0.664	-0.7017	0.8549		-0.9294	0.2622		-0.6653	-1.2944		0.006928	1.111e-05	5.839e-06	1.855e-08		5.829e-10	0.08895		8.275e-06	2.276e-17	DEG20
Traes_1AS_3A70AC2BD	AT3G02930, AT5G16730, AT1G65010, AT4G27595, AT3G02930, AT5G16730, AT1G65010, AT4G27595	BRADI2G37720		GRMZM2G128737, GRMZM2G090500						55.3208	64.8404	142.438	61.9447	246.231	73.9144	50.6689	67.5393		-0.2242	1.1493	1.7341	-0.4085		-0.0689	0.1192		1.3046	2.2617		0.4184	2.002e-05	1.121e-10	0.1547		0.8021	0.6772		1.553e-06	4.924e-17	DEG11
Traes_1AS_3BB7078CB	AT2G15020		OS03G0375200	GRMZM2G165960						90.0534	58.613	185.333	198.858	253.663	203.338	192.954	371.679		0.6096	-0.076	0.3052	-0.9359		1.7423	-0.8679		1.0567	0.3732		0.01444	0.7422	0.1874	4.005e-05		6.462e-13	0.0001642		9.207e-06	0.1034	DEG11
Traes_1AS_3CABBFC7E	AT3G05890	BRADI2G36770		GRMZM2G015605						24.4011	293.367	30.94	240.767	95.6206	279.345	24.5168	27.6811		-3.5385	-2.8318	-1.496	-0.1739		-0.2816	3.2908		0.4251	1.9688		5.834e-63	6.969e-42	1.431e-17	0.5254		0.07356	3.657e-45		0.0914	3.834e-18	DEG16
Traes_1AS_3D390A0EB	AT1G52870, AT4G03410, AT1G52870, AT4G03410, AT1G52870, AT4G03410, AT1G52870, AT4G03410, AT1G52870, AT4G03410, AT1G52870, AT4G03410, AT1G52870, AT4G03410, AT1G52870, AT4G03410	BRADI2G03205, BRADI1G15450	OS09G0315000, OS03G0583800, OS09G0315000, OS03G0583800	GRMZM2G011269, GRMZM2G001724, GRMZM2G011269, GRMZM2G001724, GRMZM2G011269, GRMZM2G001724, GRMZM2G011269, GRMZM2G001724						1434.1	557.332	565.584	172.894	391.742	633.849	1442.95	144.629		1.351	1.7025	-0.6761	3.2816		-1.6716	2.1058		-1.3201	-1.852		4.805e-09	7.556e-13	0.003965	3.663e-42		1.649e-12	4.69e-18		1.19e-08	1.72e-15	DEG23
Traes_1AS_3D844EBDB	AT2G43235	BRADI2G30480	OS05G0299200	GRMZM2G154463						88.1181	96.8221	192.068	143.59	137.835	119.864	99.664	113.009		-0.1294	0.3943	0.2279	-0.1786		0.5577	0.0745		1.0813	0.4811		0.7122	0.2531	0.5161	0.6124		0.1083	0.8334		0.001911	0.1684	DEG25
Traes_1AS_3F456F015	AT4G29330	BRADI2G33360	OS05G0187800	GRMZM2G143817, GRMZM2G117388						348.914	208.384	338.739	180.159	371.912	171.319	492.458	218.427		0.7354	0.9037	1.0812	1.1578		-0.205	-0.3413		-0.0367	-0.418		0.006726	0.0009404	8.971e-05	2.205e-05		0.4542	0.222		0.8922	0.1207	DEG23
Traes_1AS_3FCCD2735	AT2G26290, AT2G05940, AT5G35580, AT1G72540	BRADI3G37600	OS08G0457400	GRMZM2G101245						324.767	439.34	247.525	378.431	442.96	269.439	794.681	6.31627		-0.4357	-0.6421	0.7337	6.6872		-0.2161	5.1258		-0.4224	-0.8277		0.0009606	3.147e-06	1.103e-07	5.422e-81		0.09892	1.741e-47		0.002328	1.6e-10	DEG17
Traes_1AS_400EF6C081	AT4G14365, AT3G23280	BRADI1G28820	OS07G0446100	GRMZM2G133396						172.859	107.62	245.438	85.3218	212.525	120.214	158.505	110.293		0.6728	1.4724	0.7986	0.5174		-0.3287	0.1319		0.4709	0.4131		0.0161	1.718e-07	0.004769	0.06941		0.2489	0.6497		0.08808	0.1364	DEG28
Traes_1AS_4025A300E	AT3G05580, AT5G27840, AT3G05580, AT5G27840	BRADI2G35150		GRMZM2G137286, GRMZM5G899390						407.053	399.35	263.645	364.071	171.52	270.278	320.792	156.051		0.0265	-0.4675	-0.6224	1.022		-0.1331	0.7828		-0.6271	-0.8615		0.9245	0.09729	0.03003	0.0003676		0.6335	0.006778		0.02601	0.002468	DEG28
Traes_1AS_409F0176B			OS10G0370500							56.0046	25.9819	67.1234	4.25787	2.1254	28.6944	2.99343	3.92607		1.0812	3.7596	-3.3954	-0.3862		-2.4804	2.6962		0.1979	-0.313		0.001346	6.219e-17	1.388e-09	0.5445		6.756e-08	3.922e-07		0.5405	0.6359	DEG21
Traes_1AS_40F2CDFF4	AT3G16000	BRADI2G33920	OS05G0180400	GRMZM2G106233						44.7063	44.7537	151.146	78.9773	38.796	30.6384	35.0607	31.8198		-0.0046	0.8567	0.3345	0.1209		0.7562	-0.0485		1.6175	0.1651		0.9941	0.1646	0.5987	0.8488		0.223	0.9396		0.009042	0.7932	DEG28
Traes_1AS_414A736FF	AT5G01390, AT3G08910	BRADI2G38210		GRMZM2G119483						15.2451	21.5787	20.6673	27.9684	55.7834	12.5982	21.3991	33.3146		-0.4822	-0.3948	1.9891	-0.6058		0.3767	-1.3207		0.4641	1.2742		0.2784	0.3664	1.257e-05	0.1651		0.3788	0.004744		0.3063	0.002602	DEG11
Traes_1AS_429D67C42	AT1G11960, AT4G04340, AT4G15430, AT1G62320, AT3G21620, AT4G22120	BRADI2G39230	OS05G0594700	GRMZM2G456000						590.296	93.6886	1160.69	177.237	1181.54	298.236	735.865	154.197		2.6207	2.6781	1.9588	2.2302		0.9046	0.9422		0.9619	0.6708		4.761e-26	1.881e-28	4.961e-16	1.939e-19		0.0003409	0.0001788		5.157e-05	0.004684	DEG23
Traes_1AS_4369A7326		BRADI5G02220	OS12G0170800							0	0	4.75363	0	111.996	0	0	0		0	4.0696	8.2303	0		0	0		4.0696	8.3354		1	7.013e-05	9.42e-17	1		1	1		7.015e-05	2.865e-17	DEG11
Traes_1AS_45002DFE4	AT3G51010	BRADI2G38140	OS05G0126200	GRMZM2G097736, GRMZM2G453078, GRMZM2G130477						29.3667	46.2473	51.5236	101.099	85.1764	43.8315	76.3236	94.9825		-0.6379	-0.8551	0.9633	-0.3102		1.1206	-1.127		0.9035	0.1464		0.009881	0.0001114	5.028e-05	0.1544		3.145e-07	2.52e-06		0.0002878	0.4974	DEG28
Traes_1AS_45B444350		BRADI1G60060	OS03G0412400							306.301	102.991	358.096	97.3428	73.5153	78.803	442.76	43.1474		1.5626	1.8499	-0.1202	3.3466		-0.0755	0.8967		0.2118	-2.5702		2.976e-19	6.83e-26	0.5584	1.292e-56		0.6833	9.791e-05		0.1976	1.828e-44	DEG23
Traes_1AS_478AC352F										29.0662	17.1465	89.2902	28.3837	99.0475	19.9624	49.1625	28.5979		0.7322	1.5782	2.2367	0.7381		0.6809	-0.5089		1.527	0.9898		0.1548	0.001467	1.264e-05	0.1459		0.1861	0.3373		0.00207	0.04278	DEG23
Traes_1AS_480C99F78	AT4G13970	BRADI2G36937	OS07G0227700	GRMZM2G147891, GRMZM2G444540						30.1417	48.509	35.6	56.4356	77.0855	39.1298	27.6679	44.414		-0.6586	-0.6095	0.9448	-0.6627		0.2179	-0.2156		0.2671	1.3919		0.04329	0.06146	0.00391	0.05234		0.4867	0.5278		0.4295	2.13e-05	DEG11
Traes_1AS_4873D114F										80.5528	111.804	81.841	291.609	623.424	393.738	282.093	1354.04		-0.4559	-1.7466	0.6384	-2.1946		1.3398	-1.7305		0.0491	1.1025		0.2751	2.779e-05	0.1182	7.404e-08		0.001158	2.221e-05		0.9074	0.006953	DEG5
Traes_1AS_488596E82	AT3G62600	BRADI2G34950	OS05G0156500	GRMZM2G086964, GRMZM2G129218						1349.19	548.61	1339.46	531.625	439.93	328.881	1571.18	361.018		1.2916	1.3217	0.4304	2.1121		-0.0446	-0.1314		-0.0145	-1.8132		1.978e-13	6.416e-14	0.01902	5.945e-32		0.8016	0.479		0.9338	1.59e-24	DEG23
Traes_1AS_48DC4CFEE	AT5G23490, AT5G23510, AT5G08440	BRADI2G40100	OS05G0100900	GRMZM2G104377						100.667	115.477	128.222	138.751	69.5297	166.58	95.3602	123.645		-0.1905	-0.1331	-1.1833	-0.3668		0.2603	0.4206		0.3177	-0.3958		0.6005	0.7142	0.00138	0.318		0.4719	0.2506		0.3846	0.2861	DEG6
Traes_1AS_48F12954A		BRADI1G05890		GRMZM2G420882						707.116	761.732	516.761	594.657	675.747	574.063	340.249	194.139		-0.1044	-0.209	0.2261	0.8042		-0.3567	1.5618		-0.4612	0.9837		0.3926	0.09653	0.07339	1.004e-08		0.003654	3.696e-29		0.0002294	1.15e-14	DEG28
Traes_1AS_49B9E658F		BRADI2G37620	OS02G0277700							69.8804	2.86417	82.755	2.92177	14.4149	0.1909	45.0596	0		4.3616	4.6405	4.0602	5.7182		-0.0672	0.2057		0.2117	-1.4522		2.616e-16	8.48e-18	2.328e-07	7.19e-12		0.9176	0.8422		0.5839	0.0007422	DEG23
Traes_1AS_4A6E603D3	AT5G01040, AT5G01050, AT3G09220	BRADI4G39330	OS12G0258700	GRMZM2G400390						34.217	62.6594	17.9994	13.0232	1.7667	0	10.0897	0		-0.8652	0.4632	1.9713	3.7161		-2.2565	0		-0.9281	-1.9961		0.007475	0.246	0.03176	1.276e-05		3.715e-10	1		0.01139	0.0007533	DEG21
Traes_1AS_4A925522B		BRADI2G34430								173.549	86.0589	175.961	71.796	234.228	81.7187	179.445	72.1473		0.9773	1.2536	1.4752	1.2626		-0.2493	0.1699		0.0271	0.3826		0.02732	0.004854	0.0009547	0.004842		0.5772	0.7088		0.951	0.3841	DEG23
Traes_1AS_4A9E433A7	AT2G17170, AT4G35230, AT2G17090, AT1G50990, AT2G17170, AT4G35230, AT2G17090, AT1G50990		OS03G0132800	GRMZM2G127050, GRMZM2G099598						75.4268	28.7357	102.841	8.6827	98.1713	11.3104	98.9845	9.85993		1.356	3.4325	3.0643	3.209		-1.6665	0.1041		0.4099	-0.0406		2.188e-05	4.933e-20	9.344e-16	8.322e-16		1.822e-05	0.822		0.1742	0.8921	DEG23
Traes_1AS_4AF9476D4										82.4546	177.321	49.5821	60.3589	84.5212	158.856	49.6123	110.285		-1.0663	-0.2921	-0.9223	-1.1063		-1.5001	0.5108		-0.7258	0.6949		0.0134	0.5123	0.03431	0.01211		0.0005398	0.24		0.1018	0.1159	DEG6
Traes_1AS_4C5CB51F2		BRADI2G39190	OS05G0110300	GRMZM2G047219, GRMZM2G089575						59.2657	75.2875	72.303	91.8335	79.833	61.9294	21.2364	76.019		-0.3349	-0.3997	0.4226	-1.8001		0.2943	-0.2997		0.2296	1.923		0.1833	0.1116	0.1051	5.933e-10		0.2295	0.2601		0.3734	1.721e-11	DEG4
Traes_1AS_4C5DB717C	AT2G30500, AT5G58320, AT2G30500, AT5G58320	BRADI2G34460	OS05G0168800	GRMZM2G146750, GRMZM6G929553						39.4703	215.425	61.5546	181.915	68.4418	217.669	45.7816	210.789		-2.4294	-1.4729	-1.6814	-2.1967		-0.2366	0.0375		0.7199	0.5528		3.609e-44	7.438e-19	4.573e-24	7.6e-36		0.08903	0.7989		0.0002472	0.003992	DEG9
Traes_1AS_4C784AA40	AT2G47940	BRADI2G36130	OS05G0147500	GRMZM2G063592						204.861	236.519	140.538	215.473	294.848	306.282	133.238	271.783		-0.2096	-0.6454	-0.0229	-1.0193		-0.1372	0.1699		-0.573	1.1663		0.08168	8.684e-07	0.8488	6.319e-15		0.2519	0.169		1.381e-05	5.011e-20	DEG5
Traes_1AS_4DDB9394F				GRMZM2G172369						124.147	79.908	110.594	66.2878	47.0012	70.9678	129.656	68.064		0.6325	0.7405	-0.5296	0.9205		-0.2623	0.0906		-0.1542	-1.3596		0.001853	0.000464	0.02306	2.23e-05		0.2167	0.6952		0.446	5.482e-10	DEG23
Traes_1AS_4E3E6D676	AT4G11090, AT4G23790, AT4G01080, AT1G01430	BRADI2G32220	OS05G0214900	GRMZM2G131152						16.5868	60.5434	26.7666	93.5018	33.8453	60.7004	21.5233	102.017		-1.8268	-1.9133	-0.8597	-2.2024		0.6211	-0.757		0.5346	0.5857		3.4e-09	1.336e-10	0.003844	1.696e-13		0.01853	0.006142		0.1142	0.06586	DEG9
Traes_1AS_4F0148D96			OS10G0393700							20.5212	2.7096	20.3863	3.8403	91.9789	3.07623	27.2566	6.0658		2.6315	2.2259	4.3418	2.0071		0.4201	-0.6923		0.0145	1.6425		4.463e-05	0.0003818	1.25e-11	0.001206		0.5486	0.3297		0.9794	0.002201	DEG23
Traes_1AS_4F5851F45										59.7387	7.25913	37.277	4.1744	1.5167	0.625867	24.8228	0		2.9535	2.9194	0.9049	4.9847		-0.7021	0.6421		-0.7361	-3.4377		4.686e-10	2.525e-08	0.2942	6.23e-09		0.2152	0.5298		0.08056	5.627e-08	DEG23
Traes_1AS_5007D75E3	AT4G35905	BRADI3G27420	OS10G0438700	GRMZM2G068149						32.6585	33.3192	33.8385	53.5143	79.7453	32.476	32.928	64.3019		-0.0086	-0.6256	1.2676	-0.9446		0.6993	-0.9922		0.0823	1.2199		0.9761	0.02635	9.101e-06	0.0008272		0.01095	0.0007142		0.7788	8.927e-06	DEG11
Traes_1AS_50BA2B621										100.391	145.472	88.9337	104.189	81.0212	200.928	90.5065	150.156		-0.5287	-0.3017	-1.2894	-0.7273		-0.478	0.4338		-0.251	-0.1283		0.001597	0.09428	2.518e-13	3.673e-05		0.004153	0.01019		0.1655	0.4837	DEG6
Traes_1AS_514A12B5B	AT1G79970, AT2G25690, AT5G11460	BRADI2G33900	OS05G0180500	GRMZM2G066341						279.817	423.496	35.6886	231.918	10.2592	111.353	11.8542	64.7512		-0.5952	-2.5771	-3.3148	-2.3989		-0.8662	0.7705		-2.848	-0.1453		3.314e-05	3.915e-40	7.06e-31	1.134e-17		2.184e-09	7.853e-05		4.031e-49	0.6779	DEG28
Traes_1AS_520F23BD4	AT3G58810, AT2G46800, AT3G61940, AT3G58810, AT2G46800, AT3G61940, AT3G58810, AT2G46800, AT3G61940, AT3G58810, AT2G46800, AT3G61940	BRADI2G38330, BRADI4G43740	OS05G0128400	GRMZM2G300031, GRMZM2G477741, GRMZM2G300031, GRMZM2G477741						275.617	489.454	579.862	439.209	891.436	583.911	247.075	461.617		-0.8229	0.3792	0.6039	-0.8981		-0.1533	0.343		1.0488	1.845		1.073e-10	0.002434	1.043e-06	9.354e-12		0.2177	0.00737		2.794e-16	2.01e-47	DEG11
Traes_1AS_522839777	AT2G47240	BRADI2G38490	OS05G0132100	GRMZM2G101875						40.118	11.1807	8.17887	9.76767	74.3249	19.9138	8.00017	11.008		1.7304	-0.1823	1.799	-0.4088		-0.2007	0.7941		-2.1134	3.0019		0.0007072	0.7479	0.0003445	0.4769		0.7116	0.1524		8.242e-05	1.057e-08	DEG28
Traes_1AS_526E9BD2A		BRADI4G22012	OS11G0274100							194.884	210.302	309.241	125.644	103.447	211.436	138.359	148.102		-0.109	1.265	-0.9892	-0.1006		-0.7376	0.5025		0.6364	-0.3861		0.5893	7.266e-10	3.929e-06	0.6367		0.0003362	0.01795		0.001595	0.07253	DEG21
Traes_1AS_539B5E5F2										1102.04	1508.98	1454.87	1566.9	2484.25	1121.19	1986.71	540.833		-0.4484	-0.1074	1.1335	1.8574		0.0539	1.0402		0.3949	0.3162		0.06276	0.6559	2.649e-06	2.129e-14		0.8229	2.018e-05		0.1017	0.1883	DEG17
Traes_1AS_54A7FBBFC	AT1G07750, AT2G28680, AT1G07750, AT2G28680, AT1G07750, AT2G28680	BRADI2G37470	OS05G0116000	GRMZM2G005552, GRMZM2G034724, AC235544.1_FG006						171.588	103.462	70.4202	65.7019	261.319	136.506	145.561	134.94		0.714	0.131	0.901	0.1078		-0.6347	0.0133		-1.2177	0.8065		0.0574	0.7357	0.01665	0.7755		0.09648	0.9722		0.00143	0.03083	DEG12
Traes_1AS_54C4E52F5	AT3G12145	BRADI2G39830	OS05G0104700, OS05G0104600	GRMZM2G088531						46.0686	173.804	15.2459	544.898	5.0576	210.066	30.5706	558.629		-1.9306	-5.181	-5.0176	-4.1646		1.6392	-1.4303		-1.6112	-2.2833		3.38e-33	2.837e-106	5.384e-51	3.751e-123		4.978e-42	4.275e-30		5.125e-10	1.411e-10	DEG9
Traes_1AS_55C3069F7	AT3G50670									67.0818	107.631	112.86	112.537	41.9731	114.924	58.0756	105.349		-0.6535	0.0033	-1.3435	-0.8257		0.0594	0.1213		0.7162	-0.3965		0.1708	0.9945	0.005742	0.08634		0.9003	0.8001		0.1346	0.417	DEG6
Traes_1AS_5790A3717										6.30307	446.968	15.6547	126.979	15.8067	533.868	2.97907	74.1212		-5.7721	-2.7655	-4.7631	-4.2211		-1.7478	2.7395		1.2588	2.1975		3.8e-28	3.456e-08	9.994e-22	5.593e-13		0.0001735	6.854e-09		0.02365	0.0002806	DEG9
Traes_1AS_581D331E0	AT5G38990	BRADI2G39720	OS01G0116400, OS01G0114600, OS01G0117000, OS01G0117600, OS01G0116800	GRMZM2G333045, GRMZM2G077900, GRMZM2G034611, GRMZM2G473511, GRMZM2G093072, GRMZM2G395778, GRMZM2G113421, GRMZM2G077914, GRMZM2G333045, GRMZM2G077900, GRMZM2G034611, GRMZM2G473511, GRMZM2G093072, GRMZM2G395778, GRMZM2G113421, GRMZM2G077914, GRMZM2G333045, GRMZM2G077900, GRMZM2G034611, GRMZM2G473511, GRMZM2G093072, GRMZM2G395778, GRMZM2G113421, GRMZM2G077914, GRMZM2G333045, GRMZM2G077900, GRMZM2G03…						1039.91	466.371	395.048	270.903	53.9484	112.096	349.771	72.5409		1.1525	0.555	-0.942	2.2442		-0.7815	0.6118		-1.379	-2.5744		1.554e-12	0.001084	6.831e-06	2.529e-30		3.151e-06	0.003518		7.127e-17	1.817e-39	DEG23
Traes_1AS_5839AB9B4	AT2G25920	BRADI2G35030	OS05G0156200	GRMZM2G040467						27.0524	59.043	37.432	64.6995	62.0382	53.8198	28.1797	88.2915		-1.1181	-0.8061	0.1419	-1.6128		0.1284	-0.7105		0.4404	1.0443		2.12e-05	0.001882	0.5802	1.018e-09		0.5921	0.004968		0.1171	9.551e-05	DEG5
Traes_1AS_59404C639			OS05G0163100	GRMZM5G893976						189.149	153.166	241.343	91.6649	196.302	105.5	213.172	124.405		0.3089	1.3577	0.8616	0.7744		-0.7286	-0.2174		0.3203	-0.1302		0.1219	4.482e-11	4.452e-05	0.000188		0.0004381	0.3202		0.1067	0.5135	DEG28
Traes_1AS_596EA5AF6		BRADI3G23050	OS10G0254720, OS01G0495200							104.599	65.4532	164.552	108.778	160.528	157.766	88.9904	50.5935		0.6407	0.5686	0.0367	0.7653		0.6936	1.5516		0.6215	0.8231		0.2122	0.2652	0.9428	0.1419		0.1766	0.00286		0.2235	0.1076	DEG28
Traes_1AS_5C2CBBC04	AT5G27850, AT2G47570, AT3G05590, AT5G27850, AT2G47570, AT3G05590	BRADI2G35090	OS05G0155100	GRMZM2G104025, GRMZM5G803952						299.722	487.899	437.719	668.293	922.87	453.889	612.384	760.606		-0.6937	-0.6014	1.0092	-0.3087		0.4503	-0.7401		0.5427	0.5777		0.004625	0.01375	3.616e-05	0.2042		0.06368	0.002518		0.0275	0.01716	DEG11
Traes_1AS_5C9586342	AT4G36750	BRADI3G27210	OS10G0436800	GRMZM2G042136						513.231	349.005	446.349	269.484	459.005	196.69	859.672	256.876		0.5522	0.7305	1.1979	1.7282		-0.3695	-0.3836		-0.1913	-0.9139		0.01043	0.0008088	7.646e-08	2.74e-15		0.08977	0.09071		0.3756	2.066e-05	DEG23
Traes_1AS_5D109EEF0	AT1G49540	BRADI3G39160	OS08G0493900	GRMZM2G042371						42.0713	121.701	80.5933	137.665	94.0697	83.5209	53.3037	99.9845		-1.5219	-0.6909	0.1714	-0.9019		0.1757	-0.2742		1.0067	0.799		4.415e-18	1.501e-05	0.3198	6.869e-07		0.2327	0.1198		6.3e-08	6.932e-06	DEG9
Traes_1AS_5D942BC8F		BRADI2G38237	OS05G0128100	GRMZM2G410757						169.231	312.062	107.991	775.819	917.314	457.368	103.375	1576.6		-0.8403	-2.6959	0.9551	-3.7429		1.2529	-1.7053		-0.6027	2.9927		0.09269	7.798e-08	0.05505	7.565e-14		0.01181	0.0006104		0.2317	2.284e-09	DEG5
Traes_1AS_5DE9A16CD	AT1G79920, AT1G79930, AT1G79920, AT1G79930, AT1G79920, AT1G79930		OS05G0181000	GRMZM2G063676, GRMZM2G361605, GRMZM2G023232						45.9614	83.8338	36.3351	108.863	12.332	41.0399	56.8945	70.8183		-0.8271	-1.4864	-1.5252	-0.3074		0.3631	-0.7414		-0.2962	-1.9592		0.08208	0.002023	0.003253	0.5212		0.4391	0.1285		0.5436	0.0001228	DEG20
Traes_1AS_5E8BF35BC	AT1G67280	BRADI2G31810	OS05G0230900	GRMZM2G076006						680.176	391.042	694.378	368.835	1131.04	439.973	740.624	458.478		0.7937	0.9151	1.358	0.6897		-0.0848	-0.0679		0.0366	0.6004		1.12e-07	1.274e-09	1.982e-19	4.953e-06		0.5765	0.6608		0.8053	4.307e-05	DEG11
Traes_1AS_5F591BB6F	AT4G08850, AT1G35710, AT4G08850, AT1G35710			GRMZM2G700905, GRMZM2G469313						217.926	9.0198	290.492	13.4413	133.252	58.4907	888.423	38.3647		4.3361	4.1822	1.1301	4.3236		0.5474	0.5849		0.3935	-2.6087		2.583e-16	5.183e-16	0.02372	6.932e-18		0.3245	0.2544		0.4194	9.015e-08	DEG23
Traes_1AS_60159A9D5		BRADI2G31920		GRMZM2G157332						58.5348	70.7096	44.3398	70.4602	31.6228	71.8189	81.0623	65.3158		-0.2656	-0.6094	-1.0265	0.2997		-0.0067	0.0996		-0.3505	-1.2265		0.4433	0.08647	0.005082	0.3927		0.9844	0.7801		0.3271	0.0006645	DEG20
Traes_1AS_6052071D9		BRADI2G40090	OS05G0100800	GRMZM2G073622						573.89	542.3	879.325	432.278	878.25	409.063	751.354	518.017		0.0825	1.0159	1.0936	0.5344		-0.324	-0.3433		0.6094	0.2159		0.6523	3.043e-08	3.727e-09	0.003719		0.07797	0.06747		0.0008444	0.2352	DEG28
Traes_1AS_60C6924681		BRADI2G36580	OS05G0142400	GRMZM2G350693						67.3461	125.627	15.1855	98.7604	40.274	180.968	70.4755	195.329		-0.8829	-2.7721	-2.2403	-1.4528		-0.3475	-0.1067		-2.2367	-0.8943		6.473e-05	1.172e-20	2.321e-20	5.155e-11		0.106	0.6158		1.248e-13	0.0003439	DEG9
Traes_1AS_61349C0F9	AT1G52570, AT3G15730, AT1G52570, AT3G15730	BRADI2G34290	OS05G0171000	GRMZM2G043340, GRMZM2G438378						264.584	314.395	230.484	466.759	246.851	767.324	315.858	629.976		-0.2432	-1.0028	-1.6545	-0.9864		0.5653	0.2829		-0.1943	-0.3851		0.2716	6.579e-06	8.513e-14	7.102e-06		0.009865	0.1943		0.387	0.08467	DEG9
Traes_1AS_61A9895E7		BRADI2G39247	OS11G0657900							6.04497	2.51357	4.98027	8.68267	25.9038	29.0671	51.4336	7.97067		1.0016	-0.7593	-0.1602	2.5734		1.4658	1.7695		-0.295	-0.9642		0.08381	0.1553	0.694	3.484e-08		0.009045	0.0002455		0.5937	0.01296	DEG10
Traes_1AS_61C75938B		BRADI2G32930	OS11G0525800	GRMZM2G059302, GRMZM5G875676						22.5269	34.13	24.8962	37.3174	55.2502	30.1902	30.2025	62.0802		-0.5798	-0.5036	0.7703	-1.0094		0.1191	-1.0202		0.1953	0.7595		0.1062	0.1636	0.03162	0.003863		0.7307	0.004467		0.6011	0.02952	DEG5
Traes_1AS_621C9CE9F	AT2G37990	BRADI2G37930	OS06G0142050, OS04G0685100	GRMZM2G011570						9.83443	39.2718	15.0284	88.493	55.9192	47.1569	26.8024	77.8031		-1.9245	-2.4303	0.155	-1.5114		1.1484	-0.6893		0.6427	0.9771		1.748e-08	1.352e-14	0.5863	1.932e-07		1.81e-05	0.01433		0.0906	0.0008744	DEG5
Traes_1AS_63EFE56B4	AT3G46010, AT3G45990, AT3G46000, AT5G59890, AT5G59880	BRADI2G37310	OS05G0113400	GRMZM2G037140						69.7952	235.761	73.5234	352.969	61.2841	229.972	82.1539	352.031		-1.732	-2.2113	-1.8628	-2.0616		0.5755	-0.6043		0.0963	-0.4055		7.501e-10	6.19e-15	1.233e-10	1.794e-13		0.03306	0.02746		0.7434	0.1693	DEG9
Traes_1AS_64B6C30861	AT3G10960	BRADI2G30850	OS05G0332600	GRMZM2G119970						56.2031	23.1413	12.8811	24.377	10.144	25.254	65.4113	26.9382		1.2692	-0.7377	-1.4775	1.2558		0.0639	-0.0936		-1.9429	-2.8269		9.721e-07	0.02112	4.545e-05	4.058e-06		0.821	0.7601		8.942e-11	2.704e-17	DEG19
Traes_1AS_655E0ECF6		BRADI2G39370	OS05G0107900							54.4759	15.3942	144.551	54.5152	288.632	39.6458	63.5895	96.6333		1.7343	1.3418	2.7133	-0.5758		1.736	-1.2103		1.3435	2.0788		0.0006294	0.005443	2.965e-08	0.2353		0.0006195	0.01449		0.005399	1.452e-05	DEG11
Traes_1AS_66A759B84										882.452	2586.02	493.153	1492.36	1622.12	1737.1	1600.33	503.979		-1.532	-1.5678	-0.1002	1.6458		-0.7832	1.7621		-0.8191	0.0161		4.159e-09	2.39e-09	0.7009	3.876e-10		0.002606	2.158e-11		0.001857	0.9507	DEG18
Traes_1AS_6728BDE9B		BRADI2G40010	OS05G0102500	GRMZM2G156890, GRMZM2G477847						153.46	87.7112	94.7255	105.856	21.341	46.842	76.0228	89.3758		0.7986	-0.1427	-1.0587	-0.2282		0.2698	-0.8423		-0.6715	-1.6727		7.723e-05	0.4951	9.902e-05	0.2986		0.1901	0.0003692		0.001074	8.101e-11	DEG20
Traes_1AS_675F5F1DC	AT5G26770, AT1G09470, AT1G09483, AT3G05830, AT5G26770, AT1G09470, AT1G09483, AT3G05830, AT5G26770, AT1G09470, AT1G09483, AT3G05830, AT5G26770, AT1G09470, AT1G09483, AT3G05830, AT5G26770, AT1G09470, AT1G09483, AT3G05830	BRADI2G36970	OS05G0135900	GRMZM2G026176, GRMZM2G022797, GRMZM2G042593, GRMZM2G056088, GRMZM2G061728						168.663	269.528	206.232	184.083	233.915	217.476	189.592	38.4521		-0.6609	0.1573	0.1167	2.2261		-0.5375	2.4206		0.2807	0.3112		0.06331	0.66	0.7445	4.772e-09		0.1305	2.173e-10		0.4331	0.3833	DEG17
Traes_1AS_67AB92E39		BRADI2G34310	OS05G0170800	GRMZM2G153582, GRMZM2G393436						83.9064	86.003	97.5483	114.707	91.1635	182.164	230.251	255.101		-0.0325	-0.2076	-0.9328	-0.1433		0.4023	-0.4723		0.2272	-1.2618		0.9392	0.6253	0.02819	0.7316		0.3423	0.2612		0.5945	0.002835	DEG28
Traes_1AS_67D323F9F	AT3G55070	BRADI2G34760	OS05G0160100	GRMZM2G177026						191.644	172.602	161.217	130.235	532.911	212.033	219.475	242.663		0.1467	0.2985	1.2795	-0.1388		-0.3933	-0.1872		-0.2415	1.2311		0.7242	0.4759	0.002045	0.7385		0.3456	0.6537		0.5628	0.002901	DEG11
Traes_1AS_697F45A09										0.614767	0.803333	0.991033	9.51733	29.0081	71.819	15.4455	53.1415		-0.5123	-2.46	-1.2221	-1.758		2.7144	0.4112		0.7666	0.9471		0.5435	0.0001135	3.052e-05	6.081e-08		1.757e-05	0.145		0.3653	0.004586	DEG5
Traes_1AS_6985CB314		BRADI2G36600								53.5836	40.5803	17.3941	38.4862	8.77557	38.1489	27.5676	58.2807		0.3787	-1.0435	-2.021	-1.0584		-0.0867	-0.6474		-1.509	-1.61		0.1419	0.0006388	2.903e-08	0.0001585		0.7436	0.02062		4.636e-07	1.014e-05	DEG6
Traes_1AS_6B82B6F0D		BRADI2G39640, BRADI2G39677	OS01G0207900, OS01G0208000, OS05G0106200, OS01G0207700, OS01G0207900, OS01G0208000, OS05G0106200, OS01G0207700	GRMZM2G070500						78.7556	25.5154	73.3062	39.5708	26.888	9.68597	64.0579	10.2766		1.6039	0.818	1.515	2.5409		0.6248	-0.2398		-0.1612	-1.2658		4.043e-07	0.00837	0.000253	1.198e-10		0.05594	0.6091		0.5902	0.0001048	DEG23
Traes_1AS_6BDC65775			OS04G0518400, OS12G0461300, OS08G0308300	GRMZM2G118345						44.5777	29.6564	42.097	40.2387	84.066	37.4658	93.4473	7.84053		0.6117	0.1223	1.1736	3.4704		0.4434	2.1755		-0.0459	-0.1213		0.008751	0.5964	1.978e-07	3.454e-22		0.06065	7.298e-09		0.8403	0.5316	DEG17
Traes_1AS_6C0EACB05										177.747	259.953	192.446	217.976	162.4	322.185	137.722	318.947		-0.5499	-0.2098	-0.9707	-1.2056		-0.2581	0.0219		0.082	0.2568		0.005099	0.293	1.301e-06	1.862e-09		0.1851	0.9113		0.6835	0.2097	DEG6
Traes_1AS_6C84785B3		BRADI2G37000	OS05G0135500							25.7538	7.87063	12.287	32.9758	8.55827	84.7367	19.2567	119.829		1.6362	-1.3971	-3.1325	-2.6085		1.9795	-0.5119		-1.0538	-1.0359		2.008e-06	1.474e-05	3.92e-21	1.351e-22		4.558e-09	0.02304		0.001378	0.004122	DEG9
Traes_1AS_6CACE309E	AT1G80670, AT1G15850	BRADI4G01400	OS08G0176800	GRMZM2G058498						53.2927	79.4837	56.8635	79.3931	26.5795	49.1723	65.6932	55.6604		-0.5599	-0.4626	-0.7543	0.2253		0.0003	-0.1678		0.0976	-1.1475		0.1188	0.2017	0.05167	0.5402		0.9993	0.6565		0.7902	0.002423	DEG20
Traes_1AS_6D5C3AA87		BRADI2G39930	OS05G0103400	GRMZM2G057630						124.294	88.7582	145.947	243.524	205.767	188.655	240.333	569.851		0.4759	-0.7438	0.1406	-1.2178		1.4247	-1.5624		0.205	-0.2041		0.1841	0.03572	0.692	0.00049		6.103e-05	9.13e-06		0.566	0.5621	DEG28
Traes_1AS_6DAE5747A	AT3G56440, AT2G40810	BRADI2G34420	OS05G0169200							51.6693	32.511	45.5202	18.9508	22.5389	28.1258	53.2942	10.3337		0.6495	1.2364	-0.1794	2.287		-0.7716	1.4065		-0.1847	-1.0599		0.02995	0.0001473	0.5964	2.873e-09		0.01824	0.0005052		0.5355	0.0007707	DEG23
Traes_1AS_700A417F0	AT1G08720	BRADI3G27120	OS10G0430900	GRMZM2G036902						128.127	157.084	97.1688	116.628	43.515	156.836	73.6072	72.61		-0.2736	-0.2447	-1.6809	0.0152		-0.3998	1.0289		-0.3709	-0.6672		0.6504	0.6867	0.00601	0.9802		0.5079	0.09135		0.5407	0.2766	DEG6
Traes_1AS_707A1B179			OS06G0329900	GRMZM2G039009						16.6454	131.134	5.4858	146.014	1.29973	32.4046	0.6503	23.6647		-2.965	-4.4878	-3.9152	-4.3118		0.1533	0.4392		-1.3695	0.8358		3.353e-36	4.73e-38	8.492e-13	5.172e-11		0.3457	0.1169		0.0004027	0.2945	DEG7
Traes_1AS_70E8717D0	AT5G13120	BRADI2G39950	OS05G0103200	GRMZM2G076544, GRMZM2G087570						1064.72	999.99	943.48	1220.71	3436.87	916.754	978.984	1734.7		0.0886	-0.3643	1.8613	-0.806		0.2813	-0.8986		-0.1715	1.7687		0.8018	0.3022	1.335e-07	0.02235		0.4251	0.01098		0.6272	5.216e-07	DEG11
Traes_1AS_71E83DA18		BRADI2G38660	OS05G0134400	GRMZM2G394500						256.535	212.194	160.987	366.493	132.014	292.454	255.778	551.59		0.2722	-1.148	-1.1768	-1.0974		0.7819	-0.9097		-0.6384	-0.9891		0.2532	1.899e-06	1.698e-06	3.392e-06		0.0009628	0.0001283		0.008443	5.256e-05	DEG9
Traes_1AS_7350AC7C8	AT1G53520	BRADI3G10937	OS02G0320300	GRMZM2G311919						249.348	526.08	201.632	635.817	453.505	750.404	196.526	1018.22		-1.0683	-1.6454	-0.7396	-2.3541		0.2723	-0.435		-0.3048	1.1795		1.022e-07	7.189e-16	0.0002074	2.158e-31		0.1674	0.02751		0.1415	7.311e-09	DEG9
Traes_1AS_737669F3E	AT1G09630	BRADI2G39770	OS05G0105100	GRMZM2G020544						42.8609	30.2589	118.242	29.0523	280.088	6.1348	29.9873	12.6223		0.5	1.9914	5.3176	1.198		-0.0413	-0.9718		1.4502	3.1477		0.1517	4.783e-09	7.263e-34	0.003786		0.9079	0.05183		1.259e-05	6.659e-21	DEG26
Traes_1AS_73C2E93D4	AT3G55270	BRADI2G37450	OS05G0115800	GRMZM2G005350						703.077	638.55	319.753	249.869	198.194	591.889	511.383	269.211		0.1382	0.3504	-1.5586	0.9165		-1.3447	1.1256		-1.1326	-1.3495		0.45	0.06643	4.874e-16	1.454e-06		6.133e-13	3.81e-09		1.425e-09	1.73e-12	DEG28
Traes_1AS_74E6A4EC7	AT2G36000	BRADI1G61810	OS03G0360600	GRMZM2G168665, GRMZM2G157716						196.78	164.774	159.304	316.239	419.113	480.914	251.728	722.23		0.2538	-0.9427	-0.1957	-1.5006		0.9298	-0.5811		-0.2667	0.7237		0.3472	0.0004867	0.4602	1.483e-08		0.0005204	0.0277		0.3273	0.006514	DEG5
Traes_1AS_74F7D37E3	AT3G46220		OS05G0117600	GRMZM2G094581						353.085	143.195	428.525	144.427	390.103	176.346	431.555	117.517		1.2364	1.4902	1.0936	1.7806		0.0115	0.5539		0.2653	-0.133		0.01566	0.00359	0.03291	0.0005335		0.9822	0.2839		0.603	0.7942	DEG23
Traes_1AS_777D95C94	AT3G10420	BRADI1G55007	OS07G0187400	GRMZM2G147819						6555.03	1246.38	5130.25	935.522	3644.98	1929.26	5712.23	1249.4		2.3886	2.4541	0.9152	2.1922		-0.4204	0.6296		-0.3549	-0.6474		0	0	5.884e-85	0		2.597e-16	1.225e-33		6.423e-17	1.265e-50	DEG23
Traes_1AS_783C084B6			OS01G0382500	GRMZM2G169227						40.1355	9.76583	45.2744	13.6078	32.66	6.56977	58.0329	2.9041		1.9693	1.7609	2.3173	4.0015		0.4275	0.8942		0.2192	-0.79		1.837e-10	1.207e-09	1.455e-09	1.128e-15		0.2195	0.1218		0.3624	0.001121	DEG23
Traes_1AS_79C89E16F	AT4G28360, AT1G52370, AT4G28360, AT1G52370	BRADI5G21120, BRADI3G48990	OS01G0616500	GRMZM2G163769						25.7755	94.5446	33.3943	176.737	86.3439	73.2267	46.5276	163.854		-1.8443	-2.2806	0.2009	-1.793		0.9033	-1.166		0.467	0.8279		9.83e-11	2.321e-16	0.4601	2.413e-11		0.0003339	1.174e-05		0.1299	0.002549	DEG9
Traes_1AS_7ABBF2B8D		BRADI2G13223	OS01G0383700							93.7541	32.9201	80.2883	31.3897	104.651	32.0679	97.8801	41.0246		1.4632	1.3361	1.6312	1.2427		-0.0916	-0.3397		-0.2186	0.0487		7.123e-07	9.76e-06	1.352e-07	4.051e-05		0.77	0.3041		0.4401	0.8616	DEG23
Traes_1AS_7BFBBDCE6	AT1G07810, AT1G07670	BRADI2G37570	OS05G0120700	GRMZM2G056014						1088.92	423.091	1387.55	409.073	563.376	170.966	1309.33	133.554		1.3198	1.706	1.6668	3.1803		-0.047	0.3412		0.3392	-1.1724		0.001542	4.271e-05	7.67e-05	4.837e-14		0.9104	0.424		0.4149	0.004903	DEG23
Traes_1AS_7CB2CE2FF	AT3G03400, AT1G18210, AT2G36180, AT5G17470, AT3G03410, AT1G73630, AT5G37770, AT1G66400	BRADI2G31900	OS05G0223000	GRMZM2G097900						356.457	966.039	185.138	1367.72	599.89	515.576	593.264	581.975		-1.413	-2.8137	0.2101	0.0276		0.4933	-0.174		-0.9075	0.0085		4.379e-06	1.568e-19	0.4964	0.9286		0.1068	0.5738		0.003745	0.978	DEG28
Traes_1AS_7D966EC17	AT5G08010, AT5G61040, AT5G08010, AT5G61040	BRADI4G03800	OS12G0576300	GRMZM2G010628, GRMZM2G077024						90.3018	75.1424	187.732	146.347	127.388	77.3583	82.3824	156.462		0.256	0.3195	0.7219	-0.9131		0.9452	-1.0187		1.0086	0.6163		0.2978	0.1726	0.004037	0.0001823		8.741e-05	4.89e-05		2.491e-05	0.01161	DEG11
Traes_1AS_7E694D0B0										114.195	45.8533	237.832	96.3415	59.7558	28.6144	68.1132	36.2201		1.3142	1.2732	1.0752	0.9182		1.0724	-0.3547		1.0315	-0.1976		2.683e-10	1.168e-11	2.09e-05	0.0001565		3.303e-07	0.199		2.659e-08	0.3596	DEG23
Traes_1AS_7EB01951F	AT1G79920, AT1G79930, AT1G79920, AT1G79930, AT1G79920, AT1G79930		OS05G0181000	GRMZM2G063676, GRMZM2G361605, GRMZM2G023232						82.5152	158.325	106.755	221.318	54.7708	100.575	104.226	173.741		-0.9273	-1.0965	-0.8485	-0.7306		0.4789	-0.7864		0.3098	-0.9043		7.455e-05	2.532e-06	0.0008891	0.001867		0.0332	0.00106		0.2003	0.0003039	DEG6
Traes_1AS_7ECCAABCD		BRADI2G33550	OS05G0182900	GRMZM2G701108						116.856	162.308	105.272	134.91	80.3165	182.365	94.3176	125.466		-0.4697	-0.3899	-1.0809	-0.4089		-0.2588	0.5249		-0.1789	-0.147		0.00641	0.03094	4.88e-09	0.02812		0.1285	0.003823		0.3272	0.4376	DEG6
Traes_1AS_801D9F0BC	AT4G01995	BRADI2G38430	OS05G0131401, OS05G0131100	GRMZM2G125977						108.029	187.33	97.0218	130.486	117.149	234.308	69.9115	210.111		-0.788	-0.4229	-1.041	-1.5671		-0.5124	0.1759		-0.1473	0.7019		3.488e-06	0.01881	2.134e-09	8.018e-18		0.002151	0.2955		0.42	0.0001817	DEG9
Traes_1AS_8081178CD	AT3G17470	BRADI2G34740	OS05G0161200	GRMZM2G152040						192.802	245.884	166.867	331.683	292.742	551.119	153.02	554.357		-0.3465	-1.0358	-0.9308	-1.8489		0.438	-0.0134		-0.2512	0.9047		0.006478	2.686e-15	2.69e-14	3.512e-47		0.0003385	0.91		0.06425	6.335e-12	DEG5
Traes_1AS_8137937E1	AT3G55950	BRADI2G38200	OS05G0127300	GRMZM2G120839, GRMZM2G076868						32.3963	23.7479	14.6436	32.0582	71.922	28.4093	121.814	16.0118		0.4289	-0.9991	1.2531	2.765		0.4136	0.7413		-1.0144	-0.7706		0.4241	0.0712	0.01952	4.594e-07		0.4408	0.1907		0.067	0.1362	DEG13
Traes_1AS_822E9C40F		BRADI2G38170	OS05G0127200	GRMZM2G157760						48.1904	21.3124	20.0459	55.0161	22.1242	10.0764	25.9176	18.7326		1.1699	-1.4836	1.1728	0.429		1.3624	-0.8341		-1.2911	-0.0903		5.022e-05	9.036e-07	0.001587	0.2014		1.88e-06	0.03376		2.247e-05	0.7709	DEG28
Traes_1AS_829202915	AT3G06520, AT1G09320		OS05G0132400							48.0865	68.2422	51.6858	69.1243	118.829	52.9007	40.4407	69.5673		-0.4897	-0.3998	1.0912	-0.7557		0.0176	-0.3746		0.1074	1.4724		0.172	0.2693	0.002521	0.03981		0.9604	0.3102		0.7695	4.25e-05	DEG11
Traes_1AS_82CA6D2F3	AT4G32610, AT2G25670	BRADI2G33960	OS05G0179800	GRMZM2G002130						106.995	197.618	66.7406	78.3075	41.5441	170.381	72.3595	89.7266		-0.8804	-0.3065	-2.0249	-0.3041		-1.336	0.944		-0.7621	-0.7768		9.653e-08	0.1143	3.579e-24	0.1146		5.044e-15	2.687e-07		5.605e-05	0.0001905	DEG6
Traes_1AS_838E31709	AT3G09850	BRADI3G19870	OS08G0288500	GRMZM2G077757						206.147	115.125	431.261	115.208	130.56	202.928	148.434	50.3417		0.7792	1.7662	-0.5806	1.433		0.0009	1.8531		0.9879	-0.1605		0.2008	0.003703	0.3416	0.02014		0.9988	0.002665		0.1038	0.7926	DEG25
Traes_1AS_8524B5BF9	AT1G07220	BRADI2G35840	OS05G0149500	GRMZM2G166665						46.5106	54.4258	45.7822	94.3362	42.2475	104.345	42.8984	183.1		-0.2205	-1.114	-1.3017	-2.0645		0.7784	-0.8165		-0.1152	-0.0536		0.394	1.773e-05	7.674e-07	2.17e-16		0.001616	0.0006708		0.6706	0.8446	DEG9
Traes_1AS_853B8F438		BRADI2G37620	OS02G0277700							84.267	4.80563	71.2868	4.3411	107.99	229.302	484.948	203.766		3.7808	3.6582	-1.0182	1.1939		-0.1183	0.1638		-0.2409	-2.0483		6.521e-11	4.43e-10	0.04802	0.01941		0.8529	0.7495		0.6435	6.484e-05	DEG13
Traes_1AS_858D1842B	AT1G34580	BRADI3G46620	OS02G0573500	AC210616.4_FG003						118.268	99.8656	89.6496	99.5137	46.9817	133.857	82.406	73.8098		0.2367	-0.142	-1.4296	0.149		-0.0046	0.8439		-0.3833	-0.7347		0.5438	0.7187	0.0003775	0.7093		0.9906	0.03431		0.3298	0.06825	DEG6
Traes_1AS_863D41595		BRADI1G14983, BRADI1G14980	OS03G0603600	GRMZM2G058227						1030.07	190.65	1233.76	229.75	719.351	155.976	641.293	157.781		2.4292	2.408	2.1616	2.0196		0.2709	0.0212		0.2496	0.1632		1.692e-88	1.197e-89	1.066e-60	1.396e-51		0.03632	0.886		0.02542	0.1563	DEG23
Traes_1AS_86422F191		BRADI2G39190	OS05G0110300	GRMZM2G047219, GRMZM2G089575						83.0889	97.9683	95.5577	123.223	70.1516	66.9199	25.2005	82.8759		-0.2271	-0.3602	0.0794	-1.6175		0.3144	-0.279		0.1814	1.4179		0.6624	0.4889	0.8805	0.002538		0.5442	0.5976		0.7284	0.008116	DEG7
Traes_1AS_868CEA71B		BRADI2G34507	OS05G0165500	GRMZM2G122577, GRMZM2G509876						26.666	8.76163	32.8053	6.26127	87.6107	6.26793	47.0492	7.4011		1.5658	2.2204	3.6391	2.5758		-0.4344	-0.1584		0.2202	0.9048		0.0001069	2.434e-07	5.234e-17	7.686e-09		0.3537	0.7647		0.5389	0.005364	DEG11
Traes_1AS_872F39226		BRADI2G31730	OS05G0252100	GRMZM2G036436						1.11853	1.8048	1.76247	7.84737	0.250033	10.3073	0	58.701		-0.4539	-1.6821	-3.7133	-6.9859		2.0787	-2.62		0.8505	0.6526		0.5682	0.006431	7.319e-06	3.277e-16		0.0009231	1.799e-10		0.2804	0.5451	DEG9
Traes_1AS_8744257A7	AT4G01995	BRADI2G38430	OS05G0131401, OS05G0131100	GRMZM2G125977						53.6145	94.1082	55.4545	90.4136	32.2075	136.913	50.8315	111.516		-0.7981	-0.6796	-1.9213	-1.1148		-0.0579	0.2867		0.0606	-0.5198		0.005746	0.0208	2.74e-10	0.0001486		0.8372	0.3144		0.8404	0.09644	DEG6
Traes_1AS_8749E47E3	AT2G02120, AT1G61070, AT2G02140, AT2G02100, AT2G02130	BRADI3G49380	OS02G0629800	GRMZM2G153488						8.47433	0.200833	27.2528	0	217.834	0.6836	13.6092	0		3.5503	5.7293	7.7842	4.2756		-0.4838	0.3572		1.6952	3.8658		2.549e-05	6.799e-11	2.116e-21	2.396e-06		0.6477	0.7402		0.001883	2.389e-14	DEG11
Traes_1AS_87B7A8114	AT5G49810	BRADI2G39790	OS05G0105000	GRMZM2G098039						4151.78	2675.67	2041.05	1330.24	2319.25	3035.18	3658.1	1748.75		0.6301	0.6162	-0.3902	1.0585		-1.0022	0.7911		-1.0161	-0.6576		0.0004522	0.0006591	0.03055	4.535e-09		2.785e-08	1.222e-05		1.69e-08	0.0002598	DEG12
Traes_1AS_87BBA62F4	AT2G17000, AT2G17010, AT3G14810, AT1G78610, AT1G53470, AT2G17000, AT2G17010, AT3G14810, AT1G78610, AT1G53470		OS02G0668000	GRMZM2G005996, GRMZM2G303244						67.7081	2.95667	155.553	5.00887	597.374	14.8445	79.5175	12.4663		3.8485	4.3662	4.8317	2.3612		0.5733	0.1931		1.091	2.6636		4.343e-07	4.307e-09	3.174e-11	0.001311		0.4691	0.7978		0.1246	0.0001687	DEG23
Traes_1AS_880B9AC92	AT3G02760	BRADI2G35680	OS05G0150900	GRMZM2G017671						78.7261	127.418	182.85	192.014	201.948	129.811	88.3836	179.286		-0.6816	-0.0943	0.6082	-0.9968		0.5791	-0.4549		1.1664	1.1502		0.04425	0.7769	0.07118	0.003258		0.08191	0.1793		0.0005734	0.0006465	DEG4
Traes_1AS_88CF20B0A	AT4G30920, AT4G30910, AT2G24200	BRADI3G21200	OS12G0434400	GRMZM2G043893						298.727	89.0701	288.242	53.9306	13.6418	11.0755	326.851	7.18357		1.7594	2.4113	0.467	5.3362		-0.7184	0.4304		-0.0665	-4.4388		8.81e-38	1.379e-55	0.1693	2.337e-55		1.391e-05	0.3037		0.5871	3.629e-79	DEG23
Traes_1AS_89A8F1207	AT2G21370	BRADI1G52670	OS07G0409200	GRMZM2G166245						203.372	276.405	196.327	681.069	263.27	470.435	124.918	993.192		-0.4398	-1.7914	-0.852	-2.9744		1.3024	-1.0757		-0.0491	1.0466		0.002385	1.645e-35	3.151e-09	1.676e-90		3.242e-21	4.164e-15		0.7445	1.005e-11	DEG9
Traes_1AS_89C5D2845	AT5G59613, AT3G46430, AT5G59613, AT3G46430, AT5G59613, AT3G46430, AT5G59613, AT3G46430	BRADI2G62360, BRADI2G37160	OS03G0606200	GRMZM2G129420, GRMZM2G397759, GRMZM2G129420, GRMZM2G397759						872.395	779.614	807.656	757.947	2592.08	629.818	1166.85	1186.85		0.1563	0.0896	1.966	-0.0234		-0.0391	-0.8808		-0.1057	1.1087		0.7228	0.8389	8.205e-06	0.9576		0.9294	0.04594		0.8105	0.01174	DEG11
Traes_1AS_8A2D44F66	AT3G18524	BRADI1G15260	OS05G0274200	GRMZM2G056075						14.2623	2.96563	11.5699	3.1726	54.1474	7.44427	13.9775	4.3196		2.0407	1.6902	2.6701	1.5262		0.0991	0.6534		-0.2514	1.7972		0.002057	0.01161	1.452e-05	0.02349		0.8905	0.3554		0.6782	0.001807	DEG11
Traes_1AS_8AF0BCC13	AT3G17205	BRADI2G34820	OS05G0159000	GRMZM2G095887, GRMZM2G034622						229.089	133.292	166.738	91.6657	69.3101	132.163	214.682	103.239		0.7575	0.8404	-0.8585	1.0214		-0.522	0.3439		-0.4391	-1.536		0.06391	0.04196	0.04076	0.01356		0.206	0.4104		0.2835	0.000219	DEG28
Traes_1AS_8B5B1D18D	AT5G06970	BRADI1G20630	OS03G0683700	GRMZM2G439950						122.75	78.9852	102.756	95.0043	27.7914	92.5917	73.5974	49.4855		0.6031	0.1058	-1.5874	0.5362		0.2505	0.8604		-0.2468	-1.2633		0.2371	0.8362	0.002606	0.3033		0.624	0.09932		0.6289	0.01636	DEG20
Traes_1AS_8B8D904D7	AT1G67180	BRADI3G35790	OS08G0414200, OS12G0250900	GRMZM2G103245, GRMZM2G152408, GRMZM2G103245, GRMZM2G152408						8.23477	18.4095	4.30847	7.09613	24.3815	87.7831	21.4609	40.1015		-1.0804	-0.4892	-1.7292	-0.8879		-1.2753	1.1121		-0.684	0.2708		0.01889	0.3744	1.466e-05	0.03155		0.00648	0.004623		0.2086	0.5181	DEG5
Traes_1AS_8BAC45B9A1		BRADI5G03110, BRADI5G03140	OS11G0229300, OS11G0227700, OS11G0229300, OS11G0227700							728.034	407.231	432.3	298.54	246.067	173.368	813.725	65.8297		0.8305	0.5285	0.5242	3.578		-0.4439	1.3681		-0.7459	-1.6856		0.00016	0.01798	0.02404	1.711e-48		0.04598	6.165e-08		0.0007349	4.445e-14	DEG17
Traes_1AS_8BC3AE1A8	AT3G14120	BRADI4G11687	OS11G0643700	GRMZM2G348675						18.5936	25.9198	20.9593	63.4477	69.4219	28.7566	25.1625	62.172		-0.5145	-1.4928	1.2267	-1.2695		1.264	-1.112		0.2857	1.3841		0.1117	1.129e-06	5.011e-05	2.577e-05		1.275e-05	0.0003067		0.399	2.921e-06	DEG5
Traes_1AS_8D41E09B6		BRADI2G37620	OS02G0277700							28.5256	0	18.7849	0.5009	12.7474	1.3895	183.801	2.17987		5.6479	4.247	2.6173	6.0451		0.8526	-0.1852		-0.5483	-3.613		9.684e-12	9.347e-09	6.175e-05	1.698e-21		0.3919	0.815		0.2157	1.264e-16	DEG23
Traes_1AS_901DE7BD0	AT1G48030, AT3G17240, AT1G48030, AT3G17240	BRADI2G12310	OS01G0328700	GRMZM2G335657, GRMZM2G462140						1788.42	1104.68	1453.55	3028.3	2839.6	2275.36	1484.95	5092.71		0.69	-1.0463	0.3156	-1.7638		1.4438	-1.1532		-0.2924	0.9261		0.0009123	4.78e-07	0.1285	1.85e-17		3.647e-12	2.69e-08		0.16	8.197e-06	DEG28
Traes_1AS_90F3120F8	AT5G60120, AT2G39250, AT2G28550, AT3G54990, AT5G60120, AT2G39250, AT2G28550, AT3G54990	BRADI2G37800	OS05G0121600	GRMZM2G416701, GRMZM2G700665						235.713	895.704	189.38	582.052	484.675	1322.79	237.77	970.958		-1.916	-1.6099	-1.4604	-2.0173		-0.6183	0.4435		-0.3122	1.0004		5.578e-27	1.727e-18	9.755e-17	2.045e-29		0.000381	0.01077		0.09567	3.224e-08	DEG9
Traes_1AS_92A698B19	AT1G63330, AT1G63130, AT1G63400, AT5G41170, AT3G22470, AT4G26800, AT1G64583, AT1G62720, AT1G12300, AT1G62910, AT1G12620, AT1G62590, AT1G63070, AT3G16710, AT1G64100, AT1G64580, AT1G12700, AT1G62670, AT1G06580, AT1G12775, AT1G63150, AT5G16640, AT1G63080, AT1G62914, AT1G62680, AT1G62930, AT1G63330, AT1G63130, AT1G63400, AT5G41170, AT3G22470, AT4G26800, AT1G64583, AT1G62720, AT1G12300, AT1G62910, AT1…	BRADI2G38460, BRADI2G38400, BRADI2G38450, BRADI2G38440	OS04G0350000, OS04G0351333, OS04G0350000, OS04G0351333, OS04G0350000, OS04G0351333, OS04G0350000, OS04G0351333	GRMZM2G018974, GRMZM2G416498, GRMZM2G124602, GRMZM2G158308, GRMZM2G018974, GRMZM2G416498, GRMZM2G124602, GRMZM2G158308, GRMZM2G018974, GRMZM2G416498, GRMZM2G124602, GRMZM2G158308, GRMZM2G018974, GRMZM2G416498, GRMZM2G124602, GRMZM2G158308, GRMZM2G018974, GRMZM2G416498, GRMZM2G124602, GRMZM2G158308, GRMZM2G018974, GRMZM2G416498, GRMZM2G124602, GRMZM2G158308, GRMZM2G018974, GRMZM2G416498, GRMZM2G12…						29.2124	17.731	21.8617	42.4931	22.8441	33.8129	31.4501	68.5288		0.6875	-0.8852	-0.5637	-1.1196		1.2301	-0.9707		-0.3426	-0.4148		0.04576	0.008493	0.1045	0.0004206		0.0002453	0.002697		0.3208	0.2246	DEG28
Traes_1AS_93074CFEA	AT1G12040, AT1G62440, AT1G12040, AT1G62440	BRADI2G33930	OS05G0180300	GRMZM2G149201, GRMZM2G151738						92.245	204.262	568.482	759.033	721.33	180.119	147.832	856.619		-1.1466	-0.4251	1.9913	-2.5214		1.8792	-2.2494		2.6007	2.2633		1.146e-10	0.007022	3.287e-32	1.158e-51		4.28e-31	1.202e-40		1.461e-50	5.963e-42	DEG4
Traes_1AS_9382A3795	AT5G57040	BRADI2G33500	OS07G0160400	GRMZM2G067028						1029.46	3494.29	926.076	2173.25	1054.57	3348.8	942.688	2860.07		-1.7517	-1.2148	-1.6594	-1.5905		-0.6808	0.2261		-0.1439	0.1572		6.732e-21	9.946e-11	8.664e-19	2.101e-17		0.0002519	0.2251		0.4454	0.4043	DEG9
Traes_1AS_93F262E7F	AT1G80160, AT1G15380, AT1G80160, AT1G15380	BRADI2G34250	OS05G0171900	GRMZM2G028110, GRMZM2G312877						174.618	83.4288	11.7834	11.4376	32.3571	12.5936	146.589	2.76817		1.0671	0.1267	1.1735	5.4095		-2.7755	1.9653		-3.7159	-2.2707		2.667e-05	0.7436	0.001157	7.468e-25		1.491e-17	0.0005487		2.361e-29	1.616e-15	DEG28
Traes_1AS_94DFAE3D5	AT1G19880									30.6156	74.9127	47.4631	85.654	33.6039	39.5653	20.1891	38.7632		-1.2668	-0.9793	-0.2352	-0.9197		0.1884	0.0146		0.476	0.6992		2.154e-08	9.212e-06	0.3573	0.0009103		0.345	0.955		0.05223	0.01052	DEG7
Traes_1AS_94E220218	AT1G48260, AT3G17510	BRADI2G11220	OS05G0136200	GRMZM2G099002						530.198	201.041	221.998	231.751	558.959	288.407	399.547	246.746		1.3984	-0.0376	0.9342	0.6993		0.2076	0.2384		-1.2284	0.4733		6.755e-25	0.7919	8.372e-12	5.9e-07		0.1399	0.09975		4.272e-19	0.000323	DEG23
Traes_1AS_963184375										761.017	435.43	1221.82	466.01	545.258	581.802	873.062	287.244		0.7944	1.3673	-0.0822	1.5811		0.097	1.0015		0.6699	-0.6618		0.003799	6.097e-07	0.7657	1.199e-08		0.7245	0.0003285		0.01425	0.01589	DEG23
Traes_1AS_9716F72B8										55.8813	141.327	31.9057	139.001	27.2573	105.419	93.3613	25.8101		-1.3229	-1.963	-1.7744	1.8342		-0.0171	1.9739		-0.6572	-1.6347		3.117e-10	3.153e-17	5.507e-13	3.603e-12		0.9303	1.35e-13		0.00733	1.703e-11	DEG16
Traes_1AS_971BBFBD4		BRADI2G39290	OS12G0548501							95.873	0.697067	0.6647	5.51013	0.250033	0.3818	0.6503	0.473767		6.7448	-2.5308	-0.4889	0.0985		2.7319	0.1835		-6.5438	-0.4039		4.714e-17	0.003202	0.6443	0.9257		0.00127	0.8635		1.013e-15	0.7	DEG22
Traes_1AS_972AA6CB4	AT1G13210, AT3G25610, AT1G68710, AT1G26130	BRADI2G40060	OS05G0100600							1227.04	454.397	1094.41	428.439	607.93	405.862	1526.98	317.164		1.4121	1.3326	0.5769	2.2317		-0.084	0.3523		-0.1634	-1.3025		6.271e-07	2.687e-06	0.04382	5.795e-15		0.7682	0.2224		0.5629	4.255e-06	DEG23
Traes_1AS_979064394	AT5G59740, AT3G46180, AT5G59740, AT3G46180	BRADI2G37440	OS05G0115700	GRMZM2G005163, GRMZM2G180519						84.0924	57.1043	76.1732	41.4082	170.735	63.6471	97.4547	67.6954		0.5403	0.8619	1.3668	0.5136		-0.4514	-0.0938		-0.1297	0.7595		0.1511	0.02499	0.0002973	0.1757		0.2401	0.809		0.7305	0.03952	DEG11
Traes_1AS_979764E8F	AT3G46220	BRADI4G35665	OS05G0117600	GRMZM2G094581						471.98	163.135	519.981	193.265	847.462	280.573	494.257	194.931		1.5265	1.4333	1.5915	1.3385		0.2448	0.525		0.1516	0.7781		8.656e-19	6.659e-17	8.361e-21	2.358e-14		0.1674	0.003634		0.3629	2.315e-06	DEG23
Traes_1AS_97CE311BA	AT4G16141, AT5G49300, AT3G06740, AT3G16870	BRADI2G35057	OS05G0155400	AC194965.4_FG004						47.5786	54.8033	42.4295	41.8258	33.623	97.8286	29.8676	87.7081		-0.1899	-0.0516	-1.4218	-1.5057		-0.373	0.1563		-0.2347	0.2402		0.6383	0.901	0.0005498	0.0002588		0.3576	0.6961		0.57	0.5702	DEG6
Traes_1AS_97D10B6D7	AT4G08850, AT1G35710, AT4G08850, AT1G35710			GRMZM2G700905, GRMZM2G469313						94.9515	2.5598	96.9687	4.84193	38.0994	10.081	623.356	6.6296		4.5854	3.9594	1.769	6.0488		0.6428	0.5176		0.0169	-3.7622		6.348e-12	6.231e-10	0.005206	5.317e-21		0.3684	0.4489		0.977	1.659e-10	DEG23
Traes_1AS_98FDB65CC	AT5G59560	BRADI2G37730	OS05G0118000	GRMZM2G178795						20.5756	50.505	31.1505	86.1563	27.3952	44.7941	37.3466	90.9749		-1.2464	-1.5133	-0.698	-1.2708		0.7979	-1.0557		0.531	-0.483		1.51e-07	5.014e-12	0.00454	1.483e-09		2.857e-05	7.384e-07		0.04167	0.04715	DEG9
Traes_1AS_9A3640C51	AT4G28030	BRADI3G19180	OS08G0260000	GRMZM2G137715						155.085	135.744	334.115	123.308	210.514	177.471	92.3957	167.261		0.187	1.3767	0.2319	-0.8262		-0.1315	0.0863		1.0582	1.1445		0.6546	0.0009631	0.5797	0.05025		0.7536	0.8374		0.01099	0.006463	DEG25
Traes_1AS_9AB835A69	AT2G29020, AT5G59410	BRADI2G39170	OS05G0110600	GRMZM2G089688						31.6027	22.1619	32.9169	33.143	30.232	22.0446	69.5526	47.3337		0.4925	0.084	0.5283	0.5455		0.567	-1.0964		0.1585	-1.1136		0.202	0.8252	0.1916	0.1369		0.1405	0.006133		0.6779	0.002729	DEG19
Traes_1AS_9AC5D25F3	AT3G07600, AT5G48290, AT3G07600, AT5G48290, AT3G07600, AT5G48290, AT3G07600, AT5G48290, AT3G07600, AT5G48290, AT3G07600, AT5G48290	BRADI3G47230	OS02G0584700, OS02G0584800	GRMZM2G088747, GRMZM2G160710, GRMZM5G882364, GRMZM2G088747, GRMZM2G160710, GRMZM5G882364						22.5434	16.0477	16.1251	13.4406	24.8648	10.1387	99.6787	1.30677		0.4887	0.3877	1.1258	5.5728		-0.2608	2.3408		-0.3617	-2.1062		0.1839	0.3268	0.007035	2.168e-18		0.5015	0.0005811		0.3354	4.077e-10	DEG17
Traes_1AS_9C62E1833			OS05G0164200	GRMZM2G021796						6.71317	10.2849	22.3795	65.6188	64.6021	15.6921	7.62247	56.2768		-0.5522	-1.521	1.9806	-2.7062		2.53	-1.826		1.5612	2.8608		0.3196	0.001828	9.274e-05	2.462e-07		4.77e-07	0.0003432		0.003967	4.043e-08	DEG5
Traes_1AS_9D59F9C89	AT3G62760	BRADI2G13110	OS01G0370600, OS01G0370900, OS01G0371200							1055.76	261.474	1461.61	237.764	3628.03	226.37	1290.63	205.418		1.9665	2.5601	3.9106	2.5891		-0.1327	0.1353		0.4609	1.4568		2.84e-08	5.123e-13	4.454e-28	3.988e-13		0.7098	0.7079		0.1906	3.424e-05	DEG23
Traes_1AS_9F5A706E9	AT2G19450	BRADI2G33180	OS05G0196800	GRMZM2G130749						195.538	81.4139	444.566	119.381	375.561	126.314	174.878	142.02		1.2189	1.8272	1.5097	0.2907		0.5295	-0.1582		1.1378	1.0608		0.003778	1.199e-05	0.0003238	0.4895		0.2103	0.7092		0.006177	0.01083	DEG23
Traes_1AS_9FE7A1244	AT2G17000, AT2G17010, AT3G14810, AT1G78610, AT1G53470, AT2G17000, AT2G17010, AT3G14810, AT1G78610, AT1G53470		OS02G0668000	GRMZM2G005996, GRMZM2G303244						37.2766	0.401667	106.687	0.500967	1082.63	7.63063	41.2248	9.17583		4.9624	6.4234	6.9584	2.0867		0.0299	-0.262		1.4909	4.6097		4.398e-13	2.842e-21	2.891e-52	8.329e-06		0.9727	0.6258		9.437e-05	3.285e-35	DEG11
Traes_1AS_A08563EFB										25.462	50.2385	60.6516	56.0999	88.8534	74.6613	41.9372	99.4438		-0.9382	0.0368	0.2457	-1.2141		0.1509	-0.3965		1.1258	1.0633		0.01089	0.9178	0.4845	0.0006455		0.6696	0.2604		0.002414	0.002746	DEG28
Traes_1AS_A29124227	AT3G05500	BRADI2G35600	OS05G0151300	GRMZM2G150367						3404.47	1632.51	2903.07	1773.7	2000.06	1531.59	4331.75	927.72		1.0569	0.7095	0.3895	2.2157		0.1198	0.7202		-0.2277	-1.1059		3.257e-14	3.696e-07	0.005685	2.206e-55		0.3917	4.632e-07		0.1015	2.01e-15	DEG23
Traes_1AS_A2C4350B8	AT1G77330	BRADI2G35860, BRADI2G35850		GRMZM2G166616, GRMZM2G072529, GRMZM2G332423, GRMZM2G166639, GRMZM2G088795, GRMZM2G166616, GRMZM2G072529, GRMZM2G332423, GRMZM2G166639, GRMZM2G088795						1350.31	2684.33	507.056	1505.05	672.346	1777.68	1324.75	298.056		-0.9752	-1.5356	-1.3736	2.1149		-0.8212	2.532		-1.3816	-0.9565		0.001058	3.038e-07	4.473e-06	2.567e-12		0.005815	5.389e-17		4.103e-06	0.001395	DEG16
Traes_1AS_A2ED8DA32	AT1G56670, AT1G09390	BRADI2G12340		GRMZM2G074517						33.5467	6.27293	49.3685	21.4558	126.015	15.0262	46.1977	29.2509		2.3767	1.159	3.0145	0.6561		1.7759	-0.9574		0.5581	1.401		9.225e-11	2.674e-05	6.503e-24	0.01931		2.598e-06	0.00437		0.03216	2.337e-09	DEG11
Traes_1AS_A3300ED18	AT5G62200, AT2G41475, AT5G62210, AT5G07190	BRADI2G34280	OS05G0171200	GRMZM2G061932						7.2396	9.6292	8.59883	53.68	239.689	14.9857	11.3857	66.8981		-0.3725	-2.3466	3.8929	-2.4479		2.3702	-2.1105		0.3961	4.2303		0.4725	9.448e-07	1.403e-17	1.239e-07		3.457e-07	5.944e-06		0.4553	9.661e-21	DEG11
Traes_1AS_A3DCEEB591	AT1G52720, AT3G15630, AT1G52720, AT3G15630	BRADI2G34120	OS05G0176700	GRMZM2G323888, GRMZM2G352618						245.626	560.773	115.492	536.299	470.089	416.966	461.643	249.326		-1.1616	-2.1552	0.1598	0.8674		-0.0624	0.7227		-1.056	0.015		0.001474	6.113e-09	0.6623	0.01815		0.8638	0.04966		0.00456	0.9671	DEG28
Traes_1AS_A4687B896	AT4G38920, AT4G34720, AT1G75630, AT2G16510, AT1G19910, AT4G38920, AT4G34720, AT1G75630, AT2G16510, AT1G19910, AT4G38920, AT4G34720, AT1G75630, AT2G16510, AT1G19910	BRADI2G39690	OS05G0106100	GRMZM2G331417, GRMZM2G118558, GRMZM2G305757						1014.58	1004.85	939.951	1100.57	738.366	930.005	1692.84	1395.25		0.0137	-0.2175	-0.3188	0.2703		0.1274	-0.567		-0.1038	-1.156		0.9733	0.5952	0.4368	0.5087		0.7555	0.1663		0.7999	0.00474	DEG19
Traes_1AS_A4B0D42DF	AT2G28900	BRADI2G38750	OS05G0111200	GRMZM2G055717						843.379	435.78	2560.29	255.462	10168.3	986.347	338.281	373.723		0.9512	3.3072	3.3576	-0.1416		-0.7619	1.3915		1.5941	4.8908		3.827e-11	3.91e-114	9.641e-127	0.3488		3.214e-07	5.982e-21		6.586e-30	3.23e-255	DEG11
Traes_1AS_A50126C90	AT4G01900		OS05G0133100							77.5159	160.192	108.131	185.75	144.386	98.3344	89.8948	144.348		-1.0269	-0.8048	0.5239	-0.6671		0.2112	-0.5424		0.4333	0.6485		0.0009561	0.009463	0.09679	0.03347		0.4877	0.08687		0.1711	0.03787	DEG9
Traes_1AS_A51A55BB8		BRADI5G03050, BRADI5G03030	OS01G0380800	GRMZM2G142357						25.8455	54.6957	30.4727	39.4875	16.9022	66.3111	17.9511	53.0002		-1.0722	-0.3659	-1.9954	-1.5433		-0.4642	0.351		0.242	-0.1011		2.085e-06	0.1224	3.16e-14	3.341e-09		0.02623	0.1056		0.3369	0.7361	DEG6
Traes_1AS_A53D11A37	AT5G11670, AT1G79750, AT5G25880, AT2G19900, AT5G11670, AT1G79750, AT5G25880, AT2G19900	BRADI2G33450	OS05G0186300	GRMZM5G886257, GRMZM2G404237						735.813	992.406	1065.9	627.383	1493.51	548.279	1204.72	136.799		-0.4283	0.7632	1.4443	3.1188		-0.6574	1.9884		0.5341	0.3138		0.01249	9.458e-06	8.777e-17	1.582e-62		0.0001304	1.085e-25		0.001894	0.0656	DEG17
Traes_1AS_A5C40BF58										107.138	356.843	67.1502	246.527	92.7515	514.05	83.7068	255.95		-1.6576	-1.7756	-2.3346	-1.5378		-0.5102	0.9616		-0.6281	0.1648		0.0007135	0.0003382	2.091e-06	0.001806		0.2951	0.04897		0.2071	0.7399	DEG9
Traes_1AS_A5E8D7633	AT4G03000, AT1G03365, AT4G03000, AT1G03365	BRADI2G36647	OS05G0141500	AC233910.1_FG004, GRMZM2G102243						229.341	247.972	321.242	275.329	660.901	307.941	241.963	373.022		-0.1098	0.2175	1.0653	-0.6071		0.1463	-0.2694		0.4736	1.403		0.7742	0.5694	0.005259	0.1126		0.7017	0.482		0.216	0.0002331	DEG11
Traes_1AS_A6E9F910F										0	0	0	0	78.131	4.4257	24.7846	4.39403		0	0	4.2699	2.4205		0	-0.2844		0	1.565		1	1	2.363e-10	0.0003554		1	0.7124		1	0.005074	DEG11
Traes_1AS_A6EF18CC1	AT2G30080	BRADI2G34560	OS05G0164800	GRMZM2G034551						682.149	295.147	554.221	215.72	467.193	313.616	1306.32	259.923		1.2044	1.3722	0.5705	2.318		-0.4505	0.2675		-0.2827	-1.48		1.153e-12	2.141e-15	0.001034	3.68e-41		0.00984	0.1349		0.09197	8.733e-19	DEG23
Traes_1AS_A7436B900		BRADI2G33487	OS05G0185650							88.8542	14.5783	78.0757	19.7855	19.4008	14.9908	46.5654	9.16287		2.397	1.8246	0.3686	2.1009		0.3938	0.6325		-0.1786	-1.0999		0.0001954	0.004398	0.5808	0.001774		0.5478	0.361		0.7763	0.08883	DEG23
Traes_1AS_A81221E1D	AT4G08850, AT1G35710, AT4G08850, AT1G35710			GRMZM2G700905, GRMZM2G469313						191.987	12.9599	503.463	22.6242	19.3826	5.26937	80.6695	2.09963		3.5728	4.1636	1.6895	4.4421		0.7077	0.9029		1.2984	-1.8496		2.054e-08	3.169e-11	0.01545	1.709e-09		0.2756	0.2522		0.03468	0.003698	DEG23
Traes_1AS_A85EF2464	AT2G47060, AT3G17410, AT1G48220, AT1G48210, AT3G62220	BRADI2G11230		GRMZM2G085038						706.312	1173.98	459.717	977.767	380.436	512.349	621.92	136.576		-0.7095	-1.0542	-0.4076	2.1093		-0.2555	1.8394		-0.6002	-0.6775		0.08937	0.01182	0.332	6.473e-07		0.5405	1.48e-05		0.152	0.1062	DEG17
Traes_1AS_A97D04B6E	AT2G37370, AT5G13560	BRADI2G34710	OS05G0162200	GRMZM2G030235						146.812	105.364	106.313	73.8003	45.346	89.6831	124.591	55.0562		0.4569	0.4954	-0.8956	1.1166		-0.4892	0.6728		-0.4507	-1.3395		0.3589	0.3245	0.07963	0.0277		0.3289	0.1881		0.3671	0.008243	DEG20
Traes_1AS_AA023B6B2			OS05G0142100	GRMZM2G399541, GRMZM2G016346						320.956	26.5169	209.307	29.3867	64.6288	18.2442	689.295	10.5913		3.595	2.8201	1.94	5.9333		0.1858	0.6183		-0.589	-3.375		8.105e-56	1.856e-35	1.112e-11	1.891e-74		0.4787	0.1054		0.00159	1.679e-62	DEG23
Traes_1AS_AAC8F7A54			OS01G0734800	GRMZM2G449019, GRMZM2G043295, GRMZM2G381025, GRMZM2G122072						178.951	83.5784	244.192	201.196	274.283	113.152	294.367	276.988		1.0876	0.3011	1.2987	0.0866		1.2555	-1.3013		0.469	-0.0892		7.993e-12	0.03891	2.356e-16	0.5465		1.795e-15	4.424e-16		0.001431	0.5289	DEG28
Traes_1AS_AB44CC48D		BRADI2G33487	OS05G0185650							198.797	72.711	224.139	71.964	188.11	56.7983	147.382	64.3215		1.4192	1.5904	1.6792	1.1694		-0.0152	-0.1897		0.156	0.32		2.312e-05	2.243e-06	1.258e-06	0.0006963		0.9645	0.5972		0.6358	0.3347	DEG23
Traes_1AS_AC509D7F5	AT2G39660, AT3G55450	BRADI2G38970	OS05G0110900	GRMZM2G047588						312.583	254.302	210.886	214.888	169.787	385.636	397.794	263.149		0.2925	-0.0299	-1.1355	0.5843		-0.2372	0.5409		-0.5596	-1.1788		0.3581	0.9259	0.0004199	0.06733		0.4577	0.09149		0.08075	0.0002378	DEG28
Traes_1AS_AC54CBF83		BRADI2G39710	OS01G0117500, OS01G0117300, OS01G0116900, OS01G0117100, OS01G0117700	GRMZM5G897005						2199.9	431.519	1276.35	268.569	123.376	73.7509	1435.15	40.6453		2.3355	2.2289	0.7654	5.0831		-0.6783	0.8515		-0.7849	-3.4662		6.803e-35	5.162e-31	0.0006621	2.688e-103		0.0004801	0.0008863		2.879e-05	1.067e-66	DEG23
Traes_1AS_ACAD09615										39.1372	24.6638	12.9537	53.3468	22.308	42.1893	16.6934	27.0942		0.6755	-1.8455	-0.7957	-0.691		1.1178	0.6527		-1.4032	0.5479		0.01847	7.094e-09	0.008467	0.03874		6.542e-05	0.03478		1.548e-05	0.09468	DEG28
Traes_1AS_ACB688C2C										22.748	18.9119	35.9102	13.6909	103.021	21.0896	48.2684	23.7279		0.2469	1.2938	2.1102	0.9624		-0.4356	-0.1455		0.6113	1.0023		0.674	0.02874	0.0002894	0.09929		0.465	0.8087		0.2937	0.07574	DEG11
Traes_1AS_AE4FDD91A		BRADI1G33020	OS08G0266400	GRMZM2G466835						69.9071	20.814	59.0036	18.1165	37.9963	11.7454	63.4313	5.93967		1.6768	1.6458	1.6986	3.1727		-0.1897	0.8237		-0.2207	-0.6504		0.0002932	0.000473	0.0007972	6.159e-09		0.6945	0.1609		0.624	0.1543	DEG23
Traes_1AS_AEEC8D740			OS09G0252700	GRMZM2G435979						228.041	99.0593	162.067	100.514	44.8077	119.931	170.31	59.1663		1.1019	0.6311	-1.2701	1.388		0.0182	0.9281		-0.4527	-1.73		0.09343	0.3376	0.05593	0.03598		0.978	0.1621		0.4905	0.009015	DEG20
Traes_1AS_AEED1F1D7	AT1G58290, AT1G09940, AT2G31250, AT1G58290, AT1G09940, AT2G31250, AT1G58290, AT1G09940, AT2G31250	BRADI3G30160	OS10G0502400	AC213521.3_FG005, GRMZM2G177412, GRMZM2G107402						2308.45	2551.92	1291.16	3365.82	2046.35	5599.85	951.883	2866.08		-0.1436	-1.3739	-1.4428	-1.5838		0.3986	0.963		-0.8316	1.104		0.3088	4.404e-22	1.78e-24	1.336e-28		0.004647	8.797e-12		5.338e-09	1.147e-14	DEG9
Traes_1AS_AF3DE09D3	AT1G08940, AT3G05170, AT1G08940, AT3G05170	BRADI2G09810	OS05G0141700	GRMZM2G059517, AC202915.3_FG002						154.392	59.6304	188.942	77.3061	312.849	67.1983	204.316	119.668		1.3445	1.2643	2.1705	0.7578		0.366	-0.8281		0.2858	0.5846		6.254e-05	0.0001495	1.432e-10	0.02242		0.2828	0.01646		0.3842	0.0719	DEG23
Traes_1AS_B0405DDE8	AT3G11964	BRADI1G38227	OS07G0203300, OS07G0203275	GRMZM5G895282, GRMZM2G398527, GRMZM5G895282, GRMZM2G398527						32.0847	39.9736	103.58	121.971	99.3883	35.8637	42.5065	54.8805		-0.3258	-0.2488	1.4294	-0.3629		1.5754	-0.5886		1.6524	1.2037		0.2256	0.282	6.046e-08	0.173		1.179e-10	0.03516		1.256e-10	1.461e-06	DEG4
Traes_1AS_B064460F3	AT4G03080, AT1G03445	BRADI2G36370	OS05G0144400	GRMZM2G170798						93.1435	79.6686	76.4783	66.5377	25.3904	67.7933	94.5518	44.562		0.2194	0.1978	-1.2782	1.0402		-0.2492	0.5843		-0.2708	-1.7341		0.6026	0.6432	0.004238	0.01658		0.5565	0.1847		0.5235	8.319e-05	DEG20
Traes_1AS_B096F1CF4	AT4G32610, AT2G25670	BRADI2G33960	OS05G0179800	GRMZM2G002130						141.323	240.485	55.1423	98.8468	33.1301	200.743	72.5363	115.542		-0.7617	-0.801	-2.4127	-0.6668		-1.266	0.783		-1.3053	-0.9629		0.001546	0.002463	7.809e-19	0.01002		2.087e-07	0.001851		6.012e-07	0.0005612	DEG6
Traes_1AS_B0ACDBB63		BRADI2G39360	OS05G0108100	GRMZM5G846339						375.586	229.288	426.067	252.287	482.812	254.051	646.324	207.738		0.7008	0.7717	0.949	1.6346		0.1294	0.2799		0.2002	-0.4058		1.023e-08	2.936e-10	3.695e-14	8.3e-38		0.3018	0.03955		0.09379	0.0004547	DEG23
Traes_1AS_B1DE9E844	AT5G20090	BRADI3G35726		GRMZM2G047299						111.871	162.165	50.5952	109.364	31.6952	72.9123	27.3665	63.612		-0.5325	-1.1491	-1.2018	-1.1981		-0.5618	0.2297		-1.1784	0.226		0.01099	9.792e-07	3.499e-06	6.29e-06		0.007328	0.3478		5.102e-07	0.4171	DEG6
Traes_1AS_B26B7D59F	AT2G46330, AT5G53250, AT3G61640, AT5G24105	BRADI2G31980	OS05G0217000	GRMZM2G050286						2.33067	5.85813	5.1998	11.3536	96.7803	2.699	4.71017	23.7752		-1.1642	-1.0102	4.5987	-2.1238		0.8617	-2.704		1.0156	4.0185		0.1163	0.1429	9.487e-11	0.0017		0.198	0.0001951		0.1809	1.116e-09	DEG11
Traes_1AS_B437C35BD	AT4G22000	BRADI2G37410	OS05G0114600	GRMZM2G084429						43.6783	44.1236	70.8215	80.3114	114.951	51.0489	58.7025	93.3714		-0.0342	-0.2319	1.1644	-0.6529		0.8443	-0.8815		0.6466	0.9358		0.9046	0.3945	3.273e-05	0.01765		0.002156	0.002019		0.02223	0.0005227	DEG11
Traes_1AS_B486CB8E2		BRADI5G08895	OS04G0326100, OS04G0319700, OS04G0326201, OS04G0324100, OS04G0319800, OS04G0314100	GRMZM2G089241						460.94	391.733	260.643	538.555	714.083	373.515	927.107	659.361		0.2322	-1.0222	0.9189	0.4873		0.4551	-0.8135		-0.7994	-0.3819		0.3287	2.127e-05	0.0001224	0.03921		0.0552	0.0006917		0.0009042	0.1052	DEG28
Traes_1AS_B60A6FBE1		BRADI2G33980	OS05G0179300	GRMZM2G108714, GRMZM2G060210						52.3551	24.7032	41.0335	22.8747	29.2345	27.4867	52.1511	29.4055		1.1043	0.8669	0.1687	0.8283		-0.0881	-0.1015		-0.3254	-0.7611		2.361e-06	0.000519	0.5232	0.0009258		0.7358	0.7158		0.1415	0.001134	DEG23
Traes_1AS_B7AB828CB										64.8767	106.118	49.3281	90.6653	51.9355	169.476	58.1094	145.273		-0.6832	-0.8254	-1.6021	-1.2736		-0.2225	0.2157		-0.3647	-0.1128		0.125	0.06814	0.0003706	0.004427		0.6155	0.626		0.4227	0.8041	DEG9
Traes_1AS_B92B608A8	AT5G44710	BRADI2G36020	OS05G0148300	GRMZM2G443340						10.4266	25.006	13.8117	32.7251	54.9478	16.1448	13.6858	41.2639		-1.1612	-1.1327	1.6285	-1.4925		0.3618	-1.2887		0.3903	1.8323		0.03959	0.04351	0.003539	0.007422		0.5029	0.02224		0.504	0.0009041	DEG5
Traes_1AS_B9AC0C959	AT3G52860	BRADI2G35110	OS05G0154900	GRMZM2G100601, GRMZM2G130010						77.3071	101.319	86.9628	101.351	202.712	107.134	79.4416	134.531		-0.3811	-0.2355	0.8739	-0.7379		0.0053	-0.317		0.1508	1.2947		0.3092	0.5318	0.01925	0.04974		0.9886	0.4001		0.6905	0.0005113	DEG11
Traes_1AS_B9D8170A7	AT3G55100, AT3G55090, AT3G55110, AT2G39350, AT3G53510, AT5G13580, AT2G37360, AT3G55130, AT3G55100, AT3G55090, AT3G55110, AT2G39350, AT3G53510, AT5G13580, AT2G37360, AT3G55130, AT3G55100, AT3G55090, AT3G55110, AT2G39350, AT3G53510, AT5G13580, AT2G37360, AT3G55130, AT3G55100, AT3G55090, AT3G55110, AT2G39350, AT3G53510, AT5G13580, AT2G37360, AT3G55130	BRADI2G37630	OS05G0120000, OS05G0120200	GRMZM2G474658, GRMZM2G099619, GRMZM2G474658, GRMZM2G099619						43.7854	13.029	60.7711	14.1921	129.047	26.8213	84.1798	42.8782		1.7222	2.0872	2.2606	0.961		0.1406	-0.6741		0.5056	0.6255		9.014e-07	1.342e-09	2.567e-12	0.002056		0.7135	0.05019		0.1006	0.02993	DEG23
Traes_1AS_BA6D9F02B	AT1G03103, AT4G14815, AT3G22600, AT2G48130	BRADI1G55770	OS07G0175600	GRMZM2G104494						7.70227	3.25207	7.80017	4.50837	40.9612	3.56893	133.228	7.1163		1.217	0.8371	3.1987	4.0909		0.5113	-0.8305		0.1313	-1.7228		0.04157	0.1454	2.412e-08	3.662e-15		0.4134	0.1949		0.8093	6.455e-05	DEG13
Traes_1AS_BA75ECAE1		BRADI2G13223	OS01G0383700							170.372	59.8634	155.706	58.8574	63.8277	53.2116	129	33.447		1.4322	1.3296	0.2784	1.8356		-0.0249	0.6244		-0.1275	-0.9329		0.005082	0.009497	0.5943	0.0004669		0.9616	0.2417		0.8018	0.06942	DEG23
Traes_1AS_BD3EF32C5	AT1G06820	BRADI1G67480, BRADI4G16010	OS11G0572700	GRMZM2G106531, GRMZM2G108457, GRMZM2G106531, GRMZM2G108457						223.747	453.018	206.847	410.659	184.332	421.82	213.406	413.902		-1.0095	-0.9916	-1.1468	-0.9496		-0.1408	0.03		-0.1229	-0.1672		1.325e-07	3.539e-07	5.563e-09	1.016e-06		0.4545	0.8762		0.5341	0.3999	DEG9
Traes_1AS_BDECE97A5	AT4G08850, AT1G35710, AT4G08850, AT1G35710			GRMZM2G700905, GRMZM2G469313						17.4297	0.851667	24.4794	0	15.3491	15.4703	136.168	16.01		3.6351	5.094	0.0989	2.9579		-1.0547	-0.0829		0.4042	-2.9419		4.89e-07	1.108e-09	0.8578	1.39e-08		0.2704	0.8822		0.4433	9.697e-09	DEG28
Traes_1AS_BE075B8C6										49.9575	35.1191	43.8131	42.326	97.5445	35.6105	62.4515	71.9803		0.4988	0.081	1.3521	-0.197		0.2541	-0.9699		-0.1637	0.5792		0.1628	0.8226	0.0001846	0.5739		0.4801	0.008263		0.6481	0.09264	DEG11
Traes_1AS_BEA302A21	AT5G06810		OS08G0518200	GRMZM2G061542						56.6349	113.917	56.095	123.389	61.5906	111.536	47.446	122.773		-1.0031	-1.0864	-0.882	-1.3506		0.1228	-0.1017		0.0395	0.3668		3.577e-08	6.488e-09	3.672e-06	3.838e-12		0.4607	0.5718		0.8442	0.07265	DEG9
Traes_1AS_BEEC10025	AT3G11730	BRADI2G39760	OS05G0105200	GRMZM2G136455						138.34	89.8077	126.509	70.7948	72.7272	75.6371	137.149	59.0913		0.6097	0.8076	0.0099	1.19		-0.3406	0.3409		-0.1427	-0.8392		0.03065	0.005073	0.9735	5.945e-05		0.2375	0.267		0.6128	0.003556	DEG23
Traes_1AS_BEFEF1613	AT1G80600	BRADI2G38350	OS05G0129100, OS07G0461900	GRMZM2G119583						169.727	515.496	108.006	317.993	469.22	434.034	268.963	297.803		-1.5584	-1.4943	0.1011	-0.1418		-0.678	0.5292		-0.6139	0.7721		3.985e-05	0.0001018	0.7892	0.7092		0.07244	0.1637		0.1121	0.04142	DEG28
Traes_1AS_BF353B963		BRADI5G03110, BRADI5G03140	OS11G0229300, OS11G0227700, OS11G0229300, OS11G0227700							104.427	32.3501	52.8723	29.8875	0	0	0	0		1.6726	0.8059	0	0		-0.134	0		-1.0006	0		3.928e-14	0.0009062	1	1		0.5911	1		2.845e-06	1	DEG21
Traes_1AS_C0693E88B	AT5G11560	BRADI2G31830	OS05G0230600	AC203424.3_FG001, GRMZM2G016655, GRMZM2G155332						190.005	155.62	225.633	123.139	485.341	119.118	179.785	169.799		0.2783	0.842	1.9531	0.0813		-0.3263	-0.494		0.2374	1.3778		0.5055	0.04473	3.366e-06	0.8464		0.4368	0.244		0.57	0.0009299	DEG11
Traes_1AS_C0D4CD39A	AT2G47470	BRADI2G35020	OS05G0156300	GRMZM2G128171						1215.98	1217.16	1401.52	974.674	1821.52	747.297	1681.42	1103.55		-0.0012	0.5202	1.269	0.6027		-0.3177	-0.5565		0.2037	0.1098		0.9955	0.01719	7.198e-09	0.005773		0.1452	0.01149		0.3502	0.6136	DEG23
Traes_1AS_C1574E3E3		BRADI1G05890		GRMZM2G420882						47.6228	7.8175	25.0665	4.7589	24.4957	2.83217	63.1301	0		2.5619	2.2222	2.611	6.1647		-0.6339	2.1801		-0.9735	-1.3735		1.007e-12	1.702e-07	8.408e-08	8.099e-15		0.1733	0.0124		0.001352	3.997e-06	DEG23
Traes_1AS_C1BD73C48	AT1G64710, AT1G32780, AT1G64710, AT1G32780	BRADI3G20810	OS10G0159800	GRMZM2G152981, GRMZM2G152975						95.3074	82.4024	53.5177	91.0799	76.0549	90.1488	154.006	239.908		0.2106	-0.6945	-0.2889	-0.6266		0.1416	-1.3973		-0.7636	-1.0595		0.5139	0.03677	0.3846	0.04655		0.6611	1.534e-05		0.02157	0.001081	DEG28
Traes_1AS_C261D2216			OS10G0370500							4.8432	94.935	1.07057	17.4477	1.78327	113.369	4.8392	24.0568		-4.2565	-3.4848	-5.3963	-2.2745		-2.4556	2.2029		-1.6838	-0.9189		1.354e-28	3.996e-08	1.645e-26	9.913e-08		1.249e-19	4.026e-15		0.0142	0.1236	DEG9
Traes_1AS_C2D84E4F8	AT1G77330	BRADI2G35860, BRADI2G35850		GRMZM2G166616, GRMZM2G072529, GRMZM2G332423, GRMZM2G166639, GRMZM2G088795, GRMZM2G166616, GRMZM2G072529, GRMZM2G332423, GRMZM2G166639, GRMZM2G088795						842.977	1641.65	278.016	838.095	518.742	924.967	915.802	227.348		-0.9532	-1.5564	-0.8166	1.9914		-0.9618	2.0041		-1.565	-0.804		6.954e-06	8.47e-13	0.0001478	1.402e-19		5.728e-06	1.066e-19		6.362e-13	0.0001783	DEG28
Traes_1AS_C4DE5BC65		BRADI2G36417	OS05G0144100	GRMZM2G037350, GRMZM5G876434						565.265	302.949	676.355	243.693	517.298	372.297	584.961	205.241		0.893	1.4584	0.4791	1.4957		-0.3099	0.8527		0.2555	-0.1638		1.007e-05	7.964e-13	0.01902	6.487e-13		0.1314	5.354e-05		0.2024	0.4154	DEG23
Traes_1AS_C64D8E678		BRADI2G36100	OS05G0147700							98.0052	103.468	137.546	103.103	167.098	81.4487	148.721	115.324		-0.0727	0.3965	1.0172	0.3745		-0.0036	-0.4973		0.4656	0.1455		0.6859	0.02661	5.665e-08	0.03855		0.9837	0.01119		0.009598	0.3965	DEG28
Traes_1AS_C70D49E2E										30.8901	145.887	36.3935	147.682	48.946	148.781	34.0996	139.855		-2.2164	-1.9176	-1.5849	-2.0204		0.0123	0.116		0.3111	0.5515		6.442e-27	1.87e-20	2.07e-15	9.775e-22		0.9422	0.5204		0.1917	0.01534	DEG9
Traes_1AS_C7AC68B55	AT1G57600	BRADI2G36410	OS05G0144000	GRMZM2G042981						89.5337	60.4614	117.35	51.5105	165.949	58.6269	133.128	52.2987		0.5709	1.176	1.4442	1.3326		-0.2175	0.164		0.3876	0.2757		0.03117	1.13e-05	8.711e-08	1.24e-06		0.4255	0.5728		0.1355	0.2747	DEG23
Traes_1AS_C9F6D11F9	AT3G55950	BRADI2G38200	OS05G0127300	GRMZM2G120839, GRMZM2G076868						22.3799	12.7342	11.8418	26.9656	22.2455	11.5905	58.3868	8.57057		0.7358	-1.1758	0.8545	2.6931		1.0012	0.4		-0.9104	-1.4386		0.01746	0.0003295	0.014	1.982e-13		0.0009464	0.3482		0.006361	9.675e-08	DEG28
Traes_1AS_C9FF7774B	AT1G56210, AT5G27690	BRADI2G35700	OS05G0150733	GRMZM2G008202						5.66253	38.7473	6.34393	20.6207	5.10003	31.9965	5.21227	50.9451		-2.7667	-1.6719	-2.4878	-3.1695		-0.8807	-0.6473		0.2142	0.0344		3.848e-11	0.000139	2.446e-08	1.417e-13		0.007787	0.05104		0.6728	0.9474	DEG9
Traes_1AS_CA46BAAFF	AT5G66150	BRADI3G21117	OS10G0140200	GRMZM2G037690, GRMZM2G336678						155.358	66.4153	178.659	60.2752	153.572	62.253	202.202	56.4167		1.1969	1.5281	1.2291	1.7979		-0.1405	0.1457		0.1907	-0.423		0.000488	9.591e-06	0.0004704	3.127e-07		0.6886	0.6896		0.5722	0.2099	DEG23
Traes_1AS_CB747FFE1	AT4G03820, AT1G50630, AT4G22270, AT3G20300, AT4G03820, AT1G50630, AT4G22270, AT3G20300	BRADI3G46360	OS02G0566400	GRMZM2G061700, GRMZM2G067563						57.7216	47.1977	30.6439	93.6696	26.3951	75.8138	41.8655	157.825		0.3199	-1.6668	-1.5249	-1.8936		1.0088	-1.0844		-0.978	-0.7157		0.1031	9.085e-15	3.581e-11	4.14e-23		6.43e-08	2.23e-09		1.206e-05	0.002659	DEG9
Traes_1AS_CB8DC68D5										73.8765	33.3053	60.9061	42.6597	0	0	0	0		1.1431	0.5496	0	0		0.3347	0		-0.2588	0		2.524e-06	0.02458	1	1		0.1878	1		0.2662	1	DEG21
Traes_1AS_CC08ED5AD										19.8416	34.0894	38.0072	33.4779	34.6829	62.5153	19.3475	63.9753		-0.7789	0.0781	-0.8651	-1.6669		-0.0273	-0.0446		0.8297	0.7572		0.06066	0.8481	0.03268	5.752e-05		0.9459	0.9104		0.04844	0.07321	DEG28
Traes_1AS_CCE6BC20C	AT4G29658, AT1G17700, AT3G13720, AT3G13710, AT1G55190	BRADI2G33060	OS05G0200280	GRMZM2G032955						46.3317	15.7434	48.3069	7.7639	26.3649	9.49053	69.8252	6.97323		1.5145	2.6348	1.4688	3.2251		-1.0001	0.2411		0.1202	-1.5153		1.903e-06	8.37e-13	0.0002481	8.407e-15		0.01095	0.6232		0.6745	5.389e-07	DEG23
Traes_1AS_CDD1E3AD2	AT4G20400, AT2G34880, AT1G30810, AT4G20400, AT2G34880, AT1G30810, AT4G20400, AT2G34880, AT1G30810, AT4G20400, AT2G34880, AT1G30810	BRADI2G31107, BRADI3G39457	OS05G0302300	GRMZM2G108589, GRMZM2G044301, GRMZM2G108589, GRMZM2G044301						213.705	130.647	178.031	104.355	105.848	92.7679	158.184	61.9795		0.6959	0.753	0.2117	1.3221		-0.324	0.5804		-0.2669	-0.53		0.0183	0.0119	0.493	2.24e-05		0.279	0.06951		0.3658	0.0779	DEG17
Traes_1AS_CDFADEA22	AT3G02560, AT1G48830, AT5G16130	BRADI3G23310								48.6469	99.6469	83.5484	227.327	130.767	74.0749	68.3907	134.722		-1.0211	-1.4182	0.7564	-0.9628		1.1987	-0.8251		0.8015	0.8941		2.882e-08	1.412e-17	2.581e-05	6.935e-08		2.647e-14	6.307e-06		2.867e-05	3.507e-07	DEG4
Traes_1AS_CE0DE9D04	AT1G52870, AT4G03410, AT1G52870, AT4G03410, AT1G52870, AT4G03410, AT1G52870, AT4G03410, AT1G52870, AT4G03410, AT1G52870, AT4G03410, AT1G52870, AT4G03410, AT1G52870, AT4G03410	BRADI2G03205, BRADI1G15450	OS09G0315000, OS03G0583800, OS09G0315000, OS03G0583800	GRMZM2G011269, GRMZM2G001724, GRMZM2G011269, GRMZM2G001724, GRMZM2G011269, GRMZM2G001724, GRMZM2G011269, GRMZM2G001724						127.21	41.9083	88.5168	14.6097	90.0992	59.2795	100.917	11.3329		1.5686	2.487	0.5634	3.0256		-1.4487	2.2599		-0.5303	-0.2022		3.054e-05	1.073e-09	0.1405	7.051e-12		0.0004503	5.101e-07		0.1524	0.5866	DEG23
Traes_1AS_CE362714F1	AT5G11890	BRADI2G33100	OS05G0199100	GRMZM2G118951						34.9727	26.5107	20.1466	81.4793	27.4613	12.2163	33.1719	27.6825		0.413	-2.0155	1.0919	0.2706		1.6049	-1.1254		-0.8236	-0.3041		0.1038	1.727e-14	0.0008734	0.3297		9.83e-12	0.0008649		0.003175	0.2522	DEG28
Traes_1AS_CFFF0EB8B	AT5G48540	BRADI2G37150	OS05G0112800	GRMZM2G334181						112.025	209.542	93.8906	216.975	48.3907	88.5102	238.324	95.9385		-0.913	-1.1807	-0.7319	1.3046		0.0484	-0.1362		-0.2194	-2.1727		2.069e-08	4.033e-12	0.0002833	7.171e-14		0.7548	0.4781		0.2164	7.17e-32	DEG20
Traes_1AS_D0003358A			OS02G0207100	GRMZM2G341771						19.8848	4.85603	40.5308	16.6132	75.6577	8.89147	40.5886	18.3904		2.0317	1.3178	2.9779	1.1037		1.7624	-1.0321		1.0485	0.842		1.608e-05	0.0005117	2.223e-12	0.004803		0.0002147	0.02555		0.004898	0.01468	DEG23
Traes_1AS_D089D05E5	AT5G25510	BRADI2G34040	OS05G0178400	GRMZM2G044442						50.0092	53.8357	83.6644	111.618	75.9078	64.3712	51.4627	128.638		-0.1135	-0.4509	0.3025	-1.3064		1.042	-1.0068		0.7046	0.6021		0.6716	0.07537	0.2588	5.704e-07		4.644e-05	0.000134		0.007947	0.02334	DEG28
Traes_1AS_D208E0905	AT1G70520, AT4G28670	BRADI2G38420	OS05G0130100	GRMZM2G332107						105.325	158.103	49.5871	33.3104	79.915	139.76	78.069	75.6277		-0.5756	0.5285	-0.8446	0.0468		-2.1899	0.8663		-1.0858	-0.0251		0.08528	0.1476	0.01403	0.8931		3.709e-10	0.01244		0.001959	0.9422	DEG6
Traes_1AS_D3FD7FDDE	AT4G32400	BRADI2G34270	OS05G0171300	GRMZM2G137849, GRMZM2G093323						58.3795	68.4003	46.207	89.2453	123.321	66.0665	48.5984	69.8106		-0.2303	-0.8991	0.8418	-0.5108		0.383	-0.0795		-0.2858	1.2731		0.4148	0.00186	0.002988	0.08197		0.1659	0.787		0.3321	6.81e-06	DEG5
Traes_1AS_D5CD0FBE5	AT3G07890	BRADI3G22450	OS08G0337700	GRMZM2G052823						55.1575	66.2215	55.4135	46.835	18.9652	61.7249	37.8293	41.6811		-0.2491	0.1802	-1.5372	-0.143		-0.4804	0.54		-0.051	-0.8542		0.5449	0.6675	0.0004996	0.7395		0.245	0.2074		0.9028	0.054	DEG6
Traes_1AS_D930B0312		BRADI2G10880	OS01G0281100	GRMZM2G304091						113.136	26.5934	431.005	3.84043	492.942	106.743	140.023	4.79337		2.0425	6.4808	2.1857	4.6148		-2.5418	4.2314		1.8966	1.8024		8.093e-15	5.896e-61	2.922e-21	1.788e-26		9.569e-10	3.791e-22		4.295e-17	6.9e-16	DEG23
Traes_1AS_D9B051FA5	AT2G26690	BRADI2G41060		GRMZM2G064091, GRMZM2G476069						108.711	242.507	73.4076	574.28	30.8342	173.665	65.4066	393.531		-1.1504	-2.9247	-2.4102	-2.5744		1.2374	-1.1912		-0.5369	-1.027		2.457e-14	3.722e-74	6.601e-33	3.696e-56		9.9e-20	1.288e-15		0.001939	1.311e-06	DEG6
Traes_1AS_DB74E8634	AT3G16000	BRADI2G33920	OS05G0180400	GRMZM2G106233						46.4304	65.7679	79.6751	85.4893	114.806	37.0268	49.1006	71.9245		-0.4906	-0.1227	1.5146	-0.5333		0.3721	-0.8809		0.7401	1.167		0.06758	0.6374	6.078e-08	0.05253		0.1496	0.002337		0.006182	1.043e-05	DEG26
Traes_1AS_DC3D26CC6	AT2G47060, AT3G17410, AT1G48220, AT1G48210, AT3G62220	BRADI2G11230		GRMZM2G085038						101.937	170.306	80.2884	144.594	96.1476	81.9942	109.022	44.4296		-0.7544	-0.8681	0.2375	1.2903		-0.2469	0.8822		-0.3607	-0.1706		8.821e-07	1.797e-07	0.1788	1.019e-10		0.0949	2.452e-05		0.0353	0.302	DEG17
Traes_1AS_DC73D9CFE		BRADI2G39127								21.1678	74.8498	25.2508	42.5776	7.7093	39.9157	12.2369	38.1449		-1.7812	-0.8833	-2.3853	-1.5998		-0.7976	0.104		0.1003	-0.6814		5.333e-09	0.006001	2.083e-09	7.557e-06		0.004984	0.7442		0.7681	0.1124	DEG6
Traes_1AS_DCABDBF92			OS10G0173800							20.7812	121.322	11.0039	140.336	1.0001	30.2389	0.272567	13.4954		-2.5211	-3.7477	-4.0416	-3.8753		0.212	1.1338		-1.0145	0.9675		2.401e-30	7.376e-38	2.66e-12	8.328e-08		0.1883	0.0004618		0.001941	0.2576	DEG7
Traes_1AS_DDCFD17E5	AT4G08330		OS05G0126800	GRMZM2G054588						77.0811	68.9366	89.0322	15.4444	152.389	75.3049	163.985	26.702		0.1539	2.3868	0.949	2.4911		-2.0336	1.4171		0.1994	-0.125		0.7587	4.956e-06	0.0587	1.445e-06		9.839e-05	0.006764		0.6911	0.8008	DEG23
Traes_1AS_E0769FDD0	AT4G29780, AT5G12010, AT4G29780, AT5G12010, AT4G29780, AT5G12010, AT4G29780, AT5G12010, AT4G29780, AT5G12010, AT4G29780, AT5G12010	BRADI2G33510	OS05G0184500, OS05G0184901, OS05G0183900	GRMZM2G410978, GRMZM2G163533, GRMZM2G410978, GRMZM2G163533, GRMZM2G410978, GRMZM2G163533						66.316	342.014	81.5122	396.882	100.773	574.372	441.639	22.2719		-2.3275	-2.302	-2.4364	4.223		0.2124	4.5947		0.238	-2.0646		1.016e-17	3.517e-17	1.251e-19	3.326e-40		0.4115	3.419e-47		0.4042	1.46e-14	DEG16
Traes_1AS_E0B6895AE										112.466	88.9197	82.2711	96.9252	119.33	92.5678	122.661	241.112		0.3334	-0.2017	0.3373	-0.9483		0.1236	-1.353		-0.4114	-0.0674		0.3724	0.5937	0.3733	0.01041		0.7415	0.0003156		0.2753	0.8568	DEG28
Traes_1AS_E462790E6	AT4G27920, AT5G53160, AT1G01360, AT4G01026, AT4G27920, AT5G53160, AT1G01360, AT4G01026, AT4G27920, AT5G53160, AT1G01360, AT4G01026	BRADI2G32250	OS05G0213500	GRMZM2G133631, GRMZM2G165567, GRMZM2G405064						153.051	262.948	86.1386	156.116	80.8687	306.209	253.583	282.523		-0.7657	-0.8219	-1.8289	-0.1529		-0.7351	0.1134		-0.7914	-1.5625		0.02832	0.02158	2.94e-07	0.661		0.03518	0.7454		0.02703	1.139e-05	DEG6
Traes_1AS_E5151B2C6	AT5G52000, AT3G06720, AT4G16143, AT5G49310									18.2204	17.6613	46.0961	79.6432	25.7137	77.8018	97.7218	81.1199		0.0316	-0.7121	-1.4329	0.2519		2.0234	-0.0642		1.2797	-1.749		0.9569	0.2045	0.01212	0.651		0.0003906	0.9088		0.02645	0.002057	DEG28
Traes_1AS_E5BE5123B		BRADI2G39300	OS05G0109100, OS04G0640300							34.9233	38.3332	26.1732	61.9448	7.9327	12.5759	11.7921	15.8972		-0.1444	-1.1226	-0.3198	-0.4316		0.6794	-0.4093		-0.2988	-0.2975		0.6288	0.0002316	0.4522	0.2768		0.01786	0.3178		0.3445	0.4714	DEG21
Traes_1AS_E6058767A	AT2G33450	BRADI2G40040	OS05G0101400	GRMZM2G042061, GRMZM2G038833						472.44	799.143	270.159	931.013	1019.33	1223.86	335.244	1728.16		-0.7521	-1.7741	-0.2679	-2.3476		0.2196	-0.4948		-0.8024	1.5849		0.0001771	3.939e-18	0.1791	2.216e-31		0.27	0.01284		9.686e-05	4.338e-15	DEG9
Traes_1AS_E640345C3	AT1G68680		OS05G0176600	GRMZM2G008252						29.5341	28.6661	29.9228	26.715	135.319	21.3651	32.3781	40.8302		0.0511	0.1662	2.4681	-0.3127		-0.0915	-0.8527		0.0235	1.9281		0.9269	0.7678	1.086e-05	0.5756		0.8699	0.1361		0.9666	0.0004251	DEG11
Traes_1AS_E64B6DC08				GRMZM2G077082						49.0683	21.273	88.1387	74.1327	87.0625	70.5455	101.519	42.7075		1.1388	0.2525	0.3091	1.1855		1.7073	0.6891		0.821	-0.1873		0.02389	0.6041	0.5288	0.01666		0.0006536	0.1686		0.09407	0.6994	DEG28
Traes_1AS_E700FE9D9	AT3G55340	BRADI2G37420	OS05G0114500	GRMZM2G336583						73.1825	77.8086	97.4116	78.3075	99.5284	51.5199	85.2947	39.8323		-0.0868	0.3136	0.8868	1.0691		0.0048	0.3877		0.4051	0.2054		0.6381	0.08809	1.026e-05	9.401e-07		0.9792	0.0976		0.0288	0.2594	DEG26
Traes_1AS_E96066022		BRADI3G46270	OS02G0565400	GRMZM2G127963						8.67887	4.0023	9.0299	17.7816	87.7797	35.1887	30.3889	74.5064		1.0312	-0.8479	1.3717	-1.2807		2.0693	-1.1126		0.1902	1.5398		0.02465	0.0167	8.121e-09	1.062e-07		1.045e-06	6.069e-06		0.631	3.675e-11	DEG10
Traes_1AS_E9D3DE49C		BRADI2G32520	OS05G0210100	GRMZM2G170646						13.1663	51.0226	7.6794	108.529	3.7413	36.4358	7.6749	74.1627		-1.9323	-3.8208	-2.8482	-3.2139		1.0839	-1.1626		-0.8047	-0.7969		4.746e-11	2.333e-27	5.223e-11	7.638e-21		1.416e-06	9.749e-06		0.04398	0.1007	DEG9
Traes_1AS_EADB6A2A0		BRADI2G34030	OS05G0178600	GRMZM2G004696						199.203	56.9374	177.176	71.7124	379.798	100.336	296.271	143.304		1.7684	1.2806	1.8783	1.0286		0.3279	-0.5124		-0.1598	0.3373		3.603e-07	0.0002215	5.03e-08	0.002585		0.3542	0.1434		0.6384	0.3149	DEG23
Traes_1AS_EB43CB105		BRADI2G34717	OS05G0162000	GRMZM2G135108, GRMZM2G450233						22.9043	23.5519	76.288	40.2391	368.525	19.696	31.9191	49.2631		-0.068	0.9193	4.2538	-0.612		0.7551	-1.3877		1.7425	3.4781		0.8254	0.000584	3.781e-46	0.0345		0.009434	1.743e-05		1.136e-09	2.121e-40	DEG11
Traes_1AS_EB5297361	AT3G21090, AT1G51500, AT1G51460	BRADI2G31910	OS05G0222200	GRMZM2G157564						653.242	214.682	432.036	299.04	496.006	112.372	343.947	186.416		1.604	0.5236	2.0547	0.8801		0.4807	-0.6532		-0.5997	0.5215		3.249e-62	6.583e-08	8.726e-70	2.048e-15		2.186e-06	4.896e-07		5.623e-11	3.646e-08	DEG23
Traes_1AS_EC0C21510	AT3G10970	BRADI2G34490	OS05G0168300	GRMZM2G064001						1088.42	2271.12	842.198	1291	684.455	2105.63	982.37	1524.54		-1.03	-0.597	-1.5682	-0.6153		-0.7911	0.4522		-0.3581	-0.5007		0.009529	0.1336	8.18e-05	0.1219		0.04641	0.2554		0.3683	0.2087	DEG6
Traes_1AS_ECE644985	AT3G10320, AT2G41640, AT3G57380	BRADI2G13600	OS01G0498300	GRMZM2G131055						534.635	837.539	480.642	995.88	1269.13	395.138	1390.15	119.777		-0.6437	-1.046	1.6729	3.5085		0.248	1.6984		-0.1543	-0.1372		0.001026	1.128e-07	3.743e-17	2.424e-62		0.2029	2.542e-15		0.4369	0.4799	DEG17
Traes_1AS_ED61D0E0C	AT1G77330	BRADI2G35860, BRADI2G35850		GRMZM2G166616, GRMZM2G072529, GRMZM2G332423, GRMZM2G166639, GRMZM2G088795, GRMZM2G166616, GRMZM2G072529, GRMZM2G332423, GRMZM2G166639, GRMZM2G088795						892.269	1805.19	593.998	989.12	1104.02	1137.63	1018.81	384.952		-0.9975	-0.7285	-0.0453	1.3774		-0.8515	1.533		-0.5825	0.1104		0.001809	0.02328	0.8876	1.947e-05		0.007717	2.04e-06		0.06976	0.7304	DEG17
Traes_1AS_EDD9E4A96	AT4G29670	BRADI2G33070	OS05G0200100	GRMZM2G042592, GRMZM2G024073						127.477	60.5413	159.459	151.023	552.196	123.818	130.981	247.065		1.0388	0.076	2.0926	-0.8873		1.2758	-0.9724		0.3131	2.0074		0.01056	0.8495	1.734e-07	0.02659		0.001651	0.0158		0.4356	4.455e-07	DEG11
Traes_1AS_EE98F3ED0		BRADI2G36910	OS05G0136900	GRMZM2G028104						20.113	59.6959	30.0708	70.794	41.9911	58.2617	40.8323	75.5604		-1.5342	-1.1177	-0.4966	-0.8736		0.2459	-0.3974		0.6624	-0.0204		3.76e-07	0.000126	0.09111	0.002152		0.3609	0.1621		0.03966	0.9446	DEG28
Traes_1AS_EF9022F0F	AT3G62980, AT4G03190	BRADI2G35720	OS05G0150500	GRMZM2G135978						139.558	91.9433	89.0584	73.2988	83.2258	108.877	170.771	109.195		0.6157	0.3048	-0.4285	0.6447		-0.3213	0.0163		-0.6322	-1.0569		9.425e-05	0.08012	0.01365	6.869e-05		0.05692	0.9249		0.0001094	8.893e-11	DEG19
Traes_1AS_F098402B4		BRADI1G03510	OS03G0823400	GRMZM2G116520, GRMZM2G075315, GRMZM2G174562, GRMZM2G007928, GRMZM2G067485, GRMZM5G847669, GRMZM5G815098, GRMZM2G050768						58.6531	27.1084	12.3504	1.25243	15.1718	0.6836	69.7581	1.34107		1.0604	2.7997	3.6162	4.9735		-3.7886	-0.8671		-2.0493	-2.2243		0.05509	0.0001208	1.257e-05	3.672e-11		9.257e-08	0.3602		0.0003922	0.0001058	DEG28
Traes_1AS_F3EAEC435	AT2G38470	BRADI2G00280	OS05G0343400	GRMZM2G449681, GRMZM2G012724						1080.33	1723.52	496.462	726.309	1292.72	578.477	2144.63	56.1034		-0.6688	-0.549	1.1499	5.1936		-1.2372	3.3129		-1.1173	-0.7307		0.001051	0.008227	2.82e-08	1.114e-106		1.511e-09	1.371e-43		6.905e-08	0.0003441	DEG17
Traes_1AS_F471D2A01	AT3G16950, AT4G16155, AT3G16950, AT4G16155	BRADI2G34970	OS05G0156700	GRMZM2G152958, GRMZM2G073774						187.475	403.978	360.058	612.021	350.782	214.723	228.101	399.436		-1.1008	-0.7749	0.7211	-0.8053		0.5997	-0.8846		0.9256	0.6418		9.84e-15	1.642e-08	9.445e-07	2.021e-08		8.285e-06	2.065e-09		1.621e-10	7.174e-06	DEG4
Traes_1AS_F5786B8BB	AT1G53250									48.1389	53.0945	56.3822	75.7201	71.5379	73.7103	31.6226	89.8603		-0.1343	-0.4786	-0.0741	-1.4822		0.5111	-0.3067		0.1668	1.1015		0.5565	0.03356	0.7435	8.343e-10		0.01957	0.1738		0.4767	5.462e-06	DEG9
Traes_1AS_F5A8841D2	AT5G59400	BRADI2G39150	OS05G0110800	GRMZM2G047577						354.488	157.853	234.823	166.55	320.824	452.764	393.851	195.734		1.1585	0.5089	-0.5143	1.0021		0.0766	1.2006		-0.573	-0.3158		5.281e-08	0.01858	0.01465	3.068e-06		0.7239	2.599e-08		0.006905	0.1322	DEG28
Traes_1AS_F5B742322	AT1G48040, AT3G62260, AT3G17250	BRADI2G38640	OS05G0134200	GRMZM2G060798						351.974	359.848	231.312	222.401	914.167	250.43	491.325	301.264		-0.0305	0.0632	1.8075	0.6843		-0.672	-0.259		-0.5783	0.8641		0.9404	0.8775	9.665e-06	0.09373		0.09974	0.5283		0.1576	0.03332	DEG11
Traes_1AS_F798C735B		BRADI4G19641	OS11G0323860, OS11G0412484	GRMZM2G086952, GRMZM2G107591, GRMZM5G843434, GRMZM2G086952, GRMZM2G107591, GRMZM5G843434						26.6967	69.4638	4.63477	107.025	11.0916	104.096	33.0428	190.453		-1.3494	-4.1286	-3.0374	-2.5043		0.6201	-0.8582		-2.159	-1.3913		1.06e-09	2.462e-30	2.767e-27	9.685e-34		0.0007251	1.975e-06		1.445e-08	3.083e-06	DEG9
Traes_1AS_FB0310A96		BRADI2G39247	OS11G0657900							32.6984	37.4174	40.8541	34.5634	46.4129	50.2984	200.121	43.5646		-0.1873	0.2521	-0.0553	2.12		-0.1005	0.1893		0.3389	-1.9861		0.6797	0.58	0.903	1.858e-06		0.8243	0.6796		0.4581	6.344e-06	DEG13
Traes_1AS_FC28E3C2D	AT4G13030		OS05G0274300	GRMZM2G301884, AC186781.4_FG006, GRMZM2G121398						377.138	813.777	340.205	361.319	194.403	551.915	305.476	406.579		-1.1051	-0.107	-1.4605	-0.4111		-1.1672	0.4428		-0.1691	-0.6066		1.842e-15	0.4599	1.232e-22	0.004787		4.916e-17	0.002156		0.2423	5.593e-05	DEG28
Traes_1AS_FDC3AF8A2	AT2G36310	BRADI4G38490	OS09G0567900	GRMZM2G104999						73.9598	69.5122	38.3464	35.6473	27.5076	60.8063	185.212	85.2545		0.0926	0.1394	-1.0265	1.1226		-0.9568	-0.4832		-0.91	-2.6323		0.6249	0.5473	1.257e-05	9.721e-10		4.92e-06	0.02002		2.074e-05	9.397e-35	DEG28
Traes_1AS_FE4CF4197		BRADI3G35980, BRADI2G41750	OS10G0351200							105.198	0.951033	12.3948	5.8439	8.27517	0.1909	205.549	0		6.1787	0.9813	3.3111	8.0343		2.0829	0.2126		-3.1144	-4.5107		2.67e-26	0.01749	1.558e-05	1.566e-23		0.001226	0.8365		2.967e-25	1.077e-44	DEG23
Traes_1AS_FE5279B08	AT1G53023, AT3G15355, AT1G53025	BRADI2G31570	OS05G0232500							281.778	173.66	265.344	188.758	265.598	124.112	314.638	144.168		0.699	0.4901	1.0461	1.1186		0.1239	-0.206		-0.085	-0.2785		7.069e-05	0.005757	2.235e-08	1.065e-09		0.4878	0.2922		0.6269	0.11	DEG23
Traes_1AS_FEC2D373E	AT1G66530, AT4G26300, AT1G66530, AT4G26300	BRADI2G34680	OS05G0163000	GRMZM2G029027, GRMZM2G148709						138.737	113.917	142.676	113.788	372.865	98.2103	119.064	142.912		0.2765	0.3191	1.8669	-0.2533		-0.0024	-0.5271		0.0402	1.5931		0.454	0.3896	4.967e-07	0.4957		0.9947	0.1614		0.9135	1.395e-05	DEG11
Traes_1AS_FF7D4E0E5	AT3G59890, AT2G44040	BRADI3G11590	OS02G0436400	GRMZM2G090241						7.74337	32.3495	28.807	70.6282	43.2979	20.4906	13.4037	28.5025		-1.9713	-1.4074	0.9581	-1.0557		1.1139	-0.4134		1.6778	1.6004		2.677e-07	9.34e-06	0.005191	0.004352		0.000224	0.2524		2.217e-05	5.558e-06	DEG4
Traes_1AS_FF874F72D	AT2G28900	BRADI2G38750	OS05G0111200	GRMZM2G055717						83.4478	21.4973	36.999	49.4214	433.816	56.8733	40.8135	122.721		1.9196	-0.4795	2.8682	-1.5542		1.1735	-1.0833		-1.2256	3.339		1.867e-08	0.16	1.956e-19	1.873e-06		0.0007328	0.0008981		0.0002532	8.437e-26	DEG11
Traes_1BL_006EE588C		BRADI3G15940, BRADI4G03190	OS07G0539900, OS07G0539100, OS08G0244500, OS07G0539300, OS07G0538000, OS07G0539400, OS07G0539900, OS07G0539100, OS08G0244500, OS07G0539300, OS07G0538000, OS07G0539400	GRMZM2G431039, GRMZM5G846916, GRMZM2G114140, GRMZM2G454550, GRMZM2G431039, GRMZM5G846916, GRMZM2G114140, GRMZM2G454550, GRMZM2G431039, GRMZM5G846916, GRMZM2G114140, GRMZM2G454550, GRMZM2G431039, GRMZM5G846916, GRMZM2G114140, GRMZM2G454550, GRMZM2G431039, GRMZM5G846916, GRMZM2G114140, GRMZM2G454550, GRMZM2G431039, GRMZM5G846916, GRMZM2G114140, GRMZM2G454550, GRMZM2G431039, GRMZM5G846916, GRMZM2G11…						213.806	14.5687	110.098	5.67663	83.3607	8.39877	336.482	3.7714		3.7916	4.1526	3.1375	6.0754		-1.2681	0.9558		-0.9071	-1.9821		1.216e-21	6.725e-20	3.069e-12	7.018e-31		0.00883	0.1044		0.01163	3.962e-08	DEG23
Traes_1BL_00B889423	AT5G18130, AT3G03870, AT5G18130, AT3G03870, AT5G18130, AT3G03870, AT5G18130, AT3G03870, AT5G18130, AT3G03870, AT5G18130, AT3G03870, AT5G18130, AT3G03870	BRADI1G54440	OS07G0204100	GRMZM2G097653, GRMZM2G023631, GRMZM2G111112, GRMZM2G088469, GRMZM2G097659, GRMZM2G057223, GRMZM2G019578						2706.87	1981.32	1459.71	495.227	925.071	1707.87	2536.58	780.773		0.4452	1.5393	-0.868	1.6802		-1.9765	1.116		-0.8824	-1.4322		0.0746	1.003e-09	0.0005528	2.323e-11		3.856e-15	9.424e-06		0.0004207	1.121e-08	DEG17
Traes_1BL_019A334D8		BRADI3G27800	OS10G0447900	GRMZM2G060742, GRMZM2G347174						943.139	69.8193	585.069	172.059	603.76	49.6204	899.051	202.389		3.7391	1.7757	3.5853	2.142		1.2922	-2.0209		-0.6713	-0.5775		8.381e-106	5.478e-29	2.629e-77	9.6e-41		4.917e-13	7.145e-24		7.922e-06	0.0001203	DEG24
Traes_1BL_01F7D02E2	AT3G57260, AT3G57270, AT3G57240, AT4G16260, AT3G57260, AT3G57270, AT3G57240, AT4G16260	BRADI2G27140		GRMZM2G137535, GRMZM2G014723						255.007	2519.73	80.4696	652.258	219.85	3773.95	168.968	2612.48		-3.2738	-2.9791	-4.0331	-3.9105		-1.9314	0.5255		-1.6366	0.4029		3.271e-45	2.363e-33	2.01e-66	3.177e-62		3.447e-17	0.02117		6.152e-11	0.09453	DEG9
Traes_1BL_023898C19	AT1G16445	BRADI2G20250	OS05G0511700	GRMZM2G149145, GRMZM2G142217						7.67247	4.51437	13.8763	4.3412	67.3005	22.2933	43.1853	17.4674		0.7352	1.537	1.5407	1.2792		-0.0072	0.3102		0.7946	0.5718		0.1696	0.003214	0.0001697	0.002695		0.9899	0.491		0.1002	0.1355	DEG13
Traes_1BL_0269D9329	AT1G75130	BRADI2G25710, BRADI2G25700	OS05G0405600, OS05G0405500, OS05G0405600, OS05G0405500							94.4398	194.688	83.0972	165.967	32.9372	106.449	96.9857	134.9		-1.0386	-0.9768	-1.5053	-0.4751		-0.2248	-0.3516		-0.163	-1.3817		2.652e-06	1.915e-05	4.867e-09	0.03829		0.2962	0.1312		0.4864	5.323e-08	DEG20
Traes_1BL_0302D9F63	AT4G04910	BRADI2G19570	OS05G0519400	GRMZM2G587327, GRMZM2G398755						433.606	237.397	515.15	226.909	636.349	245.419	571.086	272.988		0.8591	1.1788	1.3484	1.0571		-0.0685	-0.15		0.2512	0.1413		2.032e-05	5.649e-09	3.778e-11	1.909e-07		0.7376	0.4725		0.2079	0.4752	DEG23
Traes_1BL_03512FE8C	AT5G04290	BRADI2G20517		GRMZM2G370715, GRMZM2G375222						1778.91	970.208	2422.74	974.758	1474.51	975.966	1228.55	835.056		0.8629	1.2938	0.5867	0.5494		0.006	0.2224		0.437	0.2597		0.001111	1.012e-06	0.02716	0.03872		0.9818	0.404		0.0981	0.3268	DEG23
Traes_1BL_03AD1C12F	AT3G02680	BRADI3G29390	OS10G0487300	GRMZM2G006246						71.7905	74.883	69.2702	66.1187	151.7	69.6882	63.2261	72.5285		-0.0543	0.1093	1.0612	-0.1914		-0.1773	-0.042		-0.0137	1.2106		0.8483	0.7062	0.0002081	0.5149		0.5337	0.8878		0.9623	1.765e-05	DEG11
Traes_1BL_03F2E22CB	AT2G33250, AT3G04310, AT2G33250, AT3G04310	BRADI1G52374	OS01G0680600	GRMZM2G006121, GRMZM2G037644						123.918	132.053	81.6108	208.794	114.233	159.603	87.9671	178.215		-0.0898	-1.3272	-0.4365	-0.9967		0.6472	-0.1589		-0.5903	0.4013		0.8018	0.0002437	0.227	0.005786		0.06841	0.6586		0.1051	0.2689	DEG9
Traes_1BL_040BAEAF4	AT4G25315	BRADI4G31630	OS09G0516800	GRMZM2G071869						22.6493	27.4831	22.5546	24.2104	89.5286	22.4173	38.8866	35.3813		-0.2564	-0.0768	1.8602	0.136		-0.1683	-0.62		0.0113	1.1043		0.6396	0.89	0.0006871	0.8026		0.758	0.268		0.9838	0.03791	DEG11
Traes_1BL_04EBF6A19	AT2G38750	BRADI2G26760	OS05G0382600	GRMZM2G132461						195.215	213.514	13.7523	426.018	35.2258	193.347	165.076	350.479		-0.1259	-4.6561	-2.5406	-1.0746		0.9914	-0.8648		-3.5388	-2.3308		0.574	2.348e-56	6.741e-22	1.819e-06		6.879e-06	0.0001392		9.985e-33	6.9e-19	DEG9
Traes_1BL_058EB225D		BRADI2G18300	OS05G0540000	GRMZM5G889321, GRMZM2G121237						396.412	613.583	215.258	364.825	361.783	398.828	546.933	189.417		-0.6261	-0.7324	-0.1585	1.5221		-0.7459	1.0654		-0.8522	-0.6153		0.0002819	4.721e-05	0.3725	5.899e-17		1.568e-05	8.206e-09		2.115e-06	0.000429	DEG17
Traes_1BL_060A2BC12	AT1G13030	BRADI4G39027	OS12G0288600, OS12G0288801	GRMZM2G136624, GRMZM2G168166, GRMZM2G136624, GRMZM2G168166						24.4699	77.4918	62.8027	112.202	65.8342	64.4284	31.5986	68.342		-1.6539	-0.9099	0.035	-1.1126		0.523	-0.0963		1.2669	1.0512		2.256e-12	1.14e-05	0.8739	3.285e-06		0.00734	0.6688		2.572e-07	7.392e-06	DEG4
Traes_1BL_063023D50	AT3G24503	BRADI2G42380	OS01G0591300	GRMZM2G097706, GRMZM2G407949						36.4602	83.0974	21.2524	24.5446	62.5215	78.9352	64.3164	53.1704		-1.1552	-0.1505	-0.2802	0.2684		-1.7073	0.5669		-0.7026	0.0182		0.001186	0.7042	0.4313	0.457		2.925e-06	0.1182		0.07036	0.9589	DEG14
Traes_1BL_0635E27C2	AT5G14910	BRADI2G30370	OS05G0337400	GRMZM2G088669						47.8606	45.1954	38.5528	105.19	330.778	119.707	94.7722	316.679		0.0749	-1.3788	1.4237	-1.6883		1.1756	-1.3739		-0.2781	1.7382		0.8581	0.001015	0.0004186	2.785e-05		0.004354	0.0006743		0.5141	1.56e-05	DEG10
Traes_1BL_069897A73										28.431	31.0899	123.3	78.8926	130.613	41.1371	49.5309	60.0037		-0.1221	0.595	1.5567	-0.2617		1.278	-0.5026		1.9951	1.3157		0.8059	0.212	0.001409	0.5918		0.00861	0.31		4.245e-05	0.006155	DEG11
Traes_1BL_0720A52EA	AT4G31300	BRADI1G51300	OS06G0139900, OS02G0770000	GRMZM2G374881, GRMZM2G152775, GRMZM2G374881, GRMZM2G152775						248.101	195.175	252.8	160.873	1002.71	159.056	325.939	177.669		0.3359	0.6341	2.5717	0.8483		-0.2693	-0.1559		0.0289	1.5676		0.412	0.1229	3.758e-10	0.03911		0.5121	0.7073		0.9439	0.0001157	DEG11
Traes_1BL_0721C39AE	AT2G28305, AT2G37210, AT5G03270, AT3G53450, AT2G28305, AT2G37210, AT5G03270, AT3G53450	BRADI3G28900	OS10G0479500	GRMZM5G879665, GRMZM2G100360						17.657	56.8042	10.0733	53.2627	15.1682	143.151	28.2179	70.4747		-1.6916	-2.3737	-3.1692	-1.3027		-0.0752	1.0056		-0.7574	-0.8608		1.711e-11	1.888e-14	1.508e-33	2.649e-08		0.7131	4.491e-07		0.02695	0.002974	DEG6
Traes_1BL_07898F3B2	AT5G61500	BRADI3G33350	OS01G0200000, OS10G0560450	GRMZM5G818887, GRMZM2G062635, GRMZM2G063355, GRMZM2G155177, GRMZM5G818887, GRMZM2G062635, GRMZM2G063355, GRMZM2G155177						301.156	205.338	220.518	150.105	508.122	228.604	302.966	215.914		0.5422	0.5426	1.1172	0.4799		-0.441	0.0827		-0.4407	0.72		0.0989	0.1025	0.0006976	0.1466		0.183	0.804		0.1814	0.02762	DEG11
Traes_1BL_079C49828	AT3G09740, AT3G61450, AT3G09740, AT3G61450	BRADI1G74930, BRADI2G17272	OS05G0553700	GRMZM2G057251						338.845	311.772	319.672	299.793	146.123	247.646	368.325	289.446		0.118	0.0935	-0.7145	0.3408		-0.0552	-0.2219		-0.0798	-1.2772		0.7136	0.772	0.02969	0.2915		0.8637	0.4959		0.8046	8.886e-05	DEG20
Traes_1BL_07C296E67	AT5G02960, AT3G09680, AT5G02960, AT3G09680	BRADI2G22897	OS10G0350450	GRMZM2G140609, GRMZM2G163561						218.73	347.647	368.406	441.128	687.196	308.405	424.541	450.19		-0.6664	-0.2457	1.1404	-0.0812		0.3434	-0.5424		0.764	0.6792		1.038e-05	0.09719	2.576e-14	0.5836		0.01921	0.0003789		5.496e-07	2.896e-06	DEG11
Traes_1BL_08110C1AF	AT1G71710, AT1G34120, AT1G71710, AT1G34120	BRADI2G18670	OS05G0535600	GRMZM2G158972, GRMZM2G159008						64.0822	41.2838	78.1787	40.2394	57.8956	45.3365	50.5157	17.9839		0.6144	0.8954	0.3609	1.3904		-0.0271	1.2539		0.2539	0.2244		0.2082	0.06729	0.4664	0.007164		0.9561	0.01643		0.6007	0.6467	DEG23
Traes_1BL_085EFF468	AT4G32840, AT4G29220, AT4G26270, AT5G56630	BRADI2G19326	OS05G0524400	GRMZM2G004932						116.201	133.128	141.593	100.598	111.578	49.4108	59.4626	57.3483		-0.1939	0.5259	1.2252	0.0499		-0.4014	-0.25		0.3183	0.9253		0.3973	0.02382	1.794e-06	0.8486		0.0816	0.3596		0.1686	0.0001494	DEG26
Traes_1BL_087CA0963	AT3G09560	BRADI2G23040	OS01G0637100	GRMZM2G099481						412.569	594.816	235.771	260.389	192.667	429.109	303.779	200.04		-0.5324	-0.1337	-1.1433	0.597		-1.1914	1.1004		-0.7927	-0.6399		8.918e-06	0.3102	7.449e-18	1.095e-05		3.644e-22	5.023e-16		7.437e-10	1.478e-06	DEG28
Traes_1BL_08ECBB61C	AT2G30100	BRADI2G29350	OS05G0353300	GRMZM2G084719						195.384	367.489	262.949	432.531	187.027	393.155	257.466	501.959		-0.9087	-0.6991	-1.0561	-0.9565		0.2395	-0.3502		0.4491	-0.4498		6.875e-18	1.465e-11	2.612e-21	2.861e-20		0.01401	0.0006273		5.277e-05	6.49e-05	DEG9
Traes_1BL_0911A8BBA	AT5G35910, AT1G54440	BRADI3G27252	OS10G0437200	GRMZM2G118917						90.6402	61.0894	158.544	104.355	225.147	42.4288	102.079	56.8474		0.5616	0.5793	2.3362	0.8373		0.7703	-0.3959		0.788	1.1029		0.03992	0.02812	2.05e-16	0.003099		0.004577	0.1928		0.003	2.501e-05	DEG23
Traes_1BL_0969418E1	AT1G22790, AT1G34010	BRADI2G14490								36.3255	33.8133	80.5224	27.9672	17.5997	24.5082	30.3887	33.2326		0.1108	1.433	-0.3971	-0.1288		-0.2584	-0.4027		1.0638	-0.671		0.7787	0.0002537	0.3609	0.7532		0.5178	0.3417		0.005937	0.1111	DEG28
Traes_1BL_09ADA1F9A	AT3G59820, AT1G65540, AT3G59820, AT1G65540	BRADI2G26300	OS02G0608400	GRMZM2G314656, GRMZM2G106680						123.948	97.1484	140.709	129.986	364.087	104.136	130.183	153.989		0.3395	0.1114	1.7398	-0.2337		0.4079	-0.5419		0.1798	1.4317		0.3718	0.7691	4.7e-06	0.5386		0.2829	0.1587		0.6361	0.0001384	DEG11
Traes_1BL_09CBCDAF5			OS03G0119900, OS05G0462700, OS04G0583600, OS09G0433600	GRMZM2G349651						41.8227	23.6119	61.323	21.1216	98.7708	22.1818	36.3854	22.9747		0.7784	1.4844	2.0759	0.6365		-0.1588	-0.0948		0.5472	1.3446		0.1132	0.002586	3.147e-05	0.2079		0.7516	0.8561		0.2563	0.005099	DEG11
Traes_1BL_09FA2A119										27.8666	75.8292	43.4979	48.0854	58.9886	27.3712	51.9695	36.9042		-1.4329	-0.1373	0.9992	0.4935		-0.6653	-0.4019		0.6303	0.1037		9.848e-07	0.6414	0.001449	0.1058		0.01694	0.2234		0.04084	0.718	DEG28
Traes_1BL_0A3CDBCFC			OS01G0132000, OS01G0131900	GRMZM2G156632						13.7472	89.0708	5.28737	78.2231	98.5326	46.5042	11.0605	73.1052		-2.6162	-3.4387	0.978	-2.6498		-0.1888	-0.5801		-1.0113	3.0477		3.629e-17	5.624e-19	0.0003995	4.036e-15		0.4624	0.04119		0.01692	3.17e-20	DEG5
Traes_1BL_0A996D4A2										73.8056	67.1664	94.0155	75.3018	124.204	62.2409	45.4041	85.686		0.138	0.3433	0.9665	-0.8998		0.1721	-0.4439		0.3773	1.4225		0.4649	0.06537	6.012e-07	1.366e-05		0.3606	0.03038		0.04353	3.573e-13	DEG27
Traes_1BL_0AD0FEF27	AT3G56140, AT2G40400	BRADI2G22470	OS05G0474600	GRMZM2G034120						486.775	288.801	456.095	332.849	879.514	482.323	324.777	482.639		0.7517	0.4685	0.8625	-0.5665		0.2019	-0.0056		-0.0814	1.4234		1.786e-07	0.001215	1.311e-09	0.0001024		0.1661	0.9694		0.5694	1.591e-23	DEG11
Traes_1BL_0B6A264E1	AT5G45380	BRADI3G21640	OS02G0689066, OS10G0580400	AC202439.3_FG006						43.6803	9.565	23.3453	11.6043	24.3087	9.10923	65.6647	11.3958		2.1099	0.9836	1.0925	2.4534		0.2516	-0.2098		-0.8747	-1.5707		7.275e-07	0.02412	0.0188	2.574e-08		0.5847	0.6766		0.02854	7.328e-05	DEG23
Traes_1BL_0BF7E1852										808.778	2053.42	495.514	1126.28	1709.08	1555.06	786.057	1031.91		-1.3005	-1.1434	0.1295	-0.3794		-0.8383	0.5723		-0.6812	1.0812		0.001844	0.006324	0.7564	0.3644		0.04459	0.1711		0.104	0.009663	DEG28
Traes_1BL_0C1AA36CC		BRADI3G33650	OS10G0564400							344.483	307.377	310.672	380.938	461.567	176.929	219.083	332.068		0.1665	-0.2913	1.381	-0.5905		0.3107	-0.8992		-0.1472	1.0723		0.3031	0.07401	4.498e-16	0.0004187		0.05387	2.046e-07		0.3684	6.492e-11	DEG26
Traes_1BL_0CE9B415D	AT3G61760	BRADI2G17090	OS05G0556100	GRMZM2G314647, GRMZM2G149717						107.717	112.159	142.819	101.267	271.878	448.31	579.577	357.029		-0.055	0.4835	-0.6909	0.6812		-0.1415	0.3199		0.397	-1.0523		0.8839	0.2002	0.06175	0.06443		0.7074	0.3867		0.2925	0.004316	DEG10
Traes_1BL_0D5375344		BRADI4G37210	OS09G0346500, OS01G0600900, OS01G0720500	GRMZM2G104549, AC208915.3_FG010, GRMZM2G155216, GRMZM2G120619, AC207722.2_FG009, GRMZM2G351977, GRMZM2G104549, AC208915.3_FG010, GRMZM2G155216, GRMZM2G120619, AC207722.2_FG009, GRMZM2G351977, GRMZM2G104549, AC208915.3_FG010, GRMZM2G155216, GRMZM2G120619, AC207722.2_FG009, GRMZM2G351977						5690.19	2358.6	1082.64	333.852	13648.8	12860.7	2647.06	573.53		1.2355	1.6485	0.0832	2.1432		-2.738	4.3615		-2.3251	2.3015		0.001389	2.234e-05	0.8294	3.338e-08		1.755e-12	2.471e-29		1.884e-09	2.577e-09	DEG15
Traes_1BL_0D7C2EB91	AT5G08370	BRADI3G29810	OS10G0493600	GRMZM2G346455						276.67	581.32	332.378	333.018	526.919	492.276	249.84	477.3		-1.0689	-0.015	0.1129	-0.9271		-0.7995	0.0423		0.2544	1.0823		2.493e-14	0.9171	0.4218	1.385e-10		8.585e-09	0.7663		0.07924	3.557e-14	DEG5
Traes_1BL_0E29B6971	AT5G41410									55.9275	26.6646	144.114	36.901	70.9296	32.5651	44.8493	32.4611		1.0438	1.8819	1.1296	0.4436		0.4692	-0.0109		1.3073	0.6751		0.01135	2.621e-06	0.006758	0.2926		0.2611	0.98		0.0009364	0.09455	DEG25
Traes_1BL_0E506AB7D	AT1G50370, AT3G19980	BRADI2G17570								79.4827	109.8	84.2757	68.5391	44.4724	105.867	78.9872	97.9976		-0.4643	0.2677	-1.1289	-0.3088		-0.6779	0.1057		0.054	-0.7144		0.04257	0.2635	6.128e-06	0.194		0.003361	0.6577		0.8199	0.004121	DEG6
Traes_1BL_0EABC6DF5			OS11G0597400, OS11G0598500, OS11G0579400, OS11G0598300, OS11G0579200	GRMZM2G350841						27.6024	53.2678	32.345	56.0181	31.2477	67.2971	30.2454	67.3767		-0.9405	-0.8232	-1.2006	-1.1483		0.0848	0.0239		0.2022	-0.0284		0.0002958	0.001732	6.697e-06	1.239e-05		0.7231	0.9232		0.4726	0.9194	DEG9
Traes_1BL_0EB0C09BD										537.633	766.413	283.221	342.784	497.343	1553.94	650.946	774.739		-0.5052	-0.2677	-1.6125	-0.2486		-1.1461	0.9911		-0.9086	-0.3728		0.05928	0.3258	1.865e-09	0.3542		2.022e-05	0.0002135		0.0008163	0.1657	DEG6
Traes_1BL_0F2EF5BC6		BRADI2G16660	OS05G0562300	GRMZM2G039886, GRMZM2G119316						203.147	64.1834	165.333	65.6185	112.447	45.3218	247.243	108.523		1.6426	1.3235	1.2688	1.1787		0.0347	-1.2497		-0.2844	-1.1596		2.348e-09	1.894e-06	1.918e-05	1.598e-05		0.903	2.955e-05		0.2882	1.825e-05	DEG23
Traes_1BL_0F54357A2	AT4G34100		OS08G0100400							94.9774	60.4371	140.543	108.864	90.0875	35.53	102.523	57.219		0.6412	0.368	1.3574	0.8139		0.8293	-0.6888		0.5561	-0.1453		0.08377	0.3134	0.0004974	0.0312		0.02492	0.08362		0.1287	0.6937	DEG24
Traes_1BL_0F888932D	AT3G59280, AT5G61880	BRADI3G28907	OS10G0479600	GRMZM2G164475						51.6105	152.494	42.5643	81.73	104.307	147.099	48.1253	135.668		-1.5052	-0.9145	-0.5171	-1.4418		-0.871	0.1148		-0.2803	1.0396		0.0002926	0.0319	0.2119	0.0005966		0.0342	0.7812		0.5148	0.0135	DEG9
Traes_1BL_0F963B20E	AT3G55250	BRADI2G19260	OS05G0526200	GRMZM2G051403						117.225	83.9711	222.226	312.565	648.976	137.818	316.384	559.226		0.4693	-0.4732	2.1825	-0.8039		1.8528	-1.9798		0.9104	1.0066		0.1831	0.1693	3.226e-10	0.01868		1.06e-07	1.238e-08		0.008964	0.003179	DEG11
Traes_1BL_0FC423766	AT2G37600, AT5G02450, AT3G53740, AT2G37600, AT5G02450, AT3G53740	BRADI2G23260	OS05G0459900	GRMZM2G009936, GRMZM5G850966						357.386	514.007	600.64	795.938	2931.2	478.581	481.399	723.813		-0.5033	-0.391	2.5135	-0.5648		0.6062	-0.5733		0.7186	2.505		0.2694	0.3903	3.356e-08	0.2151		0.1827	0.2088		0.115	3.588e-08	DEG11
Traes_1BL_1091D4522		BRADI2G16670	OS05G0562200	GRMZM2G038284						545.979	817.788	357.703	783.83	414.256	963.412	515.468	918.27		-0.5813	-1.1162	-1.1937	-0.8299		-0.0589	0.0676		-0.5938	-0.2962		5.383e-08	1.802e-23	5.293e-27	2.219e-14		0.5763	0.5292		1.593e-07	0.008271	DEG9
Traes_1BL_1146A9F7F	AT3G52280, AT2G34900	BRADI1G51430		GRMZM2G103166						46.8981	92.3973	40.277	76.0544	50.5493	104.454	53.0169	87.978		-0.9655	-0.8089	-1.0639	-0.7219		-0.2786	0.22		-0.122	-0.1219		2.665e-05	0.0008437	8.347e-06	0.002273		0.205	0.3383		0.6275	0.619	DEG9
Traes_1BL_124053782	AT4G02430, AT1G02840, AT1G09140									21.1154	86.54	16.3306	64.5326	12.7007	82.6823	18.4055	73.1256		-1.9867	-1.8959	-2.6213	-1.9649		-0.4206	0.1735		-0.3297	-0.4829		5.416e-19	1.297e-13	1.342e-21	2.015e-15		0.02035	0.3805		0.2505	0.1217	DEG9
Traes_1BL_127BBA91B	AT4G03020	BRADI2G25610	OS05G0407200	GRMZM2G100116, GRMZM2G100152						495.096	669.2	370.362	394.295	212.616	863.603	455.277	548.136		-0.4346	-0.0776	-1.9801	-0.2678		-0.763	0.6531		-0.4061	-1.0592		0.004867	0.6258	1.846e-34	0.08865		8.855e-07	2.936e-05		0.0103	7.486e-11	DEG6
Traes_1BL_12A316969	AT5G05460, AT3G11040, AT3G61010, AT5G05460, AT3G11040, AT3G61010	BRADI1G14127, BRADI2G40730	OS05G0346500	GRMZM2G337616						90.0632	55.1926	66.9086	47.5027	78.9045	51.8708	99.1574	46.5323		0.6987	0.4949	0.4905	1.0663		-0.2114	0.1835		-0.4152	-0.3923		0.01875	0.1075	0.1143	0.0005816		0.4893	0.5712		0.1648	0.1847	DEG23
Traes_1BL_12E12ED7C	AT4G25550	BRADI5G26806	OS04G0683100	GRMZM2G074787, GRMZM2G058966						116.836	152.469	183.229	214.806	205.815	94.5345	150.472	132.008		-0.3862	-0.2052	1.1646	0.1878		0.5013	-0.5086		0.6822	0.4682		0.01493	0.1778	5.007e-12	0.2551		0.0009246	0.004268		1.907e-05	0.002501	DEG26
Traes_1BL_12E37FACA	AT1G60970, AT4G08520, AT3G09800, AT1G60970, AT4G08520, AT3G09800	BRADI2G23150	OS05G0461000	GRMZM2G431350, GRMZM5G883149						102.121	33.1162	254.458	34.9804	456.747	13.9294	136.179	23.682		1.5296	2.7055	4.7608	2.3785		0.0697	-0.7261		1.2456	1.6562		0.003838	2.752e-07	8.232e-18	1.14e-05		0.8966	0.2085		0.01634	0.001345	DEG23
Traes_1BL_1314058E4		BRADI2G23540	OS05G0454500	GRMZM2G144483, GRMZM5G856297						1349.48	11416.2	187.956	1938.08	137.022	13035.1	675.033	5720.94		-3.0689	-3.405	-6.509	-3.0715		-2.5486	1.1835		-2.8847	-2.254		3.758e-97	7.609e-101	0	7.3e-95		5.3e-68	4.868e-16		1.517e-72	8.263e-43	DEG9
Traes_1BL_13E2A6068	AT1G79620	BRADI2G21990	OS05G0486100	GRMZM2G429714						743.22	723.199	358.371	346.877	347.238	465.868	798.611	191.876		0.0428	0.0448	-0.4009	2.0488		-1.0543	1.2634		-1.0522	-1.1862		0.6512	0.6708	0.0001556	2.036e-73		1.916e-26	6.059e-27		2.861e-25	7.144e-32	DEG17
Traes_1BL_1447FD9FB			OS02G0105800, OS02G0105600							13.4943	51.9999	15.538	38.8193	7.23223	41.0925	20.4761	23.6575		-1.9202	-1.3159	-2.1828	-0.2101		-0.4205	0.7829		0.1837	-1.1898		3.004e-11	1.244e-05	3.549e-10	0.4999		0.08018	0.008019		0.59	0.001001	DEG6
Traes_1BL_148679E52	AT3G57260, AT3G57270, AT3G57240, AT4G16260, AT3G57260, AT3G57270, AT3G57240, AT4G16260	BRADI2G27140		GRMZM2G137535, GRMZM2G014723						31.2265	306.137	8.1204	76.2195	28.1954	505.159	29.1885	302.142		-3.1879	-2.8858	-3.9346	-3.2568		-1.943	0.7184		-1.6408	0.0406		1.2e-13	2.65e-09	1.653e-19	5.422e-14		3.532e-06	0.08285		0.0008979	0.9287	DEG9
Traes_1BL_14AC77134	AT4G26210, AT2G19680, AT4G29480	BRADI2G18780	OS05G0533800							163.996	142.643	136.674	113.204	467.078	92.7364	139.144	154.778		0.1922	0.258	2.2241	-0.1449		-0.3175	-0.7077		-0.2518	1.6613		0.6958	0.6018	6.877e-06	0.7692		0.5194	0.1552		0.6096	0.0007031	DEG11
Traes_1BL_15286F615	AT5G25400, AT2G25520, AT5G11230, AT4G32390, AT5G25400, AT2G25520, AT5G11230, AT4G32390	BRADI2G21250	OS05G0494500	GRMZM2G062555, GRMZM2G090300						514.516	334.812	596.717	366.244	417.774	224.896	662.414	223.172		0.6167	0.7065	0.9152	1.5587		0.1293	-0.0008		0.219	-0.6443		0.001188	0.0002058	3.504e-06	1.537e-15		0.4994	0.997		0.2471	0.0006899	DEG23
Traes_1BL_15310F1FD	AT2G17170, AT4G35230, AT2G17090, AT1G50990	BRADI3G32330	OS10G0542800	GRMZM2G026767						268.799	184.662	311.143	153.11	277.621	181.025	378.821	163.613		0.5452	0.9903	0.5958	1.2078		-0.2633	0.1501		0.1819	-0.4619		0.001241	8.032e-09	0.0006493	3.837e-12		0.1288	0.4106		0.2765	0.005377	DEG23
Traes_1BL_1557A6E94	AT2G40280, AT3G56080	BRADI2G22550	OS05G0472200							131.093	110.534	122.542	77.1387	105.116	58.4937	143.595	69.8244		0.2427	0.7146	0.7962	1.0256		-0.5175	-0.2081		-0.0457	-0.4374		0.1702	0.000134	8.726e-05	1.717e-07		0.005162	0.337		0.7986	0.01554	DEG23
Traes_1BL_156B25C6E	AT1G72150, AT4G09160, AT1G22530, AT1G72160, AT1G72150, AT4G09160, AT1G22530, AT1G72160, AT1G72150, AT4G09160, AT1G22530, AT1G72160, AT1G72150, AT4G09160, AT1G22530, AT1G72160	BRADI2G24440, BRADI2G24430	OS05G0429400	GRMZM2G429695, GRMZM2G033641, GRMZM2G429695, GRMZM2G033641						38.3396	21.5877	46.4608	18.5335	38.9012	15.164	64.2733	11.5491		0.8361	1.3565	1.3958	2.4086		-0.1986	0.3647		0.3218	-0.6481		0.001796	8.452e-07	5.327e-06	4.675e-13		0.4991	0.3412		0.1933	0.006976	DEG23
Traes_1BL_156D855B2		BRADI2G32540	OS05G0209600	GRMZM2G044947						193.206	243.675	99.6502	220.397	101.717	288.229	217.915	239.031		-0.3268	-1.102	-1.4256	-0.1309		-0.1408	0.2587		-0.916	-1.036		0.3449	0.001775	5.235e-05	0.7064		0.6836	0.4573		0.009488	0.00325	DEG6
Traes_1BL_16190D7C2	AT2G47960	BRADI3G30000	OS10G0498800	GRMZM5G861997						93.3325	57.769	109.825	56.1848	33.4975	37.6836	91.9123	52.2038		0.668	0.9156	-0.1038	0.7803		-0.0361	-0.4409		0.2115	-1.325		0.1446	0.04611	0.8295	0.09309		0.9376	0.357		0.6424	0.00464	DEG19
Traes_1BL_164A89B5B	AT2G29260	BRADI4G11390, BRADI4G11400		GRMZM2G152258, GRMZM2G097981, GRMZM2G152258, GRMZM2G097981						1041.94	148.87	700.959	106.86	178.177	8.7497	2077.69	12.1258		2.7914	2.6883	3.9199	7.2784		-0.4683	-0.2051		-0.5714	-3.5635		2.066e-46	3.843e-41	7.598e-36	1.575e-119		0.0235	0.6053		0.002389	2.992e-74	DEG23
Traes_1BL_1670DAED9	AT3G06880	BRADI2G27847	OS05G0363500	GRMZM2G325804						20.8511	8.01623	24.0281	56.0173	10.3088	6.70293	15.0009	34.7551		1.3034	-1.2106	0.5494	-1.1775		2.6961	-2.2353		0.182	-0.5083		0.001187	0.0003367	0.2461	0.001417		1.675e-12	2.96e-07		0.6135	0.2186	DEG2
Traes_1BL_179080C48	AT4G30580	BRADI3G29900	OS10G0497100	GRMZM2G033926						67.2732	99.8152	69.1274	130.32	128.706	83.7163	51.3574	157.433		-0.5563	-0.9828	0.5788	-1.6029		0.3942	-0.9157		-0.0322	1.266		0.001725	5.345e-08	0.001333	7.346e-18		0.01733	3.742e-07		0.8663	1.093e-11	DEG9
Traes_1BL_17FB1541B	AT2G21385	BRADI3G30127	OS09G0531100	GRMZM2G106917, GRMZM2G073865						152.661	195.017	172.134	264.982	132.25	397.658	112.313	465.226		-0.3417	-0.6065	-1.5132	-1.983		0.4282	-0.2202		0.1634	0.2496		0.4117	0.1452	0.0002891	1.958e-06		0.3017	0.5944		0.6959	0.5529	DEG9
Traes_1BL_1837085FF	AT3G24080	BRADI2G21780	OS05G0490000	GRMZM2G116190						50.4625	100.945	112.59	90.7467	93.1375	153.591	53.5092	100.886		-0.9742	0.2591	-0.6865	-0.8905		-0.1494	0.59		1.0839	0.794		0.009883	0.4878	0.06622	0.01949		0.6877	0.1154		0.004283	0.03674	DEG8
Traes_1BL_1890A4983	AT5G46380, AT1G29370, AT4G18150, AT1G29350, AT5G46380, AT1G29370, AT4G18150, AT1G29350	BRADI2G15260	OS05G0581800	GRMZM2G150484, GRMZM2G163888						527.299	371.803	531.934	438.122	392.979	188.937	293.503	193.536		0.5023	0.2961	1.0245	0.6014		0.2348	-0.0249		0.0286	0.3982		7.163e-06	0.00839	5.316e-16	2.952e-06		0.03745	0.8553		0.7976	0.0007094	DEG26
Traes_1BL_190920E1E	AT2G21590, AT1G27680, AT4G39210	BRADI2G14970	OS05G0580000	GRMZM2G027955						80.9404	22.6775	45.3963	14.5265	22.8055	23.0883	73.5981	8.07943		1.7886	1.5976	0.091	3.0224		-0.6009	1.3974		-0.792	-1.534		1.006e-05	0.0001946	0.8358	2.667e-10		0.1692	0.005434		0.04552	0.0001875	DEG23
Traes_1BL_1939C6883		BRADI1G54890	OS07G0190000	GRMZM2G493395						137.655	1.2002	17.2047	3.08887	11.7988	4.85613	81.4206	0.947533		6.2478	2.3622	1.5349	5.5248		1.084	1.4456		-2.8017	-2.5442		1.256e-19	0.0001674	0.01681	3.782e-13		0.1582	0.08291		8.185e-08	1.998e-06	DEG23
Traes_1BL_19E3557DD	AT1G57660, AT1G57860, AT1G09690, AT1G09590, AT1G57660, AT1G57860, AT1G09690, AT1G09590, AT1G57660, AT1G57860, AT1G09690, AT1G09590, AT1G57660, AT1G57860, AT1G09690, AT1G09590, AT1G57660, AT1G57860, AT1G09690, AT1G09590, AT1G57660, AT1G57860, AT1G09690, AT1G09590	BRADI3G28220	OS03G0141000, OS10G0465800	GRMZM2G149257, GRMZM2G089421, GRMZM2G026216, GRMZM2G149257, GRMZM2G089421, GRMZM2G026216						70.6484	146.676	96.12	213.801	378.712	145.756	169.992	312.041		-1.0092	-1.0877	1.3213	-0.8434		0.5246	-1.0601		0.4461	1.1046		0.02468	0.01522	0.003028	0.05753		0.2376	0.01758		0.3249	0.0127	DEG5
Traes_1BL_19F1C21A6		BRADI4G40500	OS12G0198000	AC209377.3_FG003						74.1388	70.8083	63.854	86.7397	81.7637	58.7681	100.305	142.484		0.061	-0.4225	0.4015	-0.4968		0.2878	-1.2552		-0.1957	-0.3568		0.8346	0.1542	0.1875	0.08292		0.3216	2.813e-05		0.5121	0.2212	DEG28
Traes_1BL_1A885E733	AT3G51960	BRADI2G21197	OS05G0495200	GRMZM2G033230, GRMZM2G175870						31.1853	32.8305	44.1134	39.9057	40.1284	60.6281	43.1136	107.148		-0.0968	0.0827	-0.6933	-1.2868		0.2723	-0.8147		0.4518	-0.2212		0.772	0.8013	0.03612	4.331e-05		0.4063	0.009653		0.1773	0.5035	DEG28
Traes_1BL_1AA872E89	AT5G64250	BRADI3G38730	OS08G0485400	GRMZM2G048616						646.499	212.208	684.313	294.784	473.142	192.482	819.116	144.302		1.5749	1.1923	1.2787	2.453		0.464	0.4069		0.0815	-0.7674		1.337e-06	0.0002444	0.0001034	1.12e-13		0.1562	0.2253		0.8012	0.01786	DEG23
Traes_1BL_1AFCFB050	AT5G66810	BRADI3G23290	OS10G0382300	GRMZM2G152853, GRMZM2G083453						65.3322	76.9058	47.2365	60.3597	25.4734	77.8175	50.9365	56.3076		-0.2426	-0.424	-1.4402	-0.148		-0.3482	0.451		-0.5296	-0.8412		0.3827	0.1497	3.229e-06	0.6178		0.2117	0.1265		0.07104	0.006793	DEG6
Traes_1BL_1B0720B92		BRADI2G16440	OS05G0564800	GRMZM2G022453, GRMZM2G021877						334.035	157.819	446.631	121.386	526.009	129.909	419.108	113.148		1.0754	1.8828	2.0244	1.8884		-0.3748	0.2026		0.4325	0.3386		4.226e-13	2.502e-35	1.306e-38	1.022e-31		0.0176	0.2475		0.0023	0.01537	DEG23
Traes_1BL_1B2A57A5B	AT1G14510, AT2G02470, AT1G14510, AT2G02470	BRADI2G25120	OS05G0419100	GRMZM2G158918, GRMZM2G016817						130.352	115.604	134.419	123.306	255.968	131.623	120.006	167.018		0.1697	0.1162	0.9184	-0.4661		0.0912	-0.3339		0.0377	1.0507		0.6049	0.7245	0.00515	0.157		0.7811	0.314		0.9088	0.00127	DEG11
Traes_1BL_1B2B3806B	AT5G53050	BRADI2G18130	OS05G0542200	GRMZM2G093441, GRMZM2G079938						463.925	529.539	262.608	715.459	332.785	271.28	485.14	79.6032		-0.1861	-1.4866	0.2835	2.5973		0.4343	1.7695		-0.8662	-0.5443		0.06208	2.864e-44	0.01209	2.658e-75		8.437e-06	3.259e-33		1.498e-15	2.228e-07	DEG17
Traes_1BL_1B2EA801C		BRADI2G19830								65.7363	13.265	17.8182	32.8934	4.6493	50.503	110.997	136.099		2.2738	-1.0551	-3.0039	-0.2918		1.2946	-1.4518		-2.0343	-4.1639		1.223e-15	0.0004771	5.419e-15	0.1635		1.395e-05	4.479e-10		1.745e-12	2.984e-29	DEG9
Traes_1BL_1B855A775										50.4973	91.9785	67.4535	90.4131	57.7611	128.337	45.8344	98.1714		-0.861	-0.442	-1.0531	-1.0852		-0.0147	0.3617		0.4043	0.3938		7.866e-07	0.01063	1.669e-09	6.661e-09		0.9265	0.03161		0.0305	0.04124	DEG9
Traes_1BL_1C3F70DC6	AT1G29330	BRADI2G19040	OS05G0529300	GRMZM2G408989, GRMZM2G101413						77.8386	73.5951	84.638	75.5526	252.385	64.6634	107.392	89.5541		0.0776	0.1669	1.8919	0.2554		0.0349	-0.4624		0.1241	1.1741		0.8598	0.7051	1.764e-05	0.5615		0.9368	0.3013		0.7783	0.006695	DEG11
Traes_1BL_1C873CA06										64.4451	13.7792	35.2676	10.5194	63.9071	16.5844	55.3934	13.9407		2.1982	1.7284	1.8906	1.9435		-0.3446	0.1931		-0.8144	0.1402		1.774e-10	3.705e-06	1.247e-07	2.084e-07		0.3858	0.6431		0.01009	0.6473	DEG23
Traes_1BL_1CCF44ECE	AT5G28840	BRADI3G26860	OS10G0417600	GRMZM2G124434						342.288	149.286	518.458	506.581	1022.15	138.135	503.499	532.869		1.1828	0.0377	2.8394	-0.0803		1.7414	-1.9176		0.5963	1.0021		1.104e-05	0.8863	1.37e-25	0.7612		8.247e-11	2.223e-12		0.0244	0.0001359	DEG11
Traes_1BL_1D19EF255	AT5G41950	BRADI3G31090	OS10G0518300	GRMZM2G073934						276.697	77.9343	232.391	41.4913	174.705	65.0761	346.796	36.0279		1.8312	2.5134	1.438	3.2314		-0.9043	0.7959		-0.222	-0.9975		1.931e-37	3.138e-51	2.023e-18	1.265e-63		4.247e-07	0.0002332		0.08298	1.953e-14	DEG23
Traes_1BL_1D76EAF00		BRADI3G10422	OS02G0284500							39.5885	75.7208	56.1335	54.7654	32.5377	62.0894	21.7816	52.7381		-0.9232	-0.0607	-0.9046	-1.2437		-0.4706	0.194		0.3919	0.5331		6.905e-05	0.7982	0.0004536	5.897e-06		0.03535	0.436		0.1101	0.05922	DEG7
Traes_1BL_1DBC89F94	AT3G05290, AT5G27520, AT3G05290, AT5G27520	BRADI2G26480	OS05G0392700	GRMZM2G149211, GRMZM2G035298						151.392	142.717	109.016	72.1299	94.6604	87.3299	155.875	63.477		0.0985	0.6388	0.1464	1.2901		-0.9782	0.4703		-0.438	-0.6735		0.5423	0.0004179	0.4309	1.13e-11		1.805e-08	0.02047		0.009769	8.729e-05	DEG23
Traes_1BL_1DE56B369	AT3G04890	BRADI1G54380		GRMZM2G454928						40.0893	19.785	33.6018	55.1827	24.1908	46.4905	36.9689	78.3433		1.0093	-0.5951	-0.8426	-1.0711		1.4673	-0.7399		-0.137	-0.5114		0.0007082	0.03225	0.004981	8.548e-05		4.831e-07	0.007029		0.6303	0.08649	DEG28
Traes_1BL_1E2841006				GRMZM2G431021						71.5594	11.18	23.2264	5.51	12.8288	3.08533	34.6065	2.17407		2.6658	1.9763	1.496	3.6481		-0.8996	0.5229		-1.5891	-1.6292		3.77e-14	4.243e-06	0.004907	4.938e-10		0.04549	0.4493		1.074e-06	1.64e-05	DEG23
Traes_1BL_1E2A556E1										74.1953	280.912	58.9433	34.9798	361.236	58.04	48.9045	10.6301		-1.9097	0.6983	2.6476	2.1004		-2.9781	2.302		-0.3701	2.8492		5.351e-26	0.002068	3.643e-41	1.856e-10		4.42e-49	4.014e-12		0.07532	2.956e-49	DEG28
Traes_1BL_1EEF9FE0F1										51.4175	22.8825	20.9361	74.9684	11.3089	34.7755	76.4191	24.1772		1.1677	-1.6121	-1.4754	1.6258		1.7045	0.4601		-1.0753	-2.6411		0.000253	5.371e-07	9.544e-05	8.773e-07		5.545e-08	0.1922		0.001002	1.525e-13	DEG20
Traes_1BL_2073CB7FD	AT5G17770	BRADI2G21860	OS05G0488900	GRMZM2G157263						288.851	141.439	306.769	188.841	304.2	87.3299	286.426	146.81		1.0342	0.7231	1.7835	0.9619		0.4258	-0.7314		0.1147	0.0902		7.909e-15	3.262e-08	2.674e-32	8.448e-12		0.001863	6.73e-06		0.3662	0.4778	DEG23
Traes_1BL_207E3C170	AT5G46340, AT1G29890, AT2G34410	BRADI2G15300								415.021	189.03	467.541	213.385	213.483	191.844	500.892	208.907		1.1333	1.1184	0.1948	1.2567		0.177	-0.125		0.162	-1.1869		1.966e-13	3.676e-13	0.2357	1.465e-15		0.2633	0.4544		0.2792	1.577e-14	DEG23
Traes_1BL_20ACD3421	AT4G16770, AT4G16765, AT4G16770, AT4G16765	BRADI3G31570	OS10G0523100, OS10G0522900	GRMZM2G175797						208.124	423.437	161.289	303.212	244.083	467.051	208.17	438.358		-1.0141	-0.8889	-0.9033	-1.0673		-0.4818	0.0954		-0.3566	0.2594		8.434e-13	3.001e-09	3.575e-10	1.585e-13		0.0005118	0.4984		0.01954	0.07891	DEG9
Traes_1BL_20F77C878										32.4025	56.7494	33.5525	68.9585	24.7071	91.3211	26.4532	60.0042		-0.7965	-1.0077	-1.7553	-1.1671		0.2596	0.5981		0.0484	0.0099		0.01439	0.002235	1.974e-07	0.0005875		0.4054	0.06236		0.8877	0.9777	DEG9
Traes_1BL_211399BAF	AT5G10240, AT5G65010	BRADI2G21050	OS06G0265000	GRMZM2G074589						102.688	157.471	102.646	317.658	181.943	387.141	179.593	587.12		-0.6052	-1.6275	-1.0382	-1.701		1.0057	-0.6006		-0.0166	0.0622		0.0001708	3.762e-24	6.652e-12	7.255e-31		1.516e-11	2.782e-05		0.9229	0.6881	DEG9
Traes_1BL_212EC3A2C	AT3G18820, AT1G49300	BRADI2G19750	OS05G0516600							802.454	574.662	715.32	467.51	1090.47	471.037	798.337	508.303		0.4773	0.606	1.1948	0.6468		-0.2951	-0.1095		-0.1663	0.4386		0.02824	0.005636	5.19e-08	0.003186		0.1772	0.6216		0.4451	0.04324	DEG11
Traes_1BL_2135FE01E	AT5G57500	BRADI2G17360	OS05G0552200	GRMZM2G037998						36.9835	68.873	15.3547	47.4189	31.347	95.2881	60.2037	75.1954		-0.9084	-1.4868	-1.6432	-0.3122		-0.5343	0.3321		-1.1127	-0.9989		0.0003736	1.196e-06	1.217e-09	0.2148		0.03141	0.183		0.0003595	0.0002456	DEG6
Traes_1BL_2175ADC52										44.3711	102.012	57.198	85.6539	39.2105	126.659	39.9239	113.143		-1.2054	-0.6683	-1.6131	-1.4897		-0.2666	0.1445		0.2705	0.021		1.84e-08	0.002235	9.401e-13	3.067e-11		0.1817	0.4813		0.2438	0.9312	DEG9
Traes_1BL_21A5AB8FB	AT4G22200			AC234152.1_FG007						61.7001	15.3369	41.2236	66.7041	26.3979	59.1367	83.7015	68.8924		1.9138	-0.6176	-1.0247	0.2657		2.0192	-0.23		-0.5122	-1.5204		0.0001649	0.2105	0.04246	0.5859		6.886e-05	0.6417		0.2997	0.002294	DEG28
Traes_1BL_21B0974F2										124.876	88.658	294.671	87.1571	205.056	79.3084	112.796	99.1078		0.4695	1.662	1.2882	0.1794		-0.0226	-0.3005		1.1699	0.8083		0.3571	0.001078	0.01199	0.7262		0.9647	0.5609		0.02101	0.1118	DEG23
Traes_1BL_21B1A40D3	AT3G47050, AT3G47040, AT3G47000, AT3G47010, AT3G47050, AT3G47040, AT3G47000, AT3G47010	BRADI2G23720	OS05G0449600	GRMZM2G181259, GRMZM2G115065						95.6949	253.696	78.0112	216.309	20.9963	47.3736	57.6407	124.71		-1.3888	-1.4651	-0.9858	-1.104		-0.2279	-1.3524		-0.3042	-1.2341		1.495e-08	7.435e-09	0.001414	2.682e-05		0.3393	8.12e-07		0.2416	3.659e-05	DEG28
Traes_1BL_21F10DEEE	AT3G46460, AT5G59300, AT3G55380, AT3G46460, AT5G59300, AT3G55380	BRADI2G23240	OS05G0460200	GRMZM2G007276, GRMZM2G012052						194.204	468.582	158.663	296.286	272.461	453.974	167.481	407.152		-1.2434	-0.872	-0.7391	-1.2533		-0.6472	0.1545		-0.2759	0.6687		0.0001924	0.009689	0.02704	0.0001885		0.05124	0.6431		0.4151	0.0469	DEG9
Traes_1BL_22B15A022	AT3G01280, AT5G15090, AT3G01280, AT5G15090, AT3G01280, AT5G15090, AT3G01280, AT5G15090	BRADI2G18630, BRADI2G18610	OS05G0536200	GRMZM2G115049, GRMZM2G088132, GRMZM2G115049, GRMZM2G088132						27.5788	20.6594	31.5232	25.8799	640.7	232.088	292.938	305.287		0.3902	0.2374	1.4384	-0.0574		0.3134	-0.3908		0.1607	1.105		0.2564	0.4866	2.931e-07	0.8379		0.3636	0.168		0.6365	6.847e-05	DEG10
Traes_1BL_22C91FBBA	AT3G18180, AT3G18170	BRADI2G25450	OS03G0567600	GRMZM6G474234						348.479	202.292	309.646	141.674	301.928	181.794	551.58	165.135		0.7845	1.1353	0.7072	1.7361		-0.509	0.1367		-0.1583	-0.8922		7.557e-10	3.961e-17	2.245e-07	8.606e-38		0.0001895	0.3523		0.2089	5.559e-13	DEG23
Traes_1BL_22D4C289E	AT1G32070	BRADI2G22150	OS05G0481000							96.8484	110.211	98.5729	141.003	74.9632	148.244	62.2744	153.032		-0.1709	-0.5779	-0.9697	-1.289		0.3571	-0.0209		-0.05	0.2984		0.2952	0.0004829	2.239e-08	2.636e-13		0.02349	0.8985		0.7702	0.1071	DEG6
Traes_1BL_22EDF8650	AT3G18000, AT1G73600, AT1G48600	BRADI2G17680	OS05G0548900	GRMZM2G170400						7595.78	20441	20262.3	54431.8	51877.1	26469.8	6298.08	31595.8		-1.4122	-1.4098	0.9601	-2.3007		1.3973	-0.2526		1.3997	3.0083		9.68e-09	1.009e-08	9.546e-05	9.28e-21		1.355e-08	0.3048		1.308e-08	2.459e-34	DEG4
Traes_1BL_232EF19CB		BRADI3G11170		AC233908.1_FG001, GRMZM2G054120						116.542	63.4697	128.541	158.621	79.428	105.055	120.9	184.562		0.868	-0.3049	-0.3474	-0.6082		1.3176	-0.8012		0.1447	-0.5404		9.672e-08	0.04003	0.03956	5.183e-05		9.837e-17	3.999e-07		0.3441	0.0008192	DEG28
Traes_1BL_23349A132	AT5G10000	BRADI2G23930	OS05G0443500	GRMZM2G106190						75.2869	200.285	66.7583	160.456	148.139	145.574	75.7787	284.59		-1.3783	-1.1939	-0.0016	-1.8653		-0.313	-0.9471		-0.1286	0.9165		6.067e-05	0.0006335	0.9962	6.129e-08		0.3548	0.005615		0.7169	0.008297	DEG28
Traes_1BL_233A2D537	AT4G08850, AT1G35710, AT4G08850, AT1G35710			GRMZM2G700905, GRMZM2G469313						131.747	2.76273	119.123	3.1722	59.5933	0.625867	177.359	0.833		5.2685	5.0532	5.4813	6.6939		0.0454	-0.2985		-0.1699	-1.5112		4.57e-29	5.84e-27	2.987e-16	2.317e-23		0.9393	0.7361		0.5544	2.847e-07	DEG23
Traes_1BL_241A3B9EF	AT2G33770	BRADI2G16960		GRMZM2G381709, GRMZM2G464572						712.513	231.167	574.29	254.376	207.091	700.499	461.067	479.038		1.5736	1.1398	-1.6894	-0.0541		0.1333	0.5313		-0.3005	-1.104		0.0001042	0.004981	3.346e-05	0.8938		0.7433	0.1899		0.4574	0.006713	DEG28
Traes_1BL_25B6B8613	AT5G23070, AT3G07800	BRADI1G60190	OS03G0113100	GRMZM2G048821						35.4413	102.048	48.894	107.443	34.6206	60.8327	23.3548	83.7699		-1.5111	-1.0624	-0.855	-1.8127		0.0668	-0.417		0.5155	0.5407		8.34e-14	7.406e-08	0.0001686	1.296e-14		0.7027	0.04364		0.02032	0.03291	DEG9
Traes_1BL_25B8AB99E	AT2G46340, AT4G11110, AT2G46340, AT4G11110	BRADI2G15900	OS05G0571000	GRMZM2G145556, GRMZM2G020291						386.473	238.121	647.785	306.723	497.352	455.574	362.538	262.257		0.689	1.0644	0.1321	0.4614		0.3592	0.7918		0.7345	0.4626		0.004127	8.138e-06	0.5808	0.05713		0.136	0.001123		0.002013	0.05268	DEG25
Traes_1BL_25C4501BF	AT4G15420	BRADI2G40480	OS01G0534800	GRMZM2G053574						664.482	1003.22	470.426	889.354	586.352	871.534	670.386	328.011		-0.5922	-0.9064	-0.5544	1.0252		-0.173	1.4024		-0.4872	-0.1773		0.0003302	6.256e-08	0.0009292	2.172e-09		0.2922	3.068e-16		0.003767	0.2888	DEG16
Traes_1BL_25DD5A44D	AT3G14830, AT1G53450	BRADI2G18990	OS05G0530300	GRMZM2G105473						227.495	309.413	166.927	360.9	118.592	408.007	159.394	321.072		-0.4242	-1.0581	-1.6844	-0.9661		0.2126	0.3313		-0.4213	-0.387		0.3748	0.02738	0.0004674	0.04406		0.6559	0.4887		0.3806	0.4228	DEG6
Traes_1BL_262B745D1			OS09G0537700							34.7094	6.9238	25.9879	75.469	399.469	266.468	71.8155	168.496		2.1948	-1.4252	0.5707	-1.1829		3.2665	0.6402		-0.3535	2.3938		1.459e-05	0.001949	0.1857	0.007127		5.924e-11	0.1408		0.4501	4.057e-08	DEG10
Traes_1BL_263DE6AA9	AT5G04560	BRADI4G16620, BRADI2G23797	OS05G0445900, OS05G0446000, OS05G0446550, OS05G0445900, OS05G0446000, OS05G0446550	GRMZM2G131756, GRMZM2G020977, GRMZM2G131756, GRMZM2G020977, GRMZM2G131756, GRMZM2G020977, GRMZM2G131756, GRMZM2G020977, GRMZM2G131756, GRMZM2G020977, GRMZM2G131756, GRMZM2G020977						26.3625	234.777	45.3975	271.328	58.634	103	30.4318	217.742		-3.0621	-2.5422	-0.7521	-2.7586		0.2019	-1.0453		0.7218	0.9612		8.574e-15	7.052e-11	0.05476	2.736e-12		0.5878	0.006236		0.07909	0.01726	DEG9
Traes_1BL_265653FAF		BRADI3G32340	OS10G0542900, OS10G0543400	GRMZM2G103668						612.721	120.958	672.68	53.7636	990.007	108.136	1221.71	44.6533		2.2997	3.5811	3.1503	4.6833		-1.1462	1.2292		0.1352	-0.3039		4.332e-14	3.06e-30	2.3e-24	5.983e-47		0.0003215	0.0002547		0.6512	0.3073	DEG23
Traes_1BL_26BC686B8	AT4G13400	BRADI2G17170	OS05G0556000	GRMZM2G149800, GRMZM2G314692						187.032	114.516	70.3841	52.3448	194.103	120.597	532.774	106.842		0.7248	0.4806	0.6653	2.3181		-1.102	0.1943		-1.3461	-1.4585		2.075e-06	0.01094	3.114e-05	3.239e-49		3.655e-10	0.2629		9.732e-16	8e-25	DEG13
Traes_1BL_26FE40F0E	AT5G36250									51.4277	32.2088	19.216	19.2847	20.5844	81.5136	70.8578	71.5737		0.7026	0.0133	-1.9111	-0.0141		-0.6886	0.1638		-1.3779	-1.7332		0.002263	0.964	7.255e-14	0.947		0.009375	0.447		1.931e-07	6.706e-12	DEG28
Traes_1BL_27164634E		BRADI2G25327	OS05G0414200	GRMZM2G047152						500.298	597.947	351.393	514.598	179.477	306.177	469.468	62.4572		-0.251	-0.5333	-0.7332	2.821		-0.2113	2.2215		-0.4936	-1.3327		0.496	0.1498	0.05037	2.048e-13		0.5666	8.603e-09		0.1826	0.0003494	DEG17
Traes_1BL_279E1A75E										57.6947	46.1182	43.1092	58.6901	14.2333	61.5128	23.1585	57.6509		0.3131	-0.4562	-1.9404	-1.2726		0.3336	0.1099		-0.4357	-0.5579		0.4709	0.2997	3.493e-05	0.004909		0.442	0.8033		0.3223	0.2444	DEG6
Traes_1BL_282ACB9CF	AT5G27120, AT3G05060, AT5G27140, AT5G27120, AT3G05060, AT5G27140, AT5G27120, AT3G05060, AT5G27140, AT5G27120, AT3G05060, AT5G27140, AT5G27120, AT3G05060, AT5G27140, AT5G27120, AT3G05060, AT5G27140, AT5G27120, AT3G05060, AT5G27140, AT5G27120, AT3G05060, AT5G27140, AT5G27120, AT3G05060, AT5G27140, AT5G27120, AT3G05060, AT5G27140	BRADI1G18440	OS03G0350100, OS03G0350300	GRMZM2G071873, GRMZM2G070831, GRMZM2G125148, GRMZM2G124576, GRMZM2G064933, GRMZM2G071873, GRMZM2G070831, GRMZM2G125148, GRMZM2G124576, GRMZM2G064933						64.0944	137.489	151.586	376.348	109.883	106.59	115.516	198.274		-1.0841	-1.3611	0.0466	-0.7743		1.4474	-0.8814		1.1704	-0.0605		1.524e-07	1.048e-12	0.8238	9.603e-05		1.493e-14	1.639e-05		2.17e-08	0.7662	DEG28
Traes_1BL_2873205E8	AT3G53180	BRADI3G27877	OS10G0456500	GRMZM2G115646						69.4085	29.2181	48.4761	20.5376	14.6908	14.8976	67.6732	9.67677		1.234	1.2459	0.2136	2.6888		-0.4911	0.4934		-0.4792	-1.9818		8.448e-05	0.0002014	0.5928	1.516e-11		0.1496	0.2684		0.1194	9.545e-09	DEG23
Traes_1BL_28E8253D9	AT3G04880		OS01G0542000	AC197555.3_FG008						72.9419	147.237	65.3263	136.412	85.5447	76.9876	71.3364	204.353		-0.9849	-1.0196	0.0918	-1.4751		-0.1055	-1.3645		-0.1403	0.2024		0.009644	0.008154	0.8141	0.0001112		0.7791	0.0003934		0.7189	0.6011	DEG9
Traes_1BL_28FC38E43	AT4G02580	BRADI2G20370	OS05G0509200	GRMZM2G097040						404.477	529.225	368.28	485.878	1065.48	413.617	386.315	578.831		-0.3743	-0.3838	1.3143	-0.5623		-0.1189	-0.4679		-0.1284	1.4087		0.3859	0.3749	0.00235	0.1933		0.7829	0.2797		0.7668	0.001094	DEG11
Traes_1BL_290174850		BRADI4G32100	OS12G0432000	AC199810.3_FG003, GRMZM2G167014, GRMZM2G010522, GRMZM2G350844, GRMZM2G141738, GRMZM2G443962, GRMZM2G324157, GRMZM2G442892, GRMZM2G361044						44.0441	21.1509	44.501	10.7694	234.839	29.5775	34.0567	29.0539		0.9854	1.8733	2.8092	0.2183		-0.876	0.0069		0.0119	2.5978		0.1023	0.002471	2.732e-06	0.7197		0.1602	0.9911		0.9841	1.128e-05	DEG11
Traes_1BL_2964F774E	AT5G61690, AT5G61730, AT3G47730	BRADI3G35400	OS08G0398000	GRMZM2G142249						325.765	106.919	235.636	72.6307	58.2563	22.9632	188.731	22.6641		1.5884	1.6674	1.39	2.991		-0.5591	-0.0463		-0.4802	-1.6472		2.883e-12	1.595e-12	3.084e-06	6.087e-25		0.01982	0.8906		0.03143	1.509e-11	DEG23
Traes_1BL_2977DC4B6	AT3G15180	BRADI2G17000	OS05G0557200	GRMZM2G086132						258.166	178.23	276.037	142.257	231.103	110.414	132.147	65.9542		0.5281	0.9649	1.073	0.9942		-0.3249	0.7432		0.1119	0.822		0.01184	5.874e-06	1.305e-06	2.753e-05		0.1287	0.002241		0.5923	0.0001325	DEG23
Traes_1BL_29B4E633D	AT2G02790, AT1G74690, AT1G18840, AT1G14380, AT2G02790, AT1G74690, AT1G18840, AT1G14380	BRADI2G18640	OS05G0535900	GRMZM2G406674, GRMZM2G100229						51.5954	146.222	105.691	171.893	162.779	44.5501	53.3371	89.124		-1.4761	-0.6666	1.8746	-0.7407		0.2332	-1.0372		1.0427	1.578		3.34e-18	1.818e-05	2.496e-23	7.866e-05		0.1102	2.942e-07		4.641e-09	5.696e-20	DEG4
Traes_1BL_2B1696617		BRADI1G05890		GRMZM2G420882						298.097	562.003	153.909	268.569	146.013	369.231	89.8124	43.5146		-0.9057	-0.8121	-1.3106	1.0124		-1.0559	3.0381		-0.9623	0.7151		0.000117	0.0008647	7.905e-08	0.00029		7.313e-06	5.288e-29		7.704e-05	0.004625	DEG28
Traes_1BL_2B341FF22		BRADI3G20740	OS10G0161800	GRMZM2G094543						67.9611	222.682	48.4115	174.816	426.143	193.019	108.769	179.927		-1.6108	-1.7128	1.0753	-0.6833		-0.3293	0.0956		-0.4313	1.8542		0.00311	0.001854	0.04714	0.2096		0.5429	0.8605		0.4361	0.0006278	DEG5
Traes_1BL_2B966C1A2	AT5G56850	BRADI2G14390	OS05G0232200	GRMZM2G128981						191.488	125.903	247.186	245.526	164.684	215.359	154.862	388.099		0.6	0.0045	-0.3483	-1.3175		0.9586	-0.8349		0.3631	0.1343		0.0004707	0.9782	0.04446	3.805e-15		1.575e-08	6.301e-07		0.03015	0.4384	DEG28
Traes_1BL_2C43B822A	AT1G65480, AT4G20370, AT1G65480, AT4G20370	BRADI2G19670	OS05G0518000	GRMZM2G141756, GRMZM2G179264						0	0	0	0	10.5591	1.44267	87.2312	12.0799		0	0	2.4743	2.855		0	-2.7174		0	-3.098		1	1	0.0002731	5.842e-12		1	7.042e-05		1	3.078e-14	DEG10
Traes_1BL_2D207463A										122.394	100.92	121.322	155.28	70.3168	131.361	82.6784	181.589		0.2706	-0.3791	-0.8582	-1.1203		0.6063	-0.447		-0.0434	-0.1848		0.3623	0.2016	0.005164	0.0001873		0.04011	0.1346		0.8844	0.5484	DEG9
Traes_1BL_2D221F56E										0	0	0	0	573.403	206.481	115.77	238.998		0	0	1.3834	-0.9787		0	-0.1988		0	2.1633		1	1	0.02615	0.1169		1	0.7499		1	0.0005108	DEG10
Traes_1BL_2D80D3C65		BRADI2G25227	OS05G0417600	GRMZM2G425230, GRMZM2G116671						13.4429	20.9569	22.2514	69.2083	31.7841	32.2406	16.5503	108.272		-0.5843	-1.4955	-0.1224	-2.6163		1.6834	-1.6919		0.7723	0.802		0.1758	0.0001978	0.7672	1.17e-10		2.227e-05	1.892e-05		0.07655	0.05819	DEG9
Traes_1BL_2DE1B0930	AT5G04590	BRADI2G20550	OS05G0503300	GRMZM2G090338						1173.55	2370.02	1550.25	2590.43	763.598	2781.11	604.511	1547.56		-0.9911	-0.7247	-1.8171	-1.3248		0.1255	0.8266		0.3918	0.3343		0.004602	0.03827	2.171e-07	0.0001593		0.7195	0.01818		0.2631	0.3414	DEG7
Traes_1BL_2DF3E745A		BRADI2G26280	OS05G0397300	GRMZM2G153103						291.588	236.632	270.352	876.166	625.757	445.713	411.07	857.488		0.2996	-1.6812	0.4983	-1.0495		1.8697	-0.9378		-0.1111	0.61		0.2158	2.654e-12	0.03752	1.053e-05		5.663e-15	8.856e-05		0.6475	0.01055	DEG5
Traes_1BL_2E1092B6A										86.8312	201.321	66.5902	191.761	50.6899	196.654	52.0126	268.686		-1.1885	-1.4479	-1.8415	-2.3242		-0.0692	-0.4516		-0.3286	0.031		0.0001092	4.063e-06	8.753e-09	1.647e-13		0.8184	0.1383		0.3038	0.9251	DEG9
Traes_1BL_2E51753AE	AT1G28240, AT1G53040, AT1G28240, AT1G53040	BRADI2G18900	OS05G0531500	GRMZM2G421791, GRMZM2G044866						503.343	356.304	477.652	344.207	403.712	259.029	560.837	220.91		0.4954	0.471	0.6646	1.3375		-0.049	0.228		-0.0734	-0.445		8.532e-05	0.0002367	7.986e-07	4.054e-23		0.7022	0.1101		0.5606	0.0004365	DEG23
Traes_1BL_2F31FBFAF	AT2G43400	BRADI3G30480	OS10G0516300	GRMZM2G032222						228.763	848.738	69.2482	101.599	94.778	772.64	103.939	250.308		-1.8806	-0.5388	-3.0781	-1.2557		-3.0461	1.6182		-1.7044	-0.2042		1.227e-22	0.01567	3.551e-50	1.361e-09		1.617e-52	1.454e-16		3.139e-15	0.3476	DEG6
Traes_1BL_2F4B4C92C	AT3G25520, AT5G39740, AT3G25520, AT5G39740, AT3G25520, AT5G39740			GRMZM5G815894, GRMZM2G090738, GRMZM2G163081						131.712	143.777	159.288	186.671	86.5915	191.764	123.147	201.338		-0.1263	-0.2384	-1.1102	-0.7039		0.3668	-0.0703		0.2548	-0.4766		0.6419	0.3791	7.09e-05	0.009995		0.173	0.7966		0.3512	0.08875	DEG6
Traes_1BL_2F81128A3	AT5G62050, AT2G46470									34.2458	23.0854	88.4444	45.7493	39.5465	20.127	46.0734	24.4316		0.5555	0.891	0.966	0.8627		0.9538	-0.2638		1.2893	-0.1605		0.2461	0.05342	0.0503	0.07544		0.04471	0.6035		0.005581	0.7328	DEG24
Traes_1BL_2FFFB39B7	AT3G04260	BRADI3G28060	OS10G0462800	GRMZM5G846399, GRMZM2G116526						2.5424	18.7021	5.00743	87.8267	67.0395	6.95157	4.49017	50.7375		-2.5393	-3.8306	3.0457	-3.2958		2.154	-2.6994		0.8627	3.6421		2.15e-05	2.53e-12	1.504e-08	2.738e-09		5.47e-06	6.605e-07		0.1882	3.403e-11	DEG5
Traes_1BL_30C14A487	AT1G07210	BRADI3G30060, BRADI2G58736	OS10G0500500	GRMZM2G135095, GRMZM2G096424, GRMZM2G135095, GRMZM2G096424						126.019	168.631	118.97	167.636	218.657	122.634	89.2633	180.841		-0.4156	-0.473	0.796	-1.0018		-0.0069	-0.5528		-0.0642	1.245		0.1453	0.1011	0.005976	0.0005851		0.9807	0.05822		0.825	1.651e-05	DEG4
Traes_1BL_31105367B	AT2G39800, AT3G55610, AT2G39800, AT3G55610, AT2G39800, AT3G55610	BRADI2G23507	OS05G0455500	GRMZM2G061777, GRMZM2G375504, AC203754.4_FG008						171.174	298.168	233.38	356.562	175.99	181.242	110.419	320.65		-0.8007	-0.6368	-0.0462	-1.5263		0.2533	-0.8237		0.4171	0.6564		1.065e-05	0.0004344	0.8093	8.32e-16		0.1523	1.132e-05		0.02473	0.0006825	DEG7
Traes_1BL_3138953D6	AT1G69510	BRADI2G16310	OS05G0566600							274.564	251.397	272.297	259.719	486.056	237.664	327.43	318.085		0.127	0.0719	1.007	0.0424		0.048	-0.416		-0.0071	0.5486		0.6604	0.8044	0.0005254	0.8835		0.8682	0.1548		0.9804	0.05626	DEG11
Traes_1BL_3217CC3F7	AT5G02130	BRADI2G23430	OS05G0457700	GRMZM2G174370						40.5868	39.4148	101.396	47.3352	101.501	30.7852	53.9492	40.5182		0.0494	1.035	1.6708	0.3955		0.2693	-0.3712		1.2548	0.9042		0.8944	0.004199	9.971e-06	0.2947		0.4664	0.3474		0.0005708	0.01194	DEG23
[truncated: 28,170 more rows]
