# Supplementary material for: Elucidating the biochemical basis of trans‐16:1 fatty acid change in leaves during cold acclimation in wheat
Source: Plant Environ Interact. 2021 May 17;2(3):101–11. doi: 10.1002/pei3.10044 (PMC10168083; doi:10.1002/pei3.10044)
Supplement: Supplementary file 4 — Supplementary Material [file PEI3-2-101-s001.xlsx]

## Sheet: DEGGos
Supplemental Data 4. Gene ontology (GO) enrichment for the clusters of differentially expressed genes.
	GO ID	Description	Total Genes	Matched Gene Counts	Matched Genes	P-Value
DEG1	GO:0006810	transport	3026	5	Traes_5BL_1FA6A4AF4;Traes_2DL_B5F355960;Traes_7DL_FE4B62461;Traes_2DL_039832D76;Traes_2DL_631322659	0.0203654
DEG1	GO:0055114	oxidation-reduction process	7467	8	Traes_2DS_5A8D0F48E;Traes_2DS_5AA2EEDB7;Traes_1BL_A16EFC055;Traes_5DL_5597A11EC;TRINITY_DN120043_c7_g1_i1;Traes_1AS_1168F5209;Traes_2BS_2453C5E6B;Traes_4BS_BBBA7C682	0.0375151
DEG10	GO:0006098	pentose-phosphate shunt	316	19	Traes_6AS_CCA146AEA;Traes_4DS_80C6168FE;Traes_6AL_8360ABFA1;Traes_3DS_9C173AB38;Traes_3AL_14652263F;Traes_6AL_D2CA55216;Traes_4BL_3B7A98FD6;Traes_6AL_7C6EE2D46;Traes_4DL_DE6DC06EB;Traes_6AL_1DAFF2711;Traes_6AL_6E13BE581;TRINITY_DN120034_c9_g2_i2;Traes_6AL_6CACE27B8;Traes_6AS_606F61E8B;Traes_6AS_62C3F99C5;Traes_6AL_54260E477;Traes_5AL_E68C8B154;Traes_6BL_80FE284F5;Traes_6BL_4660848A8	1.24e-10
DEG10	GO:0009814	defense response, incompatible interaction	44	7	Traes_6AS_CCA146AEA;Traes_6AL_1DAFF2711;Traes_6AL_6E13BE581;Traes_6AL_5537AC81D;Traes_6AL_7C6EE2D46;Traes_6BS_83D68B5AE1;Traes_6BL_4660848A8	1.31e-07
DEG10	GO:0019288	isopentenyl diphosphate biosynthetic process, methylerythritol 4-phosphate pathway	344	15	Traes_6AS_CCA146AEA;Traes_6AL_8360ABFA1;Traes_6AL_6CD6A9215;Traes_4BL_3B7A98FD6;Traes_6BS_83D68B5AE1;Traes_6AS_67E068EB5;Traes_4DL_DE6DC06EB;Traes_6AL_1DAFF2711;Traes_6AL_6E13BE581;Traes_6AL_3AA267C9E;Traes_6AL_54260E477;Traes_6AS_62C3F99C5;Traes_6BL_80FE284F5;Traes_5BS_6680C15ED;Traes_6AS_478618F75	7.05e-07
DEG10	GO:0010207	photosystem II assembly	225	12	Traes_4DS_80C6168FE;Traes_4DL_DE6DC06EB;Traes_6AL_8360ABFA1;Traes_5BL_047E8E2C1;Traes_6AL_6E13BE581;Traes_6AS_606F61E8B;Traes_3AL_14652263F;Traes_6AS_0550F5054;Traes_6AL_7C6EE2D46;Traes_4BL_3B7A98FD6;Traes_6BL_4660848A8;Traes_6AS_478618F75	1.14e-06
DEG10	GO:0043900	regulation of multi-organism process	44	6	Traes_6AL_1DAFF2711;Traes_6AL_6E13BE581;Traes_6AL_5537AC81D;Traes_6AL_7C6EE2D46;Traes_6BS_83D68B5AE1;Traes_6BL_4660848A8	2.7e-06
DEG10	GO:0009595	detection of biotic stimulus	50	6	Traes_6AL_1DAFF2711;Traes_6AL_6E13BE581;Traes_6AL_5537AC81D;Traes_6AL_7C6EE2D46;Traes_6BS_83D68B5AE1;Traes_6BL_4660848A8	5.81e-06
DEG10	GO:0006364	rRNA processing	474	16	Traes_6AS_CCA146AEA;Traes_4DS_80C6168FE;Traes_6AL_8360ABFA1;Traes_6AS_629B39DCF;Traes_6AL_6CD6A9215;Traes_6AL_7C6EE2D46;Traes_6AL_0CD92304D;Traes_5BL_047E8E2C1;Traes_6AL_6E13BE581;Traes_6AL_6CACE27B8;Traes_6AS_606F61E8B;Traes_6AL_A075C1131;Traes_6AL_F6620C224;Traes_6BL_4660848A8;Traes_3AL_BEA66FCF8;Traes_6AS_478618F75	8.15e-06
DEG10	GO:0009637	response to blue light	112	8	Traes_6AL_1DAFF2711;Traes_6AL_8360ABFA1;Traes_6AL_86BABC721;Traes_6AS_606F61E8B;Traes_6AS_62C3F99C5;Traes_3DL_118AA75CF;Traes_6AL_7C6EE2D46;Traes_6BL_4660848A8	8.46e-06
DEG10	GO:0009697	salicylic acid biosynthetic process	85	7	Traes_6AS_CCA146AEA;Traes_6AL_1DAFF2711;Traes_6AL_6E13BE581;Traes_6AL_5537AC81D;Traes_6AL_7C6EE2D46;Traes_6BS_83D68B5AE1;Traes_6BL_4660848A8	1.22e-05
DEG10	GO:0006612	protein targeting to membrane	122	8	Traes_6AL_1DAFF2711;Traes_6AL_6E13BE581;Traes_6AL_5537AC81D;Traes_6AL_4775D09661;Traes_6AL_7C6EE2D46;Traes_6BS_83D68B5AE1;Traes_6BL_4660848A8;Traes_6AS_263764436	1.58e-05
DEG10	GO:0010363	regulation of plant-type hypersensitive response	122	8	Traes_6AL_1DAFF2711;Traes_6AL_6E13BE581;Traes_6AL_5537AC81D;Traes_6AL_4775D09661;Traes_6AL_7C6EE2D46;Traes_6BS_83D68B5AE1;Traes_6BL_4660848A8;Traes_6AS_263764436	1.58e-05
DEG10	GO:0009658	chloroplast organization	213	10	Traes_4AL_0984F0669;Traes_2BL_A10C65FC7;Traes_6AL_E70725BF0;Traes_6AS_606F61E8B;Traes_6AL_6E02381E9;Traes_6AL_6CD6A9215;Traes_6AS_189EB21C7;Traes_6AS_0550F5054;Traes_6AL_0CD92304D;Traes_3AL_BEA66FCF8	2.66e-05
DEG10	GO:0010310	regulation of hydrogen peroxide metabolic process	69	6	Traes_6AL_1DAFF2711;Traes_6AL_6E13BE581;Traes_6AL_5537AC81D;Traes_6AL_7C6EE2D46;Traes_6BS_83D68B5AE1;Traes_6BL_4660848A8	3.79e-05
DEG10	GO:0010200	response to chitin	102	7	Traes_6AL_1DAFF2711;Traes_6AL_6E13BE581;Traes_6AL_5537AC81D;Traes_6AL_7C6EE2D46;Traes_6BS_83D68B5AE1;Traes_6BL_4660848A8;Traes_6AS_263764436	4.02e-05
DEG10	GO:0009657	plastid organization	105	7	Traes_4DS_80C6168FE;Traes_6AL_1DAFF2711;Traes_6AL_8360ABFA1;Traes_5BL_047E8E2C1;Traes_6AS_606F61E8B;Traes_6AL_7C6EE2D46;Traes_6BL_4660848A8	4.84e-05
DEG10	GO:0010114	response to red light	80	6	Traes_6AL_1DAFF2711;Traes_6AL_8360ABFA1;Traes_6AS_606F61E8B;Traes_3DL_118AA75CF;Traes_6AL_7C6EE2D46;Traes_6BL_4660848A8	8.74e-05
DEG10	GO:0010218	response to far red light	80	6	Traes_6AL_1DAFF2711;Traes_6AL_8360ABFA1;Traes_6AS_606F61E8B;Traes_3DL_118AA75CF;Traes_6AL_7C6EE2D46;Traes_6BL_4660848A8	8.74e-05
DEG10	GO:0009862	systemic acquired resistance, salicylic acid mediated signaling pathway	88	6	Traes_6AL_1DAFF2711;Traes_6AL_6E13BE581;Traes_6AL_5537AC81D;Traes_6AL_7C6EE2D46;Traes_6BS_83D68B5AE1;Traes_6BL_4660848A8	0.000148
DEG10	GO:0019253	reductive pentose-phosphate cycle	61	5	TRINITY_DN121981_c6_g1_i1;TRINITY_DN120034_c9_g2_i2;Traes_6AL_7C6EE2D46;Traes_6BS_83D68B5AE1;Traes_6BL_4660848A8	0.000225
DEG10	GO:0019344	cysteine biosynthetic process	184	8	Traes_6AS_CCA146AEA;Traes_6AL_8360ABFA1;Traes_6AL_5537AC81D;Traes_3DS_9C173AB38;Traes_6AL_A5BC1D4B4;Traes_6AL_7C6EE2D46;Traes_6BS_83D68B5AE1;Traes_6BL_4660848A8	0.000283
DEG10	GO:0031348	negative regulation of defense response	103	6	Traes_6AL_1DAFF2711;Traes_6AL_6E13BE581;Traes_6AL_5537AC81D;Traes_6AL_7C6EE2D46;Traes_6BS_83D68B5AE1;Traes_6BL_4660848A8	0.00035
DEG10	GO:0009644	response to high light intensity	149	7	Traes_6AL_1DAFF2711;Traes_6AS_B3BE9F388;Traes_6AL_E70725BF0;Traes_3DL_118AA75CF;Traes_3DL_46D941770;Traes_7BL_6AF777EEF;Traes_6AS_A2B4E1C84	0.000425
DEG10	GO:0006090	pyruvate metabolic process	17	3	Traes_6AS_5027732B8;Traes_6DS_D8ED109D3;Traes_6BS_C9B216D97	0.000446
DEG10	GO:0009867	jasmonic acid mediated signaling pathway	112	6	Traes_6AL_1DAFF2711;Traes_6AL_6E13BE581;Traes_6AL_5537AC81D;Traes_6AL_7C6EE2D46;Traes_6BS_83D68B5AE1;Traes_6BL_4660848A8	0.000547
DEG10	GO:0000165	MAPK cascade	113	6	Traes_6AL_1DAFF2711;Traes_6AL_6E13BE581;Traes_6AL_5537AC81D;Traes_6AL_7C6EE2D46;Traes_6BS_83D68B5AE1;Traes_6BL_4660848A8	0.000573
DEG10	GO:0006457	protein folding	559	14	Traes_6AL_B57DC279C;Traes_3AL_A284B5158;Traes_3DL_46D941770;Traes_6AS_9E2248EE8;Traes_7BL_6AF777EEF;Traes_6AS_2B9BF75E5;Traes_6AS_A2B4E1C84;Traes_2BL_F79009979;Traes_6AS_B3BE9F388;Traes_6AS_521062575;Traes_6AL_8E2E9F090;Traes_6AS_9E5E57B4D;Traes_6AL_DC5D45389;Traes_6AS_2CF6F3187	0.000635
DEG10	GO:0006164	purine nucleotide biosynthetic process	55	4	Traes_6AL_727AEFCD4;Traes_5AL_236D13B4E;Traes_6AS_89C8A73EA;Traes_5BL_63BE8E19B	0.00152629
DEG10	GO:0009744	response to sucrose	137	6	Traes_6AL_1DAFF2711;Traes_6BS_28E564827;Traes_6AL_6D310D2B0;Traes_6AL_2722E6FD6;Traes_3DL_118AA75CF;Traes_6AS_FEB8AED13	0.00155725
DEG10	GO:0006468	protein phosphorylation	4694	62	Traes_5AL_EAD9FA63C;Traes_6AS_D09BF5BF8;Traes_6DS_99DD4DA85;Traes_6AS_8920C1490;Traes_6AL_D10C70707;Traes_6AS_90A5682D3;Traes_6AS_658FD4BB5;Traes_5AS_5FDB5DF71;Traes_2BS_9931EE821;Traes_6AL_43E1105C6;Traes_6AL_50F1E1AF4;Traes_6AL_340B6FDCB;Traes_6AL_FECF23188;Traes_6BL_7D78C7CEC;Traes_2AL_1C9BB6951;Traes_5DS_64C30A803;Traes_6AL_0DC7178A7;Traes_6AS_976D36CDD;Traes_6AL_6D92F1CFE;Traes_6AS_263764436…	0.00166123
DEG10	GO:0009773	photosynthetic electron transport in photosystem I	97	5	Traes_6AL_8360ABFA1;Traes_6AL_6E13BE581;Traes_6AL_6CACE27B8;Traes_6AL_7C6EE2D46;Traes_6BL_4660848A8	0.00187533
DEG10	GO:0009765	photosynthesis, light harvesting	146	6	Traes_6AS_58D403D66;Traes_6AL_BD755DF57;Traes_5BL_E3BC16326;Traes_5AL_3AF3E7C87;Traes_5AL_16F3640B6;Traes_6AS_E5254BC5B	0.00214744
DEG10	GO:0050832	defense response to fungus	147	6	Traes_6AL_1DAFF2711;Traes_6AL_6E13BE581;Traes_6AL_5537AC81D;Traes_6AL_7C6EE2D46;Traes_6BS_83D68B5AE1;Traes_6BL_4660848A8	0.00222215
DEG10	GO:0009409	response to cold	111	5	Traes_6AS_CCA146AEA;Traes_6AL_1DAFF2711;Traes_6AL_5537AC81D;Traes_6AL_0E1215DA7;Traes_6BS_83D68B5AE1	0.00336768
DEG10	GO:0006952	defense response	1145	20	Traes_6DL_08C6ADEC7;Traes_3DS_32B5A031E;Traes_2AL_730ED555B;Traes_1AS_61A9895E7;Traes_6AL_87242E351;Traes_6DL_73C84031F;Traes_6DL_69C31FA81;Traes_6AS_E4D8385B0;Traes_1BL_33D479058;Traes_2AL_33677DEF5;Traes_7DS_C8A445B39;Traes_6BL_CC53B2137;Traes_6AS_A92DEAA15;Traes_2BL_868458B83;Traes_6AL_AAA4ED992;Traes_6AS_C2EFD6D28;Traes_7BS_9716221D5;Traes_2AL_008D8D401;Traes_4AL_E99E44B3C;Traes_6BS_8837AC45F	0.00412845
DEG10	GO:0015979	photosynthesis	1086	19	Traes_4DS_80C6168FE;Traes_6BL_B6EEAFB65;TRINITY_DN121981_c6_g1_i1;Traes_6AL_8360ABFA1;Traes_6AL_BD755DF57;Traes_5BL_E3BC16326;Traes_5AL_3AF3E7C87;Traes_6AL_D2CA55216;Traes_6AL_7C6EE2D46;Traes_6AL_6E13BE581;Traes_6AS_58D403D66;TRINITY_DN110218_c1_g1_i1;Traes_6AL_6CACE27B8;Traes_6AL_C113FDCA1;Traes_6AS_606F61E8B;Traes_6AS_62C3F99C5;Traes_5AL_16F3640B6;Traes_6BL_4660848A8;Traes_6AS_E5254BC5B	0.00501506
DEG10	GO:0015995	chlorophyll biosynthetic process	174	6	Traes_6AS_CCA146AEA;Traes_6AL_1DAFF2711;Traes_6AL_6E13BE581;Traes_6AL_6CACE27B8;Traes_6AS_606F61E8B;Traes_6AS_478618F75	0.00507925
DEG10	GO:0019684	photosynthesis, light reaction	514	11	Traes_6AS_CCA146AEA;Traes_6AL_1DAFF2711;Traes_6AL_8360ABFA1;Traes_6AL_6E13BE581;Traes_6AL_5537AC81D;Traes_6AL_6CACE27B8;Traes_6AS_606F61E8B;Traes_7AL_B3C3D4B80;Traes_6AL_7C6EE2D46;Traes_6BS_83D68B5AE1;Traes_6BL_4660848A8	0.00742798
DEG10	GO:0009750	response to fructose	88	4	Traes_6BS_28E564827;Traes_6AL_6D310D2B0;Traes_6AS_FEB8AED13;Traes_7AL_B3C3D4B80	0.00827894
DEG10	GO:0008150	biological_process	2617	36	Traes_6AL_2388FE454;Traes_4AS_5C12E744E;Traes_1DL_555CE347F;Traes_6AL_6CD6A9215;Traes_6AL_5E348F7AB;Traes_5BL_1115B79AA1;Traes_6AL_3DB79B5F9;Traes_6AL_515A1E7B3;Traes_6AL_7D6B87520;Traes_6AS_61B7C2002;Traes_6AL_9540BE70A;Traes_6BL_230A1A6AE;Traes_4BL_1E214E5C8;Traes_6AS_041D0C21F;Traes_2DL_6555541A2;Traes_6AL_BEC4260EC;Traes_6AS_A3A4E4DFC;Traes_6AS_9EB477620;Traes_6AL_D67619FC4;Traes_6AS_5133A3E4…	0.00832958
DEG10	GO:0009684	indoleacetic acid biosynthetic process	50	3	Traes_6AL_5537AC81D;Traes_6AL_933E4F08D;Traes_6BS_83D68B5AE1	0.0103191
DEG10	GO:0016117	carotenoid biosynthetic process	147	5	Traes_6AL_1DAFF2711;Traes_6AL_294A98532;Traes_6AL_54260E477;Traes_3AL_14652263F;Traes_6BL_80FE284F5	0.0108109
DEG10	GO:0009072	aromatic amino acid family metabolic process	55	3	Traes_6AS_57E2B2AA2;Traes_6AL_1DAFF2711;Traes_6BS_83D68B5AE1	0.0133658
DEG10	GO:0006779	porphyrin-containing compound biosynthetic process	59	3	Traes_6AS_CCA146AEA;Traes_6AS_E114D6D5B;Traes_6AL_33F25980E	0.0161333
DEG10	GO:0018298	protein-chromophore linkage	291	7	Traes_6AL_86BABC721;Traes_6AS_58D403D66;Traes_6AL_BD755DF57;Traes_5BL_E3BC16326;Traes_5AL_3AF3E7C87;Traes_5AL_16F3640B6;Traes_6AS_E5254BC5B	0.0168445
DEG10	GO:0019252	starch biosynthetic process	234	6	Traes_6AL_1DAFF2711;Traes_6AL_8360ABFA1;Traes_6AL_6E13BE581;Traes_6AL_3AA267C9E;Traes_6AL_6CACE27B8;Traes_3AL_14652263F	0.0197265
DEG10	GO:0042542	response to hydrogen peroxide	114	4	Traes_6AS_B3BE9F388;Traes_3DL_46D941770;Traes_7BL_6AF777EEF;Traes_6AS_A2B4E1C84	0.0197764
DEG10	GO:0006636	unsaturated fatty acid biosynthetic process	67	3	Traes_6AL_1DAFF2711;Traes_6AL_8360ABFA1;Traes_6BS_83D68B5AE1	0.0225622
DEG10	GO:0042254	ribosome biogenesis	119	4	Traes_6AL_A075C1131;Traes_6AS_819DAD422;Traes_6AL_F6620C224;Traes_1AL_E885D6292	0.0227349
DEG10	GO:0006546	glycine catabolic process	69	3	Traes_6AL_1DAFF2711;Traes_6AS_FEB8AED13;Traes_6BS_83D68B5AE1	0.0243566
DEG10	GO:0000394	RNA splicing, via endonucleolytic cleavage and ligation	126	4	Traes_6AL_8E2E9F090;Traes_2BL_EEC1FBBAF;Traes_6AS_FA70B544D;Traes_6AS_A92DEAA15	0.0273069
DEG10	GO:0006399	tRNA metabolic process	82	3	Traes_6AL_6CD6A9215;Traes_6AL_0CD92304D;Traes_3AL_BEA66FCF8	0.0378342
DEG10	GO:0009853	photorespiration	207	5	TRINITY_DN121981_c6_g1_i1;Traes_3DS_9C173AB38;Traes_6AL_6CACE27B8;Traes_6AS_A3A4E4DFC;Traes_1BS_A31E8A897	0.0397626
DEG11	GO:0008150	biological_process	2617	242	Traes_5DL_253F5193A;Traes_1BL_5D23F5133;Traes_4AL_0D04E2FD3;Traes_5AS_678AB43E2;Traes_4DS_F147C5568;Traes_1BL_804FC5C57;Traes_5BL_A41EEE3AD;Traes_6AS_9424F57DA;Traes_7AL_9A4A4F498;Traes_1DL_09C78ED4B;Traes_2DL_8D010DF80;Traes_2AS_B1F888C12;Traes_7AS_4FD818131;Traes_5DL_BA6A0FC20;Traes_5BL_9E4ADF969;Traes_2BL_E850CB451;Traes_7BS_600DF224D;Traes_4AL_0B6B1F05C;Traes_1AL_699B447C5;Traes_3AL_9C6137DAE…	2.13e-38
DEG11	GO:0006412	translation	2243	210	Traes_6BS_8CB3E58AE;Traes_5AL_106BEC5D4;Traes_1AL_AAE6A473E;Traes_3DL_91A183190;Traes_7DL_9B52FC8C8;Traes_7AL_5234502D3;Traes_5BL_BCBE66F1D;Traes_1DS_24DC219DA;Traes_1AL_CFB30CB73;Traes_2DL_E37ECDD6E;TRINITY_DN106837_c0_g1_i1;Traes_1AL_3C7BC48C5;Traes_5AS_509D1D882;Traes_4BL_AF74BC98E;Traes_3AL_5BD354413;Traes_7BL_86BB13ED9;Traes_7AL_A1EA63AD2;Traes_2BS_55D17B222;Traes_3AL_AFC2204F9;Traes_2BL_CA9…	4.28e-34
DEG11	GO:0009853	photorespiration	207	49	Traes_5DL_C6660197E;Traes_2DS_18C7044FA1;Traes_3DL_AF83C08AC;Traes_6BL_CD5BDF8F7;Traes_5AL_55BB0BEFC;Traes_1BL_78CEA8ED2;Traes_5DL_FF887E6F8;Traes_5BL_21B64BBBE;Traes_5AL_A6AF78807;Traes_2AS_7B0F31404;Traes_1BS_8EFC73EDC;Traes_4DL_323E0E63C;Traes_2BS_F25018815;Traes_1BS_B47CA2FE6;Traes_7DL_4291F9A5B;Traes_2AL_BA500D777;Traes_5BS_4D44AE9D6;Traes_2DS_606EF19F6;Traes_6BL_308212099;Traes_2DL_24F04DE3…	2.26e-25
DEG11	GO:0051788	response to misfolded protein	130	36	Traes_2DS_18C7044FA1;Traes_6BL_CD5BDF8F7;Traes_1BL_78CEA8ED2;Traes_5AL_55BB0BEFC;Traes_5BL_F4A78F74C;Traes_5DL_FF887E6F8;Traes_5BL_21B64BBBE;Traes_5DL_8214EA296;Traes_2AS_7B0F31404;Traes_5AL_C4E1503E5;Traes_4DL_323E0E63C;Traes_1BS_B47CA2FE6;Traes_2AL_BA500D777;Traes_6BL_308212099;Traes_2DL_24F04DE3B;Traes_7BL_7CA58C381;Traes_6BL_ABB3BA783;Traes_2BS_3425A3A75;Traes_2DL_8CE2F9147;Traes_2DL_EEA438B4…	1.64e-21
DEG11	GO:0080129	proteasome core complex assembly	101	31	Traes_2DS_18C7044FA1;Traes_6BL_CD5BDF8F7;Traes_1BL_78CEA8ED2;Traes_5AL_55BB0BEFC;Traes_5DL_FF887E6F8;Traes_5BL_21B64BBBE;Traes_2AS_7B0F31404;Traes_5DL_8214EA296;Traes_5AL_C4E1503E5;Traes_4DL_323E0E63C;Traes_1BS_B47CA2FE6;Traes_2AL_BA500D777;Traes_6BL_308212099;Traes_2DL_24F04DE3B;Traes_7BL_7CA58C381;Traes_6BL_ABB3BA783;Traes_2BS_3425A3A75;Traes_2DL_EEA438B45;Traes_2AL_7828A4B5B;Traes_4DS_3A6A1733…	3.47e-20
DEG11	GO:0010207	photosystem II assembly	225	44	Traes_5DL_6EAA084AD;Traes_5AL_0DF1E3B47;Traes_5DL_F09035AC5;Traes_7BL_44F199ED8;Traes_5DL_4FB0ED212;Traes_2DL_69F59DE9F;Traes_6BL_059E0BFB5;Traes_7BL_CA98655DC;Traes_7DL_CBB030248;Traes_5BS_4D44AE9D6;Traes_3DL_B8EF4F9D9;Traes_1AL_9A3C64935;Traes_6AS_9424F57DA;Traes_1BL_B562B51D9;Traes_3B_2E58C8B05;Traes_5AL_0C73C50BA;Traes_7DL_35DFF1FCF;Traes_7AL_9578D90B1;Traes_7AL_AFA2C29C9;Traes_4DL_B70EAE46C;…	1.86e-19
DEG11	GO:0006098	pentose-phosphate shunt	316	50	Traes_5AL_AE2EF1F20;Traes_7BL_7A7BC0D15;Traes_7AS_7D66EF3D31;TRINITY_DN81733_c0_g1_i1;Traes_4DL_8B9AA5520;Traes_5DL_CB059AB1D;Traes_4DL_95C082614;Traes_5BS_4D44AE9D6;Traes_3DL_B8EF4F9D9;Traes_2DL_8FE1D9E50;Traes_6AS_9424F57DA;Traes_7DL_35DFF1FCF;Traes_7AL_AFA2C29C9;Traes_2AL_08822A7AE;Traes_3AL_A4020C6D6;Traes_4AS_FD1BF59C6;Traes_4AL_6A4A1D3B0;Traes_3AL_9C6137DAE;Traes_2BS_229EBC317;Traes_3B_6AAD…	8.16e-18
DEG11	GO:0051603	proteolysis involved in cellular protein catabolic process	78	24	Traes_7AS_89A7A8339;Traes_1AL_B0EAE92EE;Traes_2DS_1CB2B9B9E;Traes_4DS_058D6EF22;Traes_6BS_FDDC181D1;Traes_1BL_0720A52EA;Traes_2BS_316E744ED;Traes_5DL_8214EA296;Traes_5AL_C4E1503E5;Traes_5AL_2FB884126;Traes_4BS_205F9BB3A;Traes_5BL_423673029;Traes_1BL_B01A3D7BD;Traes_1AL_EA998D3E1;Traes_1DS_7D751BA29;Traes_7AS_632F9819A;Traes_6BS_3FA60C05C;Traes_1DL_BC6FCBF0A;Traes_5BS_1CC125F95;Traes_5BL_8577E78ED…	5.5e-16
DEG11	GO:0006364	rRNA processing	474	55	Traes_2DS_C67148428;Traes_5AL_AE2EF1F20;Traes_4DL_EAF90696F;Traes_5DL_4FB0ED212;Traes_5DL_CB059AB1D;Traes_4DL_95C082614;Traes_5BS_4D44AE9D6;Traes_2DL_8FE1D9E50;Traes_1BL_B562B51D9;Traes_6AS_9424F57DA;Traes_1AL_6C8AFF407;Traes_5AL_0C73C50BA;Traes_7DL_35DFF1FCF;Traes_7AL_9578D90B1;Traes_7AL_AFA2C29C9;Traes_4AL_6A4A1D3B0;Traes_2AS_006348058;Traes_5BS_B8C03A27E;Traes_1DL_03C8AFC02;Traes_4DL_0AEC31110…	1.68e-13
DEG11	GO:0010027	thylakoid membrane organization	320	43	Traes_5DL_F09035AC5;Traes_1DL_23A4CD4C6;Traes_5DL_2A1A062CD;Traes_5AL_AE2EF1F20;Traes_1AL_8BC6D02D3;Traes_6BL_059E0BFB5;Traes_5DL_CB059AB1D;Traes_1DL_58637E568;Traes_7BL_CA98655DC;Traes_6AL_BB536BB82;Traes_5BS_4D44AE9D6;Traes_3DL_B8EF4F9D9;Traes_3B_3C949D318;Traes_6AS_9424F57DA;Traes_5BL_3212A5875;Traes_3B_2E58C8B05;Traes_1AL_6C8AFF407;Traes_6BL_2936220F5;Traes_3DL_49C0AAC79;Traes_7DL_35DFF1FCF;T…	5.29e-13
DEG11	GO:0019252	starch biosynthetic process	234	35	Traes_5AL_0DF1E3B47;Traes_1DL_23A4CD4C6;Traes_5DL_2A1A062CD;Traes_5AL_AE2EF1F20;Traes_2AL_742AA9C87;Traes_2DL_7AC031AD8;Traes_1AL_8BC6D02D3;Traes_4DL_8B9AA5520;Traes_5DL_CB059AB1D;Traes_1DL_58637E568;Traes_6AL_BB536BB82;Traes_4DS_2A13108A6;Traes_7AS_7C6D1C2D3;Traes_3DL_B8EF4F9D9;Traes_3B_3C949D318;Traes_5DL_49795C4EE;Traes_5BL_3212A5875;Traes_3B_2E58C8B05;Traes_1DL_CCEF52698;Traes_3AL_A4020C6D6;T…	3.39e-12
DEG11	GO:0043085	positive regulation of catalytic activity	155	28	Traes_2DL_7AC031AD8;Traes_1AL_8BC6D02D3;Traes_4DL_8B9AA5520;Traes_1DL_58637E568;Traes_4DS_2A13108A6;Traes_5BS_4D44AE9D6;Traes_2BL_7BF340BAE;Traes_7AS_7C6D1C2D3;Traes_3DL_B8EF4F9D9;Traes_1AL_9A3C64935;TRINITY_DN119728_c0_g1_i2;Traes_1BL_B562B51D9;Traes_3B_2E58C8B05;Traes_1DL_CCEF52698;Traes_3AL_A4020C6D6;Traes_4AS_FD1BF59C6;Traes_3AL_7790A4503;Traes_3AL_B37D1E415;Traes_3B_6AADB44BF;Traes_3B_D88E04…	4.78e-12
DEG11	GO:0045454	cell redox homeostasis	342	43	Traes_3AS_97D1575E8;Traes_2AL_63BE91CB7;Traes_2DL_DECB6FBDB;Traes_4AL_0DDEE181D;Traes_2AL_0ADBF3D27;Traes_1DL_A1B33D26C;Traes_2BL_B6126D9A7;Traes_7BL_BF777344B;Traes_5AL_7AC09C7FF;Traes_4AS_B131F9A08;Traes_7DL_6D84217D0;Traes_1AS_ACB688C2C;Traes_3B_4FCE14A4A;Traes_7DL_E6BF37A29;Traes_2AL_21B8BCA9C;Traes_7AL_5AD2BD98D;Traes_1DL_56B1EED08;Traes_4BL_9BA5AB82C;Traes_1AL_C4650CF30;Traes_4DS_83BA620C6;…	5.05e-12
DEG11	GO:0034660	ncRNA metabolic process	142	26	Traes_1DL_23A4CD4C6;Traes_5AL_AE2EF1F20;Traes_5DL_2A1A062CD;Traes_5DL_CB059AB1D;Traes_6BL_059E0BFB5;Traes_7BL_CA98655DC;Traes_5BS_4D44AE9D6;Traes_3DL_B8EF4F9D9;Traes_3B_3C949D318;Traes_5BL_3212A5875;Traes_3B_2E58C8B05;Traes_1AL_6C8AFF407;Traes_7DL_35DFF1FCF;Traes_7AL_9578D90B1;Traes_7AL_AFA2C29C9;Traes_3AL_A4020C6D6;Traes_3AL_9C6137DAE;Traes_2AS_006348058;Traes_4DL_0AEC31110;Traes_6BL_F747F11B1;T…	1.99e-11
DEG11	GO:0015995	chlorophyll biosynthetic process	174	28	Traes_7DL_1A46C6743;Traes_4BL_3E90C89A81;Traes_5DL_4862AE72A;Traes_7BL_CA98655DC;Traes_4DL_95C082614;Traes_7DL_CBB030248;Traes_5BS_4D44AE9D6;Traes_2DL_8FE1D9E50;Traes_6AS_9424F57DA;Traes_7DL_35DFF1FCF;Traes_2BL_2F3B6A70B;Traes_7AL_AFA2C29C9;Traes_4DL_A872775CE;Traes_3B_75A9A1869;Traes_3B_4C1C78443;Traes_1AL_4600C5720;Traes_4AL_6A4A1D3B0;Traes_1DL_ED00A8477;Traes_2BL_5E868851D;Traes_5DS_8B5C7905E;…	8.27e-11
DEG11	GO:0000023	maltose metabolic process	180	28	Traes_5AL_0DF1E3B47;Traes_1DL_23A4CD4C6;Traes_5DL_2A1A062CD;Traes_2AL_742AA9C87;Traes_2DL_7AC031AD8;Traes_1AL_8BC6D02D3;Traes_4DL_8B9AA5520;Traes_1DL_58637E568;Traes_6AL_BB536BB82;Traes_4DS_2A13108A6;Traes_7AS_7C6D1C2D3;Traes_3DL_B8EF4F9D9;Traes_3B_2E58C8B05;Traes_3AL_A4020C6D6;Traes_1DL_CCEF52698;Traes_4AS_FD1BF59C6;Traes_3AL_B37D1E415;Traes_3B_6AADB44BF;Traes_4BL_0A1EC345C;Traes_3B_D88E04B94;Tr…	1.87e-10
DEG11	GO:0009657	plastid organization	105	21	Traes_7AL_AFA2C29C9;Traes_3B_75A9A1869;Traes_7BL_44F199ED8;Traes_2AS_006348058;Traes_3AL_7790A4503;Traes_3AL_B37D1E415;Traes_7BL_CA98655DC;Traes_3B_D88E04B94;Traes_7DL_CBB030248;Traes_1AL_B5CB664F1;Traes_5BS_4D44AE9D6;Traes_7DL_BC3073792;Traes_6DL_9EAD67179;Traes_1AL_9A3C64935;Traes_1DL_58267DB18;Traes_6AS_9424F57DA;Traes_1BL_B562B51D9;Traes_3DL_FC0A64186;Traes_4AS_91D4C5213;Traes_2DS_45792D4B1;T…	3.01e-10
DEG11	GO:0006662	glycerol ether metabolic process	97	20	Traes_2AL_63BE91CB7;Traes_1DS_366988061;Traes_2AL_0ADBF3D27;Traes_1DL_A1B33D26C;TRINITY_DN122597_c0_g3_i1;Traes_7BL_BF777344B;Traes_2DL_EAE73D39A;Traes_5AL_A50F957AD;Traes_5BL_865B76543;Traes_1AS_ACB688C2C;Traes_1BS_47C1706A7;Traes_3B_4FCE14A4A;Traes_1AL_11FF51731;Traes_7DL_E6BF37A29;Traes_1AL_950BFB736;Traes_7AL_5AD2BD98D;Traes_1AS_EDD9E4A96;Traes_6BL_69E800C48;Traes_1DL_DF3CA9CCC;Traes_3DL_750F…	4.47e-10
DEG11	GO:0009902	chloroplast relocation	167	26	Traes_1DL_23A4CD4C6;Traes_5AL_AE2EF1F20;Traes_5DL_2A1A062CD;Traes_5DL_CB059AB1D;Traes_6BL_059E0BFB5;Traes_7BL_CA98655DC;Traes_5BS_4D44AE9D6;Traes_3DL_B8EF4F9D9;Traes_3B_3C949D318;Traes_5BL_3212A5875;Traes_3B_2E58C8B05;Traes_1AL_6C8AFF407;Traes_7DL_35DFF1FCF;Traes_7AL_9578D90B1;Traes_7AL_AFA2C29C9;Traes_3AL_A4020C6D6;Traes_3AL_9C6137DAE;Traes_2AS_006348058;Traes_4DL_0AEC31110;Traes_6BL_F747F11B1;T…	8.04e-10
DEG11	GO:0006457	protein folding	559	52	Traes_2BS_7D849FE11;Traes_5DL_4FB0ED212;Traes_7DL_B5329F8E4;Traes_2BL_F3EE344D7;Traes_2DS_D60B7D585;Traes_7BS_0E031380F;Traes_1DL_8E42DD294;Traes_7BL_660FFDCE2;Traes_1DL_567573278;Traes_3DS_2D152D7C4;Traes_1AS_70E8717D0;Traes_5AL_0C73C50BA;Traes_1DS_4FC8BB7AD;Traes_5AL_B7D6EC6B4;Traes_2AS_855B13EDC;Traes_1DS_162EDB320;Traes_5DL_CE81982AA;Traes_6BL_BEA7F3D35;Traes_3B_8125E63A9;Traes_5BL_B84D64E12;…	2.44e-09
DEG11	GO:0000413	protein peptidyl-prolyl isomerization	159	23	Traes_2BS_7D849FE11;Traes_7AS_D23F54AD71;Traes_2BS_1CD4F8DD4;Traes_5BL_B84D64E12;Traes_3B_8125E63A9;Traes_7DS_00F2BBCB9;Traes_7DL_EDE77652A;Traes_6BL_BA1AE49D6;Traes_2DL_429FA65B4;Traes_1BS_F7B1A6268;Traes_2AL_C81AD8F5E;Traes_5AL_ED53128E0;Traes_6AS_82E93D872;Traes_2DS_D60B7D585;Traes_7BL_660FFDCE2;Traes_3DS_2D152D7C4;Traes_7AL_89E0BA362;Traes_1AS_70E8717D0;Traes_1DS_4FC8BB7AD;Traes_5AL_2ADC65AE8…	3.08e-08
DEG11	GO:0006511	ubiquitin-dependent protein catabolic process	502	46	Traes_2DS_18C7044FA1;Traes_6BS_9FCF7547E;Traes_7DS_13E1CAD60;Traes_6BL_CD5BDF8F7;Traes_5AL_55BB0BEFC;Traes_1BL_78CEA8ED2;Traes_5DL_FF887E6F8;Traes_5BL_21B64BBBE;Traes_2BS_316E744ED;Traes_2DL_10B2965EF;Traes_2AS_7B0F31404;Traes_7DL_9B52FC8C8;Traes_5AL_2FB884126;Traes_4DL_323E0E63C;Traes_5BL_423673029;Traes_1BS_B47CA2FE6;Traes_1BL_B01A3D7BD;Traes_2AL_BA500D777;Traes_6BL_308212099;Traes_2DL_24F04DE3…	3.1e-08
DEG11	GO:0016226	iron-sulfur cluster assembly	174	24	Traes_6BS_6D87FC5DE;Traes_5DL_2A1A062CD;Traes_2BL_EF53DC3FD;Traes_5AL_632F49251;Traes_4AS_C680EF5AB;Traes_4DL_8583B5942;Traes_4AL_C003EBF58;Traes_6AS_D49E14BD2;Traes_5DL_4FB0ED212;Traes_3AS_E18F065A3;Traes_6BL_059E0BFB5;Traes_4DL_0AEC31110;Traes_5DL_3176706F3;Traes_3DL_979B9B32C;Traes_3AL_D4B990E17;Traes_4BS_C5164662F;Traes_5DL_0251861181;Traes_3AL_656A1BF05;Traes_5AL_0C73C50BA;Traes_1DL_E8A01359…	3.98e-08
DEG11	GO:0006096	glycolytic process	366	37	Traes_2AL_F6F167BB3;Traes_2DS_18C7044FA1;Traes_6BL_CD5BDF8F7;Traes_3AS_5B7E5A95F;Traes_5AS_65F724936;Traes_2AS_529825553;Traes_5DL_8214EA296;Traes_2AS_7B0F31404;Traes_1BL_9908E325A;Traes_5AL_C4E1503E5;Traes_2AS_F5EC4CAB6;Traes_2DS_C2EC0FB60;Traes_1BL_D1954B55C;Traes_5DL_17E38786F;Traes_1AL_B74AE3E94;Traes_1DL_B4DC963C4;Traes_5DS_D4BB47BEB;Traes_2BS_3425A3A75;Traes_3B_60D2FD1EF;Traes_7AS_97B38952A…	5.69e-08
DEG11	GO:0009631	cold acclimation	5	5	Traes_1BL_914F834BA;Traes_2DS_0C2CD237A;Traes_1AL_6D96CA4ED;Traes_2BS_3425A3A75;Traes_2AS_7B0F31404	7.23e-08
DEG11	GO:0010114	response to red light	80	15	Traes_7AL_AFA2C29C9;Traes_3B_75A9A1869;Traes_7AS_9E64AEFF8;Traes_5AL_AE2EF1F20;Traes_7DS_DA68E00EB;Traes_5DL_CB059AB1D;Traes_7BL_CA98655DC;Traes_7DL_CBB030248;Traes_5BS_4D44AE9D6;Traes_6DL_9EAD67179;Traes_5BL_3212A5875;Traes_7BS_3C649CF2D;Traes_4AS_91D4C5213;Traes_3AL_30C75BD01;Traes_7DL_35DFF1FCF	2.47e-07
DEG11	GO:0010218	response to far red light	80	15	Traes_7AL_AFA2C29C9;Traes_3B_75A9A1869;Traes_7AS_9E64AEFF8;Traes_5AL_AE2EF1F20;Traes_7DS_DA68E00EB;Traes_5DL_CB059AB1D;Traes_7BL_CA98655DC;Traes_7DL_CBB030248;Traes_5BS_4D44AE9D6;Traes_6DL_9EAD67179;Traes_5BL_3212A5875;Traes_7BS_3C649CF2D;Traes_4AS_91D4C5213;Traes_3AL_30C75BD01;Traes_7DL_35DFF1FCF	2.47e-07
DEG11	GO:0010190	cytochrome b6f complex assembly	20	8	Traes_3AL_A4020C6D6;Traes_3DL_B8EF4F9D9;Traes_2AL_53247DDFF;Traes_1BL_B089A3514;Traes_3B_2E58C8B05;Traes_3B_6AADB44BF;Traes_1DL_B48C44444;Traes_2DL_69F59DE9F	3.15e-07
DEG11	GO:0019288	isopentenyl diphosphate biosynthetic process, methylerythritol 4-phosphate pathway	344	34	Traes_5AL_0DF1E3B47;Traes_1DL_23A4CD4C6;Traes_7BL_44F199ED8;Traes_4BL_3E90C89A81;Traes_5DL_2A1A062CD;Traes_2DL_7AC031AD8;Traes_5DL_4FB0ED212;Traes_4DL_8B9AA5520;Traes_4DL_95C082614;Traes_7DL_CBB030248;Traes_5DL_17E38786F;Traes_1DL_7A2A028A3;Traes_5BS_4D44AE9D6;Traes_3B_3C949D318;Traes_2DL_8FE1D9E50;Traes_6AS_9424F57DA;Traes_5AL_0C73C50BA;Traes_5AL_A33DF5E3A;Traes_3B_75A9A1869;Traes_4AS_FD1BF59C6;…	3.26e-07
DEG11	GO:0046686	response to cadmium ion	73	14	Traes_2AL_F6F167BB3;Traes_2DS_18C7044FA1;Traes_2AL_08822A7AE;Traes_2DS_0C2CD237A;Traes_2BL_E850CB451;Traes_3AS_5B7E5A95F;Traes_2AS_529825553;Traes_5DL_8214EA296;Traes_2AS_7B0F31404;Traes_5AL_C4E1503E5;Traes_2DS_3C3A2A12A;Traes_2BS_6015BC7C6;Traes_2BS_3425A3A75;Traes_2BS_DAF63D40E	4.62e-07
DEG11	GO:0019761	glucosinolate biosynthetic process	120	18	Traes_2BS_528FAAFBF;Traes_5AL_0DF1E3B47;Traes_1DL_CCEF52698;Traes_4AL_0DDEE181D;Traes_1BS_D3FD8CC9D;Traes_3AL_9C6137DAE;Traes_6BL_059E0BFB5;Traes_2AS_F5EC4CAB6;Traes_6BL_92B298585;Traes_4DL_0AEC31110;Traes_2BL_AC69B36DF;Traes_2DL_490309D0E;Traes_1AL_9A3C64935;Traes_1DL_58267DB18;Traes_3B_3C949D318;Traes_1BL_B562B51D9;Traes_7AL_9578D90B1;Traes_1BL_D0EF7CC0A	5.43e-07
DEG11	GO:0035999	tetrahydrofolate interconversion	12	6	Traes_5AL_03F30BA47;Traes_1BL_BF21B0778;Traes_1DL_D3AEF0EB6;Traes_2BL_185ED969B;Traes_2DL_342FDBCBD;Traes_2AL_44855EDCA	2.05e-06
DEG11	GO:0006614	SRP-dependent cotranslational protein targeting to membrane	54	11	Traes_3DL_F5BA39EAE;Traes_2AL_D49B0DCEB;Traes_4AL_DFCF80A9A;Traes_5BL_DA0E36EAC;Traes_4DS_73EDF4469;Traes_7AS_01CE436FF;Traes_2DL_7C4B5032E;Traes_2BL_748690D73;Traes_7DL_1D7E0206E;Traes_7BS_9979959F8;Traes_7AL_3AFCA31C5	4.19e-06
DEG11	GO:0009637	response to blue light	112	16	Traes_7AL_AFA2C29C9;Traes_3B_75A9A1869;Traes_7AS_9E64AEFF8;Traes_5AL_AE2EF1F20;Traes_7DS_DA68E00EB;Traes_5DL_CB059AB1D;Traes_7BL_CA98655DC;Traes_7DL_CBB030248;Traes_5BS_4D44AE9D6;Traes_6DL_9EAD67179;Traes_7BS_3C649CF2D;Traes_5BL_3212A5875;Traes_4AS_91D4C5213;Traes_3AL_30C75BD01;Traes_7DL_35DFF1FCF;Traes_6AS_F88248906	4.38e-06
DEG11	GO:0042819	vitamin B6 biosynthetic process	20	7	Traes_4AL_FFDF5CB01;Traes_2BL_C7F69725E;Traes_4BS_34C44F453;Traes_4BL_E4AC3BD4E;Traes_1DL_E8A013599;Traes_6AS_F913347E9;Traes_2DL_B7DDF88FA	5.07e-06
DEG11	GO:0006544	glycine metabolic process	15	6	Traes_2DL_6887B32FF;Traes_1BL_BF21B0778;Traes_1DL_D3AEF0EB6;Traes_2BL_185ED969B;Traes_2DL_342FDBCBD;Traes_2AL_44855EDCA	1.01e-05
DEG11	GO:0006094	gluconeogenesis	94	14	Traes_2DS_3C3A2A12A;Traes_2BS_528FAAFBF;Traes_6AL_24A5FC5D9;Traes_2BS_6015BC7C6;Traes_6BL_CD5BDF8F7;Traes_5DL_21FAEB45B;Traes_1BS_D3FD8CC9D;Traes_2AS_529825553;Traes_5BL_CE7069050;Traes_5DL_8214EA296;Traes_2AS_B2C72994E;Traes_5AL_C4E1503E5;Traes_2AS_F5EC4CAB6;Traes_2DS_C2EC0FB60	1.05e-05
DEG11	GO:0009965	leaf morphogenesis	151	18	Traes_4DL_B70EAE46C;Traes_1DL_A5EF9FEF0;Traes_3AL_84EE0045F;Traes_1DL_61F65C53B;Traes_2AS_006348058;Traes_2BL_5E868851D;Traes_1AL_86EFC2804;Traes_3B_6AADB44BF;Traes_5BS_4D44AE9D6;Traes_1BL_804FC5C57;Traes_2DL_2C401100E;Traes_4BL_A0A7F2AEC;Traes_2DL_8FE1D9E50;Traes_2DS_45792D4B1;Traes_4DS_DD3831DB9;Traes_4BS_9CF0B2235;Traes_3DL_49C0AAC79;Traes_1AL_69AE2C429	1.52e-05
DEG11	GO:0045893	positive regulation of transcription, DNA-templated	360	31	Traes_5DL_2E700FDD1;Traes_5AL_55BB0BEFC;Traes_1BL_5D23F5133;Traes_1DL_2784C3306;Traes_6BL_059E0BFB5;Traes_7BL_CA98655DC;Traes_5BS_4D44AE9D6;Traes_1AS_1767811A6;Traes_1AL_25D27E7E2;Traes_2DL_2C401100E;Traes_1BL_804FC5C57;Traes_2DL_8FE1D9E50;Traes_1BL_03AD1C12F;Traes_1AL_6C8AFF407;Traes_7DL_35DFF1FCF;Traes_7AL_9578D90B1;Traes_7AL_AFA2C29C9;Traes_4DL_B70EAE46C;Traes_1DL_A5EF9FEF0;Traes_4AL_6A4A1D3B0…	1.75e-05
DEG11	GO:0010264	myo-inositol hexakisphosphate biosynthetic process	64	11	Traes_4BS_C939DECE4;Traes_1AS_3BB7078CB;Traes_1AL_D436FD4B3;Traes_1AL_25D27E7E2;Traes_1DL_58267DB18;Traes_1AL_9A3C64935;Traes_3AL_8C12676C4;Traes_1BL_B562B51D9;Traes_2AL_1C1632167;Traes_1BL_5D23F5133;Traes_1DS_783351B30	2.31e-05
DEG11	GO:0006563	L-serine metabolic process	17	6	Traes_2DL_6887B32FF;Traes_1BL_BF21B0778;Traes_1DL_D3AEF0EB6;Traes_2BL_185ED969B;Traes_2DL_342FDBCBD;Traes_2AL_44855EDCA	2.34e-05
DEG11	GO:0009651	response to salt stress	233	23	Traes_5AL_A33DF5E3A;Traes_2BS_528FAAFBF;Traes_2DS_0C2CD237A;Traes_6AL_24A5FC5D9;Traes_6BL_CD5BDF8F7;Traes_5DS_28949833C;Traes_5DL_21FAEB45B;Traes_1BS_D3FD8CC9D;Traes_2AS_D719EF149;Traes_2DS_6F9ACA9D7;Traes_5DL_8214EA296;Traes_2AS_7B0F31404;Traes_5AL_03298A84E;Traes_5AL_C4E1503E5;Traes_2AS_F5EC4CAB6;Traes_5AS_AC1875866;Traes_2DS_C2EC0FB60;Traes_5DL_17E38786F;Traes_5DL_5B0D1B92A;Traes_2BS_3425A3A75…	2.5e-05
DEG11	GO:0043248	proteasome assembly	44	9	Traes_5DL_28CE15993;Traes_5DL_3911A290A;Traes_5DL_501D916C6;Traes_2DL_8CE2F9147;Traes_5BL_F4A78F74C;Traes_5BL_B5EA0E18F;Traes_5AL_DED32241A;Traes_5DL_8214EA296;Traes_5AL_C4E1503E5	3.02e-05
DEG11	GO:0016117	carotenoid biosynthetic process	147	17	Traes_7AL_AFA2C29C9;Traes_3AL_9C6137DAE;Traes_2BL_5E868851D;Traes_1AL_1F3DFA098;Traes_7BL_CA98655DC;Traes_3AL_834004A48;Traes_5BS_4D44AE9D6;Traes_2DL_8FE1D9E50;Traes_3B_3C949D318;Traes_6BL_F747F11B1;Traes_4AS_91D4C5213;Traes_2BS_9CB52FFC4;Traes_4BS_9CF0B2235;Traes_4DS_DD3831DB9;Traes_7DL_35DFF1FCF;Traes_2DS_4610422F7;Traes_1AL_69AE2C429	3.83e-05
DEG11	GO:0035304	regulation of protein dephosphorylation	119	15	Traes_7AL_AFA2C29C9;Traes_3B_4C1C78443;Traes_2AS_006348058;Traes_3AL_7790A4503;Traes_5AL_5D958B4C1;Traes_6BL_059E0BFB5;Traes_7BL_CA98655DC;Traes_4DL_0AEC31110;Traes_5BS_4D44AE9D6;Traes_3DL_FC0A64186;Traes_4AS_91D4C5213;Traes_2DS_45792D4B1;Traes_7DL_35DFF1FCF;Traes_2DS_4610422F7;Traes_7AL_9578D90B1	3.94e-05
DEG11	GO:0006801	superoxide metabolic process	27	7	Traes_2DS_3C3A2A12A;Traes_2BL_7BF340BAE;Traes_2BS_6015BC7C6;TRINITY_DN119728_c0_g1_i2;Traes_2AS_529825553;Traes_2AL_D0D84176E;Traes_2DL_F48387F4E	4.61e-05
DEG11	GO:0071484	cellular response to light intensity	3	3	Traes_7AS_9E64AEFF8;Traes_7BS_3C649CF2D;Traes_7DS_DA68E00EB	5.2e-05
DEG11	GO:0030154	cell differentiation	166	18	Traes_4DL_B70EAE46C;Traes_1DL_A5EF9FEF0;Traes_3AL_84EE0045F;Traes_2AS_006348058;Traes_2BL_5E868851D;Traes_1AL_86EFC2804;Traes_3B_6AADB44BF;Traes_5BS_4D44AE9D6;Traes_1BL_804FC5C57;Traes_2DL_2C401100E;Traes_4BL_A0A7F2AEC;Traes_2DL_8FE1D9E50;Traes_2DS_45792D4B1;Traes_4DS_DD3831DB9;Traes_4BS_9CF0B2235;Traes_3DL_49C0AAC79;Traes_5DL_82E82F8F9;Traes_1AL_69AE2C429	5.43e-05
DEG11	GO:0007029	endoplasmic reticulum organization	7	4	Traes_1BL_B652EDEF0;Traes_1DL_09C78ED4B;Traes_1BL_6956EAF2D1;Traes_1AL_4DA7AF7E5	6.2e-05
DEG11	GO:0019344	cysteine biosynthetic process	184	19	Traes_5AL_A33DF5E3A;Traes_3B_4C1C78443;Traes_5DL_21FAEB45B;Traes_1BS_D3FD8CC9D;Traes_3AL_B37D1E415;Traes_6BS_ED26EBC6C;Traes_7DS_3AE981140;Traes_6BL_92B298585;Traes_1BS_F7B1A6268;Traes_4DL_0AEC31110;Traes_3B_D88E04B94;Traes_5DL_17E38786F;Traes_6DL_9EAD67179;Traes_7AS_9DF135C9F;Traes_1AS_70E8717D0;Traes_5BL_CE7069050;Traes_4BS_9CF0B2235;Traes_4DS_DD3831DB9;Traes_5DL_0B9D9873C	6.67e-05
DEG11	GO:0009086	methionine biosynthetic process	126	15	TRINITY_DN121093_c0_g2_i1;Traes_2DS_7EED3DA96;TRINITY_DN121093_c0_g1_i1;Traes_3B_D26AD2755;Traes_6BL_BA1AE49D6;Traes_3DL_AA0DB4288;Traes_4DS_2A13108A6;Traes_5DS_1BD5492E6;Traes_5BL_B58E08F2F;Traes_7DS_75D55B29C;Traes_3AL_3C34612F1;Traes_5BS_E431D5D9D;Traes_2DS_AC885F2A7;Traes_4DL_6063F821A;Traes_2AL_4AC81B887	7.67e-05
DEG11	GO:0019253	reductive pentose-phosphate cycle	61	10	Traes_5AL_A33DF5E3A;Traes_5DL_17E38786F;TRINITY_DN105978_c0_g2_i1;Traes_3B_71DAC7F5D;TRINITY_DN102247_c0_g1_i1;Traes_4AS_91D4C5213;TRINITY_DN109535_c0_g1_i2;TRINITY_DN115307_c1_g1_i2;Traes_5AL_282E51555;Traes_5BL_8E1A52A4F	8.2e-05
DEG11	GO:0019243	methylglyoxal catabolic process to D-lactate via S-lactoyl-glutathione	99	13	Traes_6AL_24A5FC5D9;Traes_4BL_3E90C89A81;Traes_6BL_CD5BDF8F7;Traes_4BL_9F958C426;Traes_5AL_632F49251;Traes_7BL_C1D13A72E;Traes_2AL_59DCC909C;Traes_4DL_14C557C45;Traes_4DL_95C082614;Traes_1BS_B47CA2FE6;Traes_7DS_75D55B29C;Traes_2DL_AF5A34E29;Traes_7BS_D32492071	8.26e-05
DEG11	GO:0048193	Golgi vesicle transport	145	16	Traes_2AS_7A69AF0D3;Traes_1BL_07898F3B2;Traes_4DL_E98212880;Traes_5DL_21FAEB45B;Traes_3AL_B9EDE61D1;Traes_4AS_B131F9A08;Traes_1BL_942C3A057;Traes_4DL_DFF375AA3;Traes_7BS_5B77AF84C;Traes_5AL_B5BC73E2C;Traes_3DS_FFCC9EC74;Traes_4AS_36E4EA43D;Traes_7AS_81A2227B3;Traes_5BL_CE7069050;Traes_4BL_984662B70;Traes_7AS_4FD818131	0.000112
DEG11	GO:0006850	mitochondrial pyruvate transport	15	5	Traes_2AL_F6F167BB3;Traes_7DS_A2AC92912;Traes_2BL_E850CB451;Traes_4AL_A817C78D7;Traes_7AS_887C5E8C5	0.000159
DEG11	GO:0001510	RNA methylation	182	18	Traes_5DL_C6660197E;Traes_3B_09A095059;Traes_5DL_409592289;Traes_5AS_D69D7E49A;Traes_7BS_777909F81;Traes_4AL_44B08D112;Traes_5BS_B8C03A27E;Traes_5AL_A6AF78807;Traes_5DL_DF387C99F;Traes_4AL_E8EEC0D6E;Traes_7BL_AB6A0A43A;Traes_7AS_C9C8CB3B2;Traes_3AS_6FFA0FCD0;Traes_3DS_18BE9C273;Traes_7AS_FB6AFE6AC;Traes_1DL_69D4A3E8B;Traes_5BL_46BE940B0;Traes_1AS_09AF70829	0.000177
DEG11	GO:0009832	plant-type cell wall biogenesis	44	8	Traes_5BL_B58E08F2F;Traes_5BS_7147F1AEC;Traes_5DS_28949833C;Traes_3B_71F9366F2;Traes_1DL_7C1539354;Traes_5AS_AC1875866;Traes_6AS_F88248906;Traes_4DL_C06FA1A5C	0.000199
DEG11	GO:0010028	xanthophyll cycle	4	3	Traes_4DS_12E3A8F5C;Traes_2DL_8FE1D9E50;Traes_2BL_5E868851D	0.000202
DEG11	GO:0034551	mitochondrial respiratory chain complex III assembly	4	3	Traes_5DL_720ADD02C1;Traes_5DL_916484309;Traes_5BL_583367DC9	0.000202
DEG11	GO:0009102	biotin biosynthetic process	4	3	Traes_7AS_4DE0F499E;Traes_7BS_37DA0CF6B;Traes_7DS_9552FA4F0	0.000202
DEG11	GO:0006166	purine ribonucleoside salvage	9	4	TRINITY_DN112480_c1_g2_i1;Traes_6BL_F87B13A5F;Traes_6BL_2BE998DC5;Traes_5BS_1012AD486	0.00021
DEG11	GO:0006546	glycine catabolic process	69	10	Traes_5AL_A33DF5E3A;Traes_5DL_17E38786F;Traes_4BL_3E90C89A81;Traes_3DL_A6F32E158;Traes_2DL_8FE1D9E50;Traes_6BS_04456A8F7;Traes_2BL_5E868851D;Traes_3B_30EBACC7A;Traes_2BL_D90CBBD96;Traes_4DL_95C082614	0.000236
DEG11	GO:0009073	aromatic amino acid family biosynthetic process	110	13	Traes_6BS_6D87FC5DE;Traes_5DL_2A1A062CD;Traes_6AS_D49E14BD2;Traes_5DL_4FB0ED212;Traes_5AL_BF01C6FA6;Traes_6BL_059E0BFB5;Traes_4DL_0AEC31110;Traes_5DL_3176706F3;Traes_1AL_82B241CB7;Traes_1DL_E8A013599;Traes_5AL_0C73C50BA;Traes_4BS_9CF0B2235;Traes_4DS_DD3831DB9	0.000242
DEG11	GO:0042823	pyridoxal phosphate biosynthetic process	25	6	Traes_4AL_FFDF5CB01;Traes_2BL_C7F69725E;Traes_4BS_34C44F453;Traes_4BL_E4AC3BD4E;Traes_6AS_F913347E9;Traes_2DL_B7DDF88FA	0.000259
DEG11	GO:0006301	postreplication repair	26	6	Traes_3B_787FB202E;Traes_2AL_F6F167BB3;Traes_2BL_E850CB451;Traes_3DL_095D89D8B;Traes_4DL_6063F821A;Traes_6BS_B1952FFF1	0.000326
DEG11	GO:0030091	protein repair	18	5	Traes_1BL_914F834BA;Traes_1AL_6D96CA4ED;Traes_6BL_36D85F9BC;TRINITY_DN120043_c6_g1_i1;Traes_2DL_C37A6067E	0.000412
DEG11	GO:0009658	chloroplast organization	213	19	Traes_5AL_A33DF5E3A;Traes_6BS_7ED09436A;Traes_5DL_F09035AC5;Traes_3DL_4649CC7A8;Traes_1DL_61F65C53B;Traes_3AL_BB29D71B9;Traes_5DL_4FB0ED212;Traes_1BL_D5BD77BE5;Traes_6BL_059E0BFB5;Traes_5DS_8B5C7905E;Traes_4DL_5A9B01657;Traes_5DL_17E38786F;Traes_5BS_4D44AE9D6;Traes_4AS_519B67360;Traes_1AL_6C8AFF407;Traes_4BL_9BA5AB82C;Traes_5AL_0C73C50BA;Traes_6BL_2936220F5;Traes_3B_B2BB8874A	0.000445
DEG11	GO:0006626	protein targeting to mitochondrion	103	12	Traes_4AL_E8EEC0D6E;Traes_5DL_409592289;Traes_1DL_77310E2B1;Traes_2AS_26774127B;Traes_7BL_C1D13A72E;Traes_4AS_519B67360;Traes_7DS_83F809A1E;Traes_4BL_9BA5AB82C;Traes_7AS_A5D2235F6;Traes_1BL_E37B4F145;Traes_5BL_46BE940B0;Traes_4DL_5A9B01657	0.000473
DEG11	GO:0018343	protein farnesylation	5	3	Traes_3AL_4BD29E68D;Traes_3DL_CD3977BE8;Traes_3B_92A33DD39	0.000491
DEG11	GO:0006414	translational elongation	104	12	Traes_7BL_B8F8E0C68;Traes_7AL_7C3AF19DC;Traes_2DL_F311FFC60;Traes_2BS_7F29300C6;Traes_7DL_1CBD5E967;Traes_7AL_BC00B0A9F;Traes_2BL_62EEAC62E;Traes_2DS_F098FAACB;Traes_7AL_A1EA63AD2;Traes_7DL_300C570AD;Traes_2AL_065CDBD34;TRINITY_DN94897_c0_g1_i2	0.000517
DEG11	GO:0009734	auxin-activated signaling pathway	216	19	Traes_2AL_10DA5FD50;Traes_5BS_CCCD15209;Traes_5BL_67E73FC97;Traes_5AS_7C1851556;TRINITY_DN113759_c0_g1_i1;Traes_6BS_444DFA94E;Traes_7DL_55ADB3528;Traes_7AL_4878FA904;TRINITY_DN104916_c0_g1_i2;Traes_5DL_5889C544A;Traes_7DL_01578227E;TRINITY_DN121995_c1_g1_i1;Traes_5AS_B39049539;TRINITY_DN108367_c1_g1_i1;Traes_5BL_9301BD154;Traes_7BL_9DF8CF57F;Traes_5AS_FA425CC52;Traes_5DL_C2F7D9273;Traes_5DS_76A4D…	0.000528
DEG11	GO:0044070	regulation of anion transport	51	8	Traes_3DS_AA1B3986C;Traes_4BL_89CE41009;Traes_4DL_49D7C179B;Traes_5DL_469B4E877;Traes_4DL_87A59704D;Traes_3B_D7C78F144;TRINITY_DN119501_c0_g1_i1;Traes_4BL_90C023CF9	0.000568
DEG11	GO:0006730	one-carbon metabolic process	51	8	Traes_1BL_BF21B0778;Traes_1DL_D3AEF0EB6;Traes_2BL_185ED969B;Traes_6DL_F980A7D9A;Traes_2DL_342FDBCBD;Traes_2DL_488816050;Traes_2AL_44855EDCA;TRINITY_DN124806_c0_g1_i2	0.000568
DEG11	GO:0006661	phosphatidylinositol biosynthetic process	93	11	Traes_5DL_BA6A0FC20;Traes_7BL_F18A4FF4F;Traes_4BL_E4445BC35;Traes_5BS_BEDEE76B6;Traes_3AL_BEE5B84CE;Traes_1BL_B652EDEF0;Traes_5AL_08480BD21;Traes_1DL_CC4D484BB;Traes_1DL_09C78ED4B;Traes_1AL_4DA7AF7E5;Traes_5DS_89B3C55F5	0.000706
DEG11	GO:0032504	multicellular organism reproduction	30	6	Traes_5DL_28CE15993;Traes_5AL_A33DF5E3A;Traes_5DL_17E38786F;Traes_1BL_03AD1C12F;Traes_5BL_F4A78F74C;Traes_1DL_2784C3306	0.000739
DEG11	GO:0006086	acetyl-CoA biosynthetic process from pyruvate	12	4	Traes_5AL_0B9E87942;Traes_7BS_DFBCA4DDF;Traes_7AS_3F23CF0B6;Traes_5BL_904E192A8	0.000755
DEG11	GO:0009414	response to water deprivation	109	12	Traes_1DL_05B2D4ED0;Traes_7AS_9E64AEFF8;Traes_7BS_3C649CF2D;Traes_3AL_4BD29E68D;Traes_1DL_0B2F8C935;Traes_7DS_DA68E00EB;Traes_3DL_CD3977BE8;Traes_3B_92A33DD39;Traes_1BL_EC48F290A;Traes_1BL_369772869;Traes_1AL_7EA7390C0;Traes_1BL_1C3F70DC6	0.00079
DEG11	GO:0051604	protein maturation	67	9	Traes_4AL_E8EEC0D6E;Traes_2DS_7EED3DA96;Traes_4BS_FC1DB7643;Traes_5DL_409592289;Traes_7AS_A5D2235F6;Traes_5BL_46BE940B0;Traes_7AL_9578D90B1;Traes_4DS_20734641C;Traes_4AL_C05CDAE1A	0.000844
DEG11	GO:0006122	mitochondrial electron transport, ubiquinol to cytochrome c	31	6	Traes_6BL_A09957291;Traes_5DL_02DC1BE45;Traes_4DS_4A9D58159;Traes_5AL_51BC20B3D;TRINITY_DN124494_c6_g2_i1;Traes_5BL_B098BF807	0.000888
DEG11	GO:0006564	L-serine biosynthetic process	21	5	Traes_7BS_A9827E366;Traes_4AS_9ECDC8629;Traes_7DL_9BF0E788C;Traes_7BL_B5491A48C;Traes_7AL_95C81BBBF	0.000892
DEG11	GO:0042793	transcription from plastid promoter	126	13	Traes_7AL_AFA2C29C9;Traes_2AS_006348058;Traes_6BL_059E0BFB5;Traes_4DL_0AEC31110;Traes_7BL_CA98655DC;Traes_5BS_4D44AE9D6;Traes_6BL_F747F11B1;Traes_1AL_6C8AFF407;Traes_2DS_45792D4B1;Traes_7DL_35DFF1FCF;Traes_2DS_4610422F7;Traes_7AL_9578D90B1;Traes_1AL_69AE2C429	0.000901
DEG11	GO:0000394	RNA splicing, via endonucleolytic cleavage and ligation	126	13	Traes_2DS_7EED3DA96;Traes_4AL_0508F4210;Traes_3B_D26AD2755;Traes_6BL_BA1AE49D6;Traes_3DL_AA0DB4288;Traes_1AS_228DFDD0F;Traes_4DS_2A13108A6;Traes_5BL_B58E08F2F;Traes_7DS_75D55B29C;Traes_3AL_3C34612F1;Traes_2DS_AC885F2A7;Traes_4DL_6063F821A;Traes_2AL_4AC81B887	0.000901
DEG11	GO:0030003	cellular cation homeostasis	68	9	Traes_4DS_702191D74;Traes_3B_E91A0554B;Traes_4AL_0DDEE181D;Traes_3AL_3C34612F1;Traes_4AS_91D4C5213;Traes_4AL_37B6D6FC3;Traes_3AL_B60854C6F;Traes_4BS_165612CC9;Traes_3DL_AA0DB4288	0.00094
DEG11	GO:0033617	mitochondrial respiratory chain complex IV assembly	6	3	Traes_7BL_C1D13A72E;Traes_2AL_ABF6805E9;Traes_2DL_1D993E896	0.000955
DEG11	GO:0010117	photoprotection	6	3	Traes_7AS_9E64AEFF8;Traes_7BS_3C649CF2D;Traes_7DS_DA68E00EB	0.000955
DEG11	GO:0009773	photosynthetic electron transport in photosystem I	97	11	Traes_7DL_CBB030248;Traes_4DL_B70EAE46C;Traes_3B_75A9A1869;Traes_7DL_BC3073792;Traes_6DL_9EAD67179;Traes_7BL_44F199ED8;Traes_7AS_9E64AEFF8;Traes_7BS_3C649CF2D;Traes_7DS_DA68E00EB;Traes_4AS_91D4C5213;Traes_5DS_8B5C7905E	0.0010062
DEG11	GO:0009269	response to desiccation	22	5	Traes_5DL_21FAEB45B;Traes_4AS_4517F1EE9;TRINITY_DN78918_c0_g1_i1;Traes_5BL_CE7069050;Traes_3B_4F509404E	0.00111863
DEG11	GO:0019760	glucosinolate metabolic process	23	5	Traes_5AL_0DF1E3B47;Traes_4AS_FD1BF59C6;Traes_3B_3C949D318;Traes_3AL_9C6137DAE;Traes_4DL_8B9AA5520	0.00138568
DEG11	GO:0009735	response to cytokinin	46	7	Traes_1DL_7A2A028A3;Traes_1BL_78CEA8ED2;Traes_1AL_178EFD20C;Traes_5BL_CE7069050;Traes_5BL_C1F897A4A;Traes_6AS_D49E14BD2;Traes_1DL_69D4A3E8B	0.00149785
DEG11	GO:0009439	cyanate metabolic process	7	3	Traes_1BL_CAB6FC379;Traes_1DL_7F36F803A;Traes_1AL_136EC2A52	0.00162557
DEG11	GO:0009407	toxin catabolic process	74	9	Traes_4DL_DFF375AA3;Traes_4AS_36E4EA43D;Traes_3AL_E8C6D2761;Traes_4AS_519B67360;Traes_4BL_9BA5AB82C;Traes_5DL_8214EA296;Traes_5AL_C4E1503E5;Traes_5AL_8897C02C7;Traes_4DL_5A9B01657	0.00172806
DEG11	GO:0006413	translational initiation	186	16	Traes_5AL_55BB0BEFC;Traes_4DL_EAF90696F;Traes_2BL_89B629D3F;Traes_4AS_1D24D36C4;Traes_4DL_8C52891DC;Traes_4AS_CB1A8B581;Traes_3DS_A0D34864C;Traes_7DL_186A707C8;Traes_1DL_D974A0F4A;Traes_2BS_4A4C9BD80;Traes_4BL_FBEB828CD;Traes_2BS_55D17B222;TRINITY_DN111718_c1_g1_i3;Traes_6BS_10DAE1BE4;Traes_7BL_76462D577;Traes_3AS_1E2A7853C	0.00176256
DEG11	GO:0009744	response to sucrose	137	13	Traes_5AS_C2329FC49;Traes_3B_75A9A1869;Traes_3DL_AF83C08AC;Traes_3AL_517E3BA78;Traes_7AS_9E64AEFF8;Traes_7DS_DA68E00EB;Traes_6BS_04456A8F7;Traes_7DS_479D8CB9E;Traes_7DL_CBB030248;Traes_5BL_4F4E0B862;Traes_7AL_DB96A5939;Traes_7BS_3C649CF2D;Traes_3AL_30C75BD01	0.00193791
DEG11	GO:0006633	fatty acid biosynthetic process	356	25	Traes_5BL_E9C760122;Traes_4DL_CE24009DC;TRINITY_DN109830_c0_g1_i2;Traes_1DL_919446FA8;Traes_7BS_49101E7F11;Traes_5AL_CEEDF43FC;Traes_7AS_924F035CB;Traes_5DL_23362968A;Traes_1BL_6E1D79D78;Traes_1BL_9908E325A;Traes_4AS_424A4DD16;Traes_1BL_ECFAFD376;Traes_2AL_A711DF57E1;Traes_4DS_4DD992DAD;Traes_1DL_FF4A6C312;Traes_7DL_CB741047A;Traes_5AL_BBFE7756D;Traes_1AL_C65571370;Traes_1AL_429AA3929;Traes_1BL_A…	0.00211648
DEG11	GO:0009684	indoleacetic acid biosynthetic process	50	7	Traes_5AL_A33DF5E3A;Traes_5DL_D4B47443B;Traes_5DL_17E38786F;Traes_5BL_DB38D1FC7;Traes_5AL_BF01C6FA6;Traes_6BL_92B298585;Traes_4DL_0AEC31110	0.00245611
DEG11	GO:0009415	response to water	26	5	Traes_6DL_134445958;TRINITY_DN40155_c0_g2_i1;Traes_6DL_B28B5501C;Traes_6DL_518F5BCCC;TRINITY_DN75173_c0_g1_i1	0.0024685
DEG11	GO:0009870	defense response signaling pathway, resistance gene-dependent	8	3	Traes_3B_09A095059;Traes_3AS_6FFA0FCD0;Traes_3DS_18BE9C273	0.00252871
DEG11	GO:0006108	malate metabolic process	51	7	Traes_3DL_2EC34A349;Traes_1BL_BD3E22844;Traes_1AL_A47D32D30;Traes_1DL_A91B639E3;Traes_1BL_A3626956E;Traes_1AL_D2049E4A2;Traes_3B_7779FCCA8	0.00275644
DEG11	GO:0019430	removal of superoxide radicals	27	5	Traes_2DS_3C3A2A12A;Traes_2BS_6015BC7C6;Traes_2AS_529825553;Traes_2AL_D0D84176E;Traes_2DL_F48387F4E	0.00293733
DEG11	GO:0005985	sucrose metabolic process	52	7	Traes_7AL_5F21F6932;TRINITY_DN93013_c0_g1_i1;Traes_4BS_D4D9B5E3E;Traes_7BS_182F2A1F1;Traes_7AS_2742DDF6C;Traes_4AS_91D4C5213;Traes_7DL_9D207AC31	0.00308412
DEG11	GO:0043161	proteasome-mediated ubiquitin-dependent protein catabolic process	67	8	Traes_5DL_28CE15993;Traes_5DL_3911A290A;Traes_2DL_8CE2F9147;Traes_5BL_F4A78F74C;Traes_5BL_B5EA0E18F;Traes_5DL_8214EA296;Traes_6BS_3B5698FF2;Traes_5AL_C4E1503E5	0.00344287
DEG11	GO:0009749	response to glucose	40	6	Traes_5AS_C2329FC49;Traes_7AL_DB96A5939;Traes_3DL_AF83C08AC;Traes_3AL_517E3BA78;Traes_6BS_04456A8F7;Traes_7DS_479D8CB9E	0.00347887
DEG11	GO:0006569	tryptophan catabolic process	40	6	Traes_5AL_A33DF5E3A;Traes_5DL_D4B47443B;Traes_5DL_17E38786F;Traes_5BL_DB38D1FC7;Traes_5AL_BF01C6FA6;Traes_4DL_0AEC31110	0.00347887
DEG11	GO:0006655	phosphatidylglycerol biosynthetic process	98	10	Traes_7BL_4F3B7D4EC;Traes_5DL_3176706F3;Traes_1DL_23A4CD4C6;Traes_5DL_2A1A062CD;Traes_2DL_8FE1D9E50;Traes_2DL_7AC031AD8;Traes_2BL_5E868851D;Traes_2BS_229EBC317;Traes_1DL_2F449E91B;Traes_1AL_53A23A5D8	0.00367291
DEG11	GO:0016444	somatic cell DNA recombination	41	6	Traes_5DL_2E700FDD1;Traes_5DL_28CE15993;Traes_1AS_1767811A6;Traes_1BL_03AD1C12F;Traes_5BL_F4A78F74C;Traes_1DL_2784C3306	0.0039484
DEG11	GO:0010155	regulation of proton transport	99	10	Traes_7DL_CBB030248;Traes_3B_75A9A1869;Traes_7AS_9E64AEFF8;Traes_7BS_3C649CF2D;Traes_7DL_186A707C8;Traes_7DS_DA68E00EB;Traes_3AL_30C75BD01;Traes_7BL_76462D577;Traes_6BL_059E0BFB5;Traes_6AS_F88248906	0.00395169
DEG11	GO:0070084	protein initiator methionine removal	10	3	Traes_6BL_80A83E600;Traes_7BS_02AD36356;Traes_2AL_F8F55F0A3	0.00512286
DEG11	GO:0006972	hyperosmotic response	44	6	Traes_2DS_0C2CD237A;Traes_2AL_08822A7AE;Traes_3AS_5B7E5A95F;Traes_2BS_3425A3A75;Traes_2BS_DAF63D40E;Traes_2AS_7B0F31404	0.00563871
DEG11	GO:0006165	nucleoside diphosphate phosphorylation	20	4	Traes_1AL_1538AC680;Traes_1BL_ACC9DDA86;Traes_1BL_F1066854B;Traes_1DL_DC7BDE229	0.00581783
DEG11	GO:0006183	GTP biosynthetic process	20	4	Traes_1AL_1538AC680;Traes_1BL_ACC9DDA86;Traes_1BL_F1066854B;Traes_1DL_DC7BDE229	0.00581783
DEG11	GO:0006228	UTP biosynthetic process	20	4	Traes_1AL_1538AC680;Traes_1BL_ACC9DDA86;Traes_1BL_F1066854B;Traes_1DL_DC7BDE229	0.00581783
DEG11	GO:0006241	CTP biosynthetic process	20	4	Traes_1AL_1538AC680;Traes_1BL_ACC9DDA86;Traes_1BL_F1066854B;Traes_1DL_DC7BDE229	0.00581783
DEG11	GO:0010304	PSII associated light-harvesting complex II catabolic process	20	4	Traes_7AL_AFA2C29C9;Traes_7DL_35DFF1FCF;Traes_2DS_4610422F7;Traes_7BL_CA98655DC	0.00581783
DEG11	GO:0045040	protein import into mitochondrial outer membrane	11	3	Traes_3B_B5966F991;Traes_3DL_2F6E2A1EA;Traes_3AL_BC81D5BF3	0.00684956
DEG11	GO:0045226	extracellular polysaccharide biosynthetic process	11	3	Traes_6BL_E07C0BA55;Traes_6AL_C8DFF7384;Traes_5BS_588EC0AC7	0.00684956
DEG11	GO:0006833	water transport	77	8	Traes_2DS_0C2CD237A;Traes_2AL_08822A7AE;Traes_5DS_28949833C;Traes_3AS_5B7E5A95F;Traes_2BS_3425A3A75;Traes_2BS_DAF63D40E;Traes_2AS_7B0F31404;Traes_5AS_AC1875866	0.00801934
DEG11	GO:0055072	iron ion homeostasis	22	4	Traes_3AL_D4B990E17;Traes_6BL_ABB3BA783;Traes_1AL_85C47127F;Traes_3DL_C3C92DF10	0.00827877
DEG11	GO:0007140	male meiosis	22	4	Traes_5DL_28CE15993;Traes_1BL_03AD1C12F;Traes_5BL_F4A78F74C;Traes_1DL_2784C3306	0.00827877
DEG11	GO:0006422	aspartyl-tRNA aminoacylation	12	3	Traes_5DL_C498CD5E6;Traes_5AL_48666BBE9;Traes_5BL_00F92EE5C	0.00888124
DEG11	GO:0006073	cellular glucan metabolic process	79	8	Traes_7DL_BD41F4558;Traes_7DL_0F8CC5C5A;Traes_2AL_8DF1244C4;Traes_7BL_8A421AAB2;Traes_1BL_EE4652640;TRINITY_DN121570_c5_g1_i8;Traes_2BL_232323148;Traes_7DL_EA47C359F	0.00931789
DEG11	GO:0016556	mRNA modification	130	11	Traes_4DL_B70EAE46C;Traes_6AL_8A3670D39;Traes_5BS_60260F0EB;Traes_2AL_742AA9C87;Traes_2DL_7AC031AD8;Traes_5AS_67F33703C;Traes_1DL_9FE4D295D;Traes_5AL_7DEA4BC8C;Traes_2AS_18BA58F8D;Traes_7DL_E72E480E5;Traes_6BL_059E0BFB5	0.00970299
DEG11	GO:0010466	negative regulation of peptidase activity	36	5	Traes_3AS_1DD0D7B7A;Traes_3B_106795328;Traes_3DL_D174E1D63;Traes_1BL_BEEBE83B7;Traes_3AL_8BBF67A63	0.0104018
DEG11	GO:0051607	defense response to virus	36	5	Traes_7BS_49101E7F11;Traes_7AS_924F035CB;Traes_4BL_701A1200E;Traes_7DS_C22C5B2BB;Traes_7AL_9578D90B1	0.0104018
DEG11	GO:0009266	response to temperature stimulus	50	6	Traes_2DS_0C2CD237A;Traes_2AL_08822A7AE;Traes_3AS_5B7E5A95F;Traes_2BS_3425A3A75;Traes_2BS_DAF63D40E;Traes_2AS_7B0F31404	0.0105113
DEG11	GO:0070838	divalent metal ion transport	65	7	Traes_4DS_702191D74;Traes_3B_E91A0554B;Traes_4AL_0DDEE181D;Traes_4AS_91D4C5213;Traes_4AL_37B6D6FC3;Traes_3AL_B60854C6F;Traes_4BS_165612CC9	0.0105751
DEG11	GO:0009737	response to abscisic acid	168	13	Traes_1DL_05B2D4ED0;Traes_5DL_5B0D1B92A;Traes_7AS_4E9AB3A15;Traes_6BL_80A83E600;Traes_3AL_4BD29E68D;Traes_3DL_CD3977BE8;Traes_3B_92A33DD39;Traes_7DS_62264B1E9;Traes_4DL_56D1293B3;Traes_1BL_EC48F290A;Traes_1BL_369772869;Traes_2AS_048E13951;Traes_1AL_7EA7390C0	0.010726
DEG11	GO:0010204	defense response signaling pathway, resistance gene-independent	13	3	Traes_3B_09A095059;Traes_3AS_6FFA0FCD0;Traes_3DS_18BE9C273	0.0112283
DEG11	GO:0007021	tubulin complex assembly	13	3	Traes_5AS_611DC1475;Traes_5BS_03FA39523;Traes_5DS_567F56310	0.0112283
DEG11	GO:0007059	chromosome segregation	51	6	Traes_5DL_28CE15993;Traes_2AS_1ABF3D401;Traes_7AL_4DAAB4C8D;Traes_1BL_03AD1C12F;Traes_5BL_F4A78F74C;Traes_1DL_2784C3306	0.0115453
DEG11	GO:0009695	jasmonic acid biosynthetic process	67	7	Traes_4DL_CE24009DC;Traes_4BL_3E90C89A81;Traes_2DL_8FE1D9E50;Traes_2BL_5E868851D;Traes_5DL_BA4FE0FDA;Traes_3DL_F6C6B9B14;Traes_4DL_95C082614	0.0123932
DEG11	GO:0048653	anther development	38	5	Traes_3AS_97D1575E8;Traes_5BL_B58E08F2F;Traes_4AL_0DDEE181D;Traes_7AS_4DE0F499E;Traes_7DS_9552FA4F0	0.0130286
DEG11	GO:0032204	regulation of telomere maintenance	53	6	Traes_5DL_28CE15993;Traes_2DS_7EED3DA96;Traes_1BL_03AD1C12F;Traes_5BL_F4A78F74C;Traes_1DL_2784C3306;Traes_4DL_A15D3AA00	0.0138245
DEG11	GO:0043247	telomere maintenance in response to DNA damage	53	6	Traes_5DL_28CE15993;Traes_2DS_7EED3DA96;Traes_1BL_03AD1C12F;Traes_5BL_F4A78F74C;Traes_1DL_2784C3306;Traes_4DL_A15D3AA00	0.0138245
DEG11	GO:0007020	microtubule nucleation	53	6	Traes_5BS_7147F1AEC;Traes_7AS_4DE0F499E;Traes_2DS_3C86AE7EA;Traes_2AS_604AB70CC;Traes_7DS_9552FA4F0;Traes_6BS_ED26EBC6C	0.0138245
DEG11	GO:0006621	protein retention in ER lumen	14	3	Traes_7AS_B26D9E2E0;Traes_1DL_0B2F8C935;Traes_1BL_1C3F70DC6	0.0138986
DEG11	GO:0006556	S-adenosylmethionine biosynthetic process	26	4	Traes_6DL_A5FDD2415;Traes_6DL_F980A7D9A;Traes_6AL_C23861D1C;TRINITY_DN121018_c5_g1_i3	0.015038
DEG11	GO:0030163	protein catabolic process	70	7	Traes_7BL_1B45C352B;Traes_6AS_7ACD8E491;Traes_2DS_18CF9366C;Traes_7DL_E87B15560;TRINITY_DN114361_c0_g1_i1;Traes_7AL_EA1DE71E6;Traes_2BS_F80549151	0.0155269
DEG11	GO:0006825	copper ion transport	27	4	Traes_7BL_C1D13A72E;Traes_5BL_9C92722E3;Traes_7AL_4C5A18F7C;Traes_5DL_A80E1EDE7	0.0171424
DEG11	GO:0009750	response to fructose	88	8	Traes_5AS_C2329FC49;Traes_7AL_DB96A5939;Traes_3DL_AF83C08AC;Traes_3AL_517E3BA78;Traes_5DS_28949833C;Traes_6BS_04456A8F7;Traes_7DS_479D8CB9E;Traes_5AS_AC1875866	0.017161
DEG11	GO:0015031	protein transport	685	37	Traes_5DL_C6660197E;Traes_1AL_82FBE325B;Traes_4DS_97FCC25A6;Traes_5DL_46A01A4E2;Traes_5AS_92EC9E805;Traes_1DL_3322681D3;Traes_5DL_4FB0ED212;Traes_5AL_A6AF78807;Traes_5DL_A2F035707;Traes_5AL_68A0BD67A;Traes_5AL_0C73C50BA;Traes_1BL_5BCCD53AE;Traes_5BS_CDBEA9E6B;Traes_1BL_1C3F70DC6;Traes_1BL_07898F3B2;TRINITY_DN123729_c2_g4_i7;Traes_1DL_E639C3330;Traes_7AL_C8617C96B;Traes_6BL_D1E237D2D;Traes_7AS_A05…	0.0173327
DEG11	GO:0044262	cellular carbohydrate metabolic process	56	6	Traes_3DL_2EC34A349;Traes_1BL_BD3E22844;Traes_1AL_A47D32D30;Traes_1DL_A91B639E3;Traes_1AL_D2049E4A2;Traes_3B_7779FCCA8	0.0178037
DEG11	GO:0008654	phospholipid biosynthetic process	57	6	Traes_7BL_4F3B7D4EC;Traes_4AL_A63352E3A;Traes_4BL_6EDBB5BEB;TRINITY_DN106250_c0_g1_i1;Traes_1DL_2F449E91B;Traes_1AL_53A23A5D8	0.0192878
DEG11	GO:0098869	cellular oxidant detoxification	28	4	TRINITY_DN118109_c1_g1_i1;TRINITY_DN115924_c5_g6_i1;TRINITY_DN101761_c0_g1_i1;TRINITY_DN102271_c0_g1_i2	0.0194216
DEG11	GO:0051510	regulation of unidimensional cell growth	28	4	Traes_5DL_28CE15993;Traes_5DL_3911A290A;Traes_5BL_F4A78F74C;Traes_5BL_B5EA0E18F	0.0194216
DEG11	GO:0006744	ubiquinone biosynthetic process	42	5	Traes_2BL_0E26156C9;Traes_7DS_75D55B29C;Traes_4DL_9BBFDE200;Traes_2BL_CCF5C2712;Traes_7AS_921883BE6	0.0195491
DEG11	GO:0009560	embryo sac egg cell differentiation	144	11	Traes_5DL_2E700FDD1;Traes_3DL_E4F54B581;Traes_2DL_205236C6C;Traes_2DS_7EED3DA96;Traes_3AL_5BF19030A;Traes_1BL_03AD1C12F;Traes_1DL_2784C3306;Traes_4AS_0923326CE;Traes_3AL_2FBCC6D4C;Traes_3DL_1B6A5431F;Traes_2AL_5B923B0B3	0.0195967
DEG11	GO:0010411	xyloglucan metabolic process	74	7	Traes_7DL_BD41F4558;Traes_7DL_0F8CC5C5A;Traes_7DL_A6474D4D5;Traes_2AL_8DF1244C4;Traes_7AL_0A74DE5B9;TRINITY_DN121570_c5_g1_i8;Traes_2BL_232323148	0.0205282
DEG11	GO:0007030	Golgi organization	91	8	Traes_5AL_A33DF5E3A;Traes_5DL_17E38786F;Traes_2DS_0C2CD237A;Traes_2AL_08822A7AE;Traes_3AS_5B7E5A95F;Traes_2BS_3425A3A75;Traes_2BS_DAF63D40E;Traes_2AS_7B0F31404	0.0206008
DEG11	GO:0000398	mRNA splicing, via spliceosome	224	15	Traes_7AL_3368D0B07;Traes_2AL_5ABA0ABE2;Traes_2BL_1E0940508;Traes_5DL_409592289;Traes_6BS_E2D8F14C3;Traes_5AL_55BB0BEFC;Traes_7BL_A65B739B0;TRINITY_DN65364_c0_g3_i1;Traes_2DL_2A2700EEE;Traes_4AL_E8EEC0D6E;Traes_4AS_48684D448;Traes_1BL_887C24B80;Traes_4DL_CE62F16B1;Traes_7BL_AEF6873D9;Traes_5BL_46BE940B0	0.0218341
DEG11	GO:0006782	protoporphyrinogen IX biosynthetic process	29	4	Traes_4DL_A872775CE;Traes_4AS_DBB5283EB;Traes_4AS_90CC29CAA;Traes_2BL_2F3B6A70B	0.0218791
DEG11	GO:0010332	response to gamma radiation	76	7	Traes_5DL_2E700FDD1;Traes_5DL_28CE15993;Traes_2DS_7EED3DA96;Traes_1BL_03AD1C12F;Traes_5BL_F4A78F74C;Traes_1DL_2784C3306;Traes_4DL_A15D3AA00	0.0234072
DEG11	GO:0010206	photosystem II repair	17	3	Traes_2DL_490309D0E;Traes_5BS_60260F0EB;Traes_5AS_67F33703C	0.0238946
DEG11	GO:0006749	glutathione metabolic process	17	3	Traes_4AS_519B67360;Traes_4BL_9BA5AB82C;Traes_4DL_5A9B01657	0.0238946
DEG11	GO:0006914	autophagy	95	8	Traes_1BL_07898F3B2;Traes_2AS_ABEE97E5C;Traes_5BL_D02D9F87D;Traes_1DL_0B2F8C935;Traes_5AL_AA6B342E2;Traes_5DL_7D9899A98;Traes_2AL_496A24411;Traes_1BL_1C3F70DC6	0.0259113
DEG11	GO:0009790	embryo development	95	8	Traes_3DL_69F52C1A9;Traes_4BL_9F958C426;Traes_3B_67E5075B2;Traes_7BL_C1D13A72E;Traes_5DL_BA4FE0FDA;Traes_2AL_380390558;Traes_4DL_14C557C45;Traes_5BL_1187EA2151	0.0259113
DEG11	GO:0010103	stomatal complex morphogenesis	114	9	Traes_5DL_3176706F3;Traes_4DL_B70EAE46C;Traes_3DL_FC0A64186;Traes_3AL_7790A4503;Traes_3AL_B37D1E415;Traes_2AS_18BA58F8D;Traes_4BL_0A1EC345C;Traes_3B_D88E04B94;Traes_3AL_834004A48	0.027272
DEG11	GO:0009231	riboflavin biosynthetic process	31	4	TRINITY_DN102006_c1_g1_i1;Traes_4BL_5B83CE766;Traes_1BL_C1FBC1822;Traes_2DL_868EFCEB6	0.0273406
DEG11	GO:0006635	fatty acid beta-oxidation	153	11	Traes_3DL_05D824B9E;Traes_3AL_4BD29E68D;Traes_3DL_CD3977BE8;Traes_3B_92A33DD39;Traes_3B_85D1018D4;Traes_1DL_9ADA3F1CB;Traes_5DL_8214EA296;Traes_5AL_C4E1503E5;Traes_2BS_F25018815;Traes_1BL_AD1AD2198;Traes_1AS_09AF70829	0.0290266
DEG11	GO:0008652	cellular amino acid biosynthetic process	214	14	Traes_4DL_B70EAE46C;TRINITY_DN121093_c0_g2_i1;TRINITY_DN121093_c0_g1_i1;Traes_4BL_3E90C89A81;Traes_3DL_EB6A17449;Traes_1DL_93B8EB7D2;Traes_2BL_5E868851D;Traes_5AL_BF01C6FA6;Traes_4DL_95C082614;Traes_4DS_2A13108A6;Traes_5DS_1BD5492E6;Traes_2DL_8FE1D9E50;Traes_5BS_E431D5D9D;Traes_3AL_5F62B4B78	0.0309444
DEG11	GO:0016024	CDP-diacylglycerol biosynthetic process	19	3	TRINITY_DN106250_c0_g1_i1;Traes_1DL_2F449E91B;Traes_1AL_53A23A5D8	0.0322248
DEG11	GO:0010189	vitamin E biosynthetic process	19	3	Traes_3B_4C1C78443;Traes_6BL_2D9A7C389;TRINITY_DN95176_c0_g1_i1	0.0322248
DEG11	GO:0006378	mRNA polyadenylation	19	3	Traes_7BL_E9F197D4B;Traes_1DL_62C123C10;Traes_1AL_776DD66A8	0.0322248
DEG11	GO:0018342	protein prenylation	19	3	Traes_3AL_4BD29E68D;Traes_3DL_CD3977BE8;Traes_3B_92A33DD39	0.0322248
DEG11	GO:0000902	cell morphogenesis	48	5	Traes_1BL_07898F3B2;Traes_5AL_B5BC73E2C;Traes_5DL_21FAEB45B;Traes_5BL_CE7069050;Traes_6BS_9E4826850	0.0328172
DEG11	GO:0009117	nucleotide metabolic process	48	5	Traes_4BL_3E90C89A81;Traes_2DL_8FE1D9E50;Traes_2BL_5E868851D;Traes_1BL_531A97EB0;Traes_4DL_95C082614	0.0328172
DEG11	GO:0010564	regulation of cell cycle process	33	4	Traes_1AS_1767811A6;Traes_1BL_03AD1C12F;Traes_7DS_83F809A1E;Traes_1DL_2784C3306	0.033545
DEG11	GO:0009788	negative regulation of abscisic acid-activated signaling pathway	33	4	Traes_3AL_4BD29E68D;Traes_3DL_CD3977BE8;Traes_3B_92A33DD39;Traes_5AL_6F83AEE98	0.033545
DEG11	GO:0006399	tRNA metabolic process	82	7	Traes_3DL_4649CC7A8;Traes_3AL_BB29D71B9;Traes_5AL_0C73C50BA;Traes_1AL_6C8AFF407;Traes_6BL_2936220F5;Traes_5DL_4FB0ED212;Traes_3B_B2BB8874A	0.0336799
DEG11	GO:0006636	unsaturated fatty acid biosynthetic process	67	6	Traes_5BS_4D44AE9D6;Traes_6DL_9EAD67179;Traes_4BL_3E90C89A81;Traes_2DL_8FE1D9E50;Traes_2BL_5E868851D;Traes_4DL_95C082614	0.038908
DEG11	GO:0030042	actin filament depolymerization	35	4	Traes_5AL_2B4123631;Traes_5BL_B35A2E6B2;Traes_5AL_F1FCC41BA;Traes_5AL_DC975C4DB	0.0405028
DEG11	GO:0045036	protein targeting to chloroplast	68	6	Traes_5DL_3176706F3;Traes_7AL_7A601F3B5;Traes_1DL_7A2A028A3;Traes_5AL_0C73C50BA;Traes_5DL_4FB0ED212;Traes_7BL_B79A1EA7B	0.0413782
DEG11	GO:0010075	regulation of meristem growth	86	7	Traes_4BS_D4D9B5E3E;Traes_5BL_B58E08F2F;Traes_5BS_7147F1AEC;Traes_2AS_6C89A3064;Traes_7AS_4DE0F499E;Traes_7DL_718D4F1F6;Traes_7DS_9552FA4F0	0.0419762
DEG11	GO:0006007	glucose catabolic process	69	6	Traes_2DL_7B858F797;Traes_1BS_D3FD8CC9D;Traes_4BL_13B3CC649;Traes_7AS_4FD818131;Traes_4DL_323E0E63C;Traes_2DL_868EFCEB6	0.0439451
DEG11	GO:0006970	response to osmotic stress	52	5	Traes_2DS_0C2CD237A;Traes_2BS_3425A3A75;Traes_5DL_21FAEB45B;Traes_5BL_CE7069050;Traes_2AS_7B0F31404	0.0441655
DEG11	GO:0009862	systemic acquired resistance, salicylic acid mediated signaling pathway	88	7	Traes_2AL_10DA5FD50;Traes_5BS_4D44AE9D6;Traes_5AL_5D958B4C1;Traes_4BL_701A1200E;Traes_1DL_2F449E91B;Traes_6BL_92B298585;Traes_1AL_53A23A5D8	0.0465794
DEG11	GO:0009934	regulation of meristem structural organization	22	3	Traes_3AL_4BD29E68D;Traes_3DL_CD3977BE8;Traes_3B_92A33DD39	0.0471732
DEG11	GO:0005978	glycogen biosynthetic process	22	3	Traes_5AL_AE2EF1F20;Traes_5BL_3212A5875;Traes_5DL_CB059AB1D	0.0471732
DEG11	GO:0042138	meiotic DNA double-strand break formation	89	7	Traes_5DL_2E700FDD1;Traes_5DL_28CE15993;Traes_1BL_03AD1C12F;Traes_5BL_F4A78F74C;Traes_1DL_2784C3306;Traes_4DL_A460F5816;Traes_4DL_A15D3AA00	0.0489971
DEG12	GO:0009765	photosynthesis, light harvesting	146	24	Traes_1DL_430D91CBE;Traes_1DL_77A0F46E8;Traes_5DL_1F44EFC2C;Traes_6BS_34C603530;Traes_1BL_5ADA48D3A;Traes_5BL_5081CE9EC;Traes_6DS_51B66DB37;Traes_6DS_6FEF78A19;Traes_7BS_6606D4150;Traes_6BS_57C707F5F;Traes_6BS_1BE03792C;TRINITY_DN92865_c1_g1_i3;Traes_6BS_3343D8C16;Traes_1BL_60E2B386F;Traes_7BS_D66760EC2;Traes_5DL_343F3EE59;Traes_1BL_6CCAC095C;TRINITY_DN114258_c0_g1_i1;Traes_5BL_2C06592B7;Traes_7A…	2.66e-32
DEG12	GO:0018298	protein-chromophore linkage	291	24	Traes_1DL_77A0F46E8;Traes_5DL_1F44EFC2C;Traes_6BS_34C603530;Traes_1BL_5ADA48D3A;Traes_5BL_5081CE9EC;Traes_6DS_51B66DB37;Traes_6BL_784C950E0;Traes_6DS_6FEF78A19;Traes_7BS_6606D4150;Traes_6BS_57C707F5F;Traes_6BS_1BE03792C;TRINITY_DN92865_c1_g1_i3;Traes_6BS_3343D8C16;Traes_1BL_60E2B386F;Traes_4AL_6C152CCAE;Traes_5DL_343F3EE59;Traes_1BL_6CCAC095C;TRINITY_DN114258_c0_g1_i1;Traes_5BL_2C06592B7;Traes_7A…	7.12e-25
DEG12	GO:0015979	photosynthesis	1086	24	Traes_1DL_77A0F46E8;Traes_5DL_1F44EFC2C;Traes_6BS_34C603530;Traes_1BL_5ADA48D3A;Traes_5BL_5081CE9EC;Traes_6DS_51B66DB37;Traes_6DS_6FEF78A19;Traes_7BS_6606D4150;Traes_6BS_57C707F5F;Traes_6BS_1BE03792C;TRINITY_DN92865_c1_g1_i3;Traes_2BS_E67494A11;Traes_2AL_B54327BE8;Traes_6BS_3343D8C16;Traes_1BL_60E2B386F;Traes_5DL_343F3EE59;Traes_1BL_6CCAC095C;TRINITY_DN114258_c0_g1_i1;Traes_5BL_2C06592B7;Traes_7A…	5.64e-12
DEG12	GO:0003333	amino acid transmembrane transport	112	6	Traes_3B_AE6809985;Traes_3AL_AAF026960;Traes_3AL_994D1987E;Traes_3AL_66A14AEE5;Traes_3B_7414BB2AC;TRINITY_DN121549_c1_g3_i2	4.5e-06
DEG12	GO:0015969	guanosine tetraphosphate metabolic process	16	3	Traes_5BL_B291D258F;Traes_5DL_D4DB081FF;Traes_5AL_1124A4A10	2.81e-05
DEG12	GO:0009058	biosynthetic process	594	10	Traes_2AS_BFBD75AB4;Traes_2AS_B6BA92570;Traes_1AS_87B7A8114;Traes_2DS_13B55EFDA;Traes_2DS_BB50DEEF8;Traes_2BS_E67494A11;Traes_2DS_F3CB9CB73;Traes_2DS_BE2795214;Traes_2DS_DBD06E18F;Traes_7AL_5262BD5AE	9.57e-05
DEG12	GO:0009638	phototropism	24	3	Traes_4AL_EC7881B99;Traes_4DS_27CCFA657;Traes_6BL_784C950E0	9.94e-05
DEG12	GO:0007165	signal transduction	561	8	Traes_2BL_2A98E7B29;Traes_3B_FA4202EA3;Traes_5AS_E2C8C7949;Traes_1AS_12D250EF6;Traes_4DS_27CCFA657;Traes_1DS_35954E987;Traes_1BS_C385DE03B;Traes_4AL_6C152CCAE	0.00137664
DEG12	GO:0010264	myo-inositol hexakisphosphate biosynthetic process	64	3	Traes_1DL_A40C67163;Traes_1AL_54089444F;Traes_4DL_46E3FC1FA	0.00183218
DEG12	GO:0006631	fatty acid metabolic process	140	4	TRINITY_DN120504_c0_g1_i1;Traes_1DL_A40C67163;Traes_1AL_54089444F;Traes_5AL_115B7223F	0.00198466
DEG12	GO:0006662	glycerol ether metabolic process	97	3	Traes_2DL_FFF62E69D;Traes_3AL_6420E8378;Traes_3DL_07178E28A	0.00592213
DEG12	GO:0006184	obsolete GTP catabolic process	440	6	Traes_2BL_2A98E7B29;Traes_3B_FA4202EA3;Traes_5AS_E2C8C7949;Traes_1DL_37A17C1AC;Traes_1DL_309273C01;Traes_7AS_B81A72ADA	0.00663412
DEG12	GO:0016567	protein ubiquitination	734	8	Traes_7BS_810433832;Traes_4AL_CB1896D77;Traes_7DS_D9432246B;Traes_4DS_27CCFA657;TRINITY_DN119169_c4_g1_i2;Traes_5BL_F6A4A672F;Traes_7DS_F5A240B02;Traes_4AL_6C152CCAE	0.00692181
DEG12	GO:0006470	protein dephosphorylation	343	5	Traes_7BS_810433832;Traes_2AL_25025F27F;Traes_4BL_F23DD39E9;Traes_2DL_D91375EDB;Traes_1DL_2FF3A4FFF	0.00984104
DEG12	GO:0016556	mRNA modification	130	3	Traes_5BL_769E8EB68;Traes_3AL_D8810C80D;Traes_7BL_F55E909F8	0.0131328
DEG12	GO:0044237	cellular metabolic process	241	4	Traes_2DL_8D9F6D077;Traes_7AL_BC145287D;Traes_2DL_1C7E64067;Traes_7DL_57C54F1BB	0.0132519
DEG12	GO:0055114	oxidation-reduction process	7467	40	Traes_2DL_FFF62E69D;Traes_3DL_3E1F5426E;Traes_3DS_C5F16CED6;Traes_3B_427E8C9C5;TRINITY_DN114405_c0_g2_i1;Traes_4BL_BAFA18B1D;Traes_4AS_C318715F9;Traes_2DL_D986FD4B5;Traes_2BL_5C0BB4BED;Traes_3B_C7A224494;Traes_7DL_8D9C6DFFA;Traes_5DS_9AB468D1F;Traes_3AL_F067BB20E;Traes_3AS_4E1D92817;Traes_2AL_E0AB32412;Traes_2DL_678E7B37A;Traes_5AL_115B7223F;Traes_4BS_D83EE75E2;Traes_5BL_EB1A0D394;TRINITY_DN12050…	0.0136117
DEG12	GO:0006913	nucleocytoplasmic transport	138	3	Traes_2BL_2A98E7B29;Traes_3B_FA4202EA3;Traes_5AS_E2C8C7949	0.0153926
DEG12	GO:0016310	phosphorylation	1475	11	Traes_4AL_6B088591C;Traes_2BL_6E8764762;Traes_1DL_D3209EB84;Traes_1AS_12D250EF6;Traes_1DS_35954E987;TRINITY_DN119169_c4_g1_i2;Traes_5BL_37536803D1;Traes_3B_39C790430;Traes_1BS_C385DE03B;TRINITY_DN123741_c0_g1_i1;Traes_6DS_74F42074B	0.0244965
DEG12	GO:0000160	phosphorelay signal transduction system	204	3	Traes_1AS_12D250EF6;Traes_1DS_35954E987;Traes_4AL_72C3E1EAD	0.0419119
DEG12	GO:0009734	auxin-activated signaling pathway	216	3	Traes_7BS_810433832;Traes_2BL_95ECD7C24;Traes_1AL_B9A38E127	0.0482194
DEG13	GO:0006468	protein phosphorylation	4694	41	Traes_6BL_DFDCD5B11;Traes_5BL_04BDEB5D8;Traes_3AS_67C8451AC;Traes_6DL_8D2D914D7;Traes_2AL_3FE057E18;Traes_2AL_CB2A4BF3E;Traes_1BS_EF41B9A31;TRINITY_DN27338_c0_g1_i1;Traes_7AS_98E84ECBE;Traes_3B_2C3EC3548;Traes_3B_857714A63;Traes_3DS_3E67CC0B7;Traes_6AS_4478A363E;Traes_6AS_749D6E592;Traes_1DS_852A49732;Traes_3B_612CBFA9D;Traes_5BL_C5AB6E915;Traes_3B_BEF2FDE60;Traes_6AS_999DF6AE7;Traes_2BL_302AB26A…	8.5e-10
DEG13	GO:0009058	biosynthetic process	594	7	Traes_6AS_4D2E3A85C;Traes_6AL_67ED9DB4D;Traes_6AL_AE01DC0EA;TRINITY_DN119259_c0_g1_i1;Traes_6DL_1AEA7B869;Traes_6AS_98389F095;Traes_2DS_CAFCB73DB	0.00238214
DEG13	GO:0006470	protein dephosphorylation	343	4	Traes_2BL_D77EEE1FD;Traes_1BL_C8C8B0E77;Traes_1DS_BBF64CE87;Traes_6AS_1E3D8BB5A	0.0209614
DEG13	GO:0045893	positive regulation of transcription, DNA-templated	360	4	Traes_4DL_3B0C35205;Traes_7AL_0443F324A;Traes_6AS_3D002A9AF;Traes_6AS_79249CF85	0.024481
DEG13	GO:0009408	response to heat	221	3	Traes_6AS_A34A8593D;Traes_4AS_02B607421;Traes_3B_64150F113	0.0300551
DEG13	GO:0048544	recognition of pollen	253	3	Traes_2DL_4B90438F1;Traes_7BL_F9ECF4528;Traes_6AS_999DF6AE7	0.0421465
DEG14	GO:0009765	photosynthesis, light harvesting	146	15	Traes_5BS_C64E893BD;Traes_1AL_6E5BA9C6F;Traes_5BL_6FB7A4B58;Traes_1DL_84C15D335;Traes_4AL_84CD4FDBD;Traes_5AL_9BB3D36D2;Traes_1BL_E7A59AA9C;Traes_1BL_E38BBC0DA1;Traes_1AL_B77FFBAFC;Traes_1BL_D2EDF576B;Traes_1DL_DDBE5CFA9;Traes_1BL_F8AF96955;Traes_2AS_A18A69CB0;Traes_5DL_60C61B6C0;TRINITY_DN87278_c4_g1_i1	1.09e-30
DEG14	GO:0018298	protein-chromophore linkage	291	14	Traes_5BS_C64E893BD;Traes_1AL_6E5BA9C6F;Traes_5BL_6FB7A4B58;Traes_1DL_84C15D335;Traes_4AL_84CD4FDBD;Traes_1BL_E7A59AA9C;Traes_1BL_E38BBC0DA1;Traes_1AL_B77FFBAFC;Traes_1BL_D2EDF576B;Traes_1DL_DDBE5CFA9;Traes_1BL_F8AF96955;Traes_2AS_A18A69CB0;Traes_5DL_60C61B6C0;TRINITY_DN87278_c4_g1_i1	6.82e-24
DEG14	GO:0015979	photosynthesis	1086	15	TRINITY_DN118055_c0_g3_i1;Traes_5BS_C64E893BD;Traes_1AL_6E5BA9C6F;Traes_5BL_6FB7A4B58;Traes_1DL_84C15D335;Traes_4AL_84CD4FDBD;Traes_1BL_E7A59AA9C;Traes_1BL_E38BBC0DA1;Traes_1AL_B77FFBAFC;Traes_1BL_D2EDF576B;Traes_1DL_DDBE5CFA9;Traes_1BL_F8AF96955;Traes_2AS_A18A69CB0;Traes_5DL_60C61B6C0;TRINITY_DN87278_c4_g1_i1	1.79e-17
DEG14	GO:0055085	transmembrane transport	2098	5	Traes_1AS_3610062CB;Traes_1DL_2AA90BC28;Traes_3AS_AA4DE445B;Traes_3DS_11FE5FB8B;Traes_3AS_34F1C5448	0.00644196
DEG15	GO:0000160	phosphorelay signal transduction system	204	11	Traes_3DS_54EADDCF3;Traes_2DS_3A2D5B67D;TRINITY_DN206865_c0_g1_i1;Traes_1BS_79EF5B41A;Traes_4AS_6486B493A;Traes_4DS_A8B6C23C4;Traes_5DL_8CE2482E6;Traes_2BS_2CA9DB5DE;Traes_5BL_417551368;Traes_5AL_852A1474C;Traes_2DS_00DB0399E	7.2e-12
DEG15	GO:0009765	photosynthesis, light harvesting	146	8	Traes_1DL_90B0CF996;Traes_1AL_0F39673AF1;Traes_1DL_A6E0B4612;Traes_1DL_510806884;Traes_1BL_0D5375344;TRINITY_DN114258_c6_g4_i1;TRINITY_DN103611_c0_g1_i3;Traes_1DL_8F7356527	4.92e-09
DEG15	GO:0035556	intracellular signal transduction	173	7	Traes_4AS_6486B493A;Traes_4DS_A8B6C23C4;Traes_5DL_8CE2482E6;Traes_2BS_2CA9DB5DE;Traes_5BL_417551368;Traes_5AL_852A1474C;Traes_2DS_00DB0399E	3.64e-07
DEG15	GO:0018298	protein-chromophore linkage	291	8	Traes_1DL_90B0CF996;Traes_3DS_54EADDCF3;Traes_1AL_0F39673AF1;Traes_1DL_A6E0B4612;Traes_1DL_510806884;Traes_1BL_0D5375344;TRINITY_DN114258_c6_g4_i1;TRINITY_DN103611_c0_g1_i3	9.86e-07
DEG15	GO:0006351	transcription, DNA-templated	2217	15	Traes_3AS_82DEC629B;Traes_4AS_8A64DBE8E;Traes_5BL_456C3408A;Traes_7DS_B0D50DF2A;Traes_7AL_BFBB2AD1E;Traes_5AL_852A1474C;Traes_4DS_DA83A5E27;TRINITY_DN111646_c1_g1_i2;Traes_7AS_5B2A618A2;Traes_3B_174B7D5D2;TRINITY_DN206865_c0_g1_i1;Traes_2AL_158F8EE88;Traes_4AS_6486B493A;Traes_5DL_8CE2482E6;Traes_5BL_417551368	0.000632
DEG15	GO:0046835	carbohydrate phosphorylation	105	3	Traes_5DL_E0E9376BF;Traes_7BS_B71279232;Traes_1BS_6A84E22E2	0.00255043
DEG15	GO:0016310	phosphorylation	1475	10	Traes_7AL_F5620757F;Traes_5DL_E0E9376BF;Traes_7BL_44A22C7FC;Traes_1BS_79EF5B41A;Traes_1BS_6A84E22E2;Traes_1BL_A192B4948;Traes_1AL_A37AB3144;TRINITY_DN122129_c0_g1_i2;Traes_3B_4D61EE715;Traes_1AL_1F1744680	0.00496261
DEG15	GO:0051726	regulation of cell cycle	156	3	Traes_7AS_5B2A618A2;TRINITY_DN122129_c0_g1_i2;Traes_7DS_B0D50DF2A	0.00767909
DEG15	GO:0009611	response to wounding	157	3	Traes_4AS_512DDDECB;Traes_7AL_6312C917B;Traes_1DL_4365F7CA3	0.00781417
DEG15	GO:0006468	protein phosphorylation	4694	20	Traes_7AL_F5620757F;Traes_6BL_B363FB1EE;Traes_1BL_D20749C1D;Traes_3AS_35EA2FE84;Traes_3DS_319FC727E;Traes_6AL_7E809E5F7;Traes_2DL_520A76000;Traes_3AL_D6BFA54C3;Traes_7DL_686855EB9;Traes_5BS_F5586748C;Traes_1AL_1F1744680;Traes_5DL_7503D50CA;Traes_7BL_44A22C7FC;Traes_3AS_928B35848;Traes_5AL_B7DE48963;Traes_3DL_4C800D7B4;Traes_4DS_8290A2CC9;TRINITY_DN122129_c0_g1_i2;Traes_1BL_A192B4948;Traes_3B_4D61…	0.0176784
DEG15	GO:0006355	regulation of transcription, DNA-templated	3794	17	Traes_3AS_82DEC629B;Traes_2BS_380EC4D1E;Traes_5BL_456C3408A;Traes_4AS_8A64DBE8E;Traes_7DS_B0D50DF2A;Traes_7AL_BFBB2AD1E;Traes_5AL_852A1474C;Traes_4DS_DA83A5E27;TRINITY_DN111646_c1_g1_i2;Traes_4AS_512DDDECB;Traes_3B_174B7D5D2;TRINITY_DN206865_c0_g1_i1;Traes_2AL_158F8EE88;Traes_4AS_6486B493A;Traes_5DL_8CE2482E6;Traes_5BL_417551368;Traes_2DS_F6FBC974C	0.0181411
DEG15	GO:0015979	photosynthesis	1086	7	Traes_1DL_90B0CF996;Traes_1AL_0F39673AF1;Traes_1DL_A6E0B4612;Traes_1DL_510806884;Traes_1BL_0D5375344;TRINITY_DN114258_c6_g4_i1;TRINITY_DN103611_c0_g1_i3	0.0224286
DEG16	GO:0006526	arginine biosynthetic process	34	3	Traes_1DS_B73C8DE93;Traes_2AS_913212C56;Traes_6DL_98AA889EF1	4.52e-05
DEG16	GO:0006351	transcription, DNA-templated	2217	14	TRINITY_DN155030_c0_g1_i1;Traes_4DS_FEAA10316;TRINITY_DN120949_c4_g2_i7;Traes_5DL_91AE6CA271;Traes_3B_F880EDE81;Traes_5BL_D16B19610;Traes_3AL_E77F7C3EE;Traes_4BS_9928BD91A;Traes_2AS_7BD3963BD;Traes_2BL_CF47A74CC;Traes_5BL_ED508277A;Traes_2BS_D007D6598;Traes_6DL_FECA3FE13;Traes_5BL_0C3609EF0	0.000161
DEG16	GO:0006355	regulation of transcription, DNA-templated	3794	18	TRINITY_DN155030_c0_g1_i1;Traes_4DS_FEAA10316;TRINITY_DN120187_c0_g1_i2;Traes_2DL_F600B5FDF;TRINITY_DN120949_c4_g2_i7;Traes_5DL_91AE6CA271;Traes_3B_F880EDE81;Traes_5BL_D16B19610;Traes_3AL_E77F7C3EE;Traes_4BS_9928BD91A;Traes_5BL_ED508277A;Traes_2AS_7BD3963BD;Traes_2BL_CF47A74CC;Traes_2BS_D007D6598;Traes_5AL_A39A63F43;Traes_3DL_8FD0F859B;Traes_6DL_FECA3FE13;Traes_5BL_0C3609EF0	0.000621
DEG16	GO:0009734	auxin-activated signaling pathway	216	4	Traes_3AL_E77F7C3EE;Traes_7AS_34AF6845D1;Traes_7BS_3285CDC24;Traes_3B_F880EDE81	0.000985
DEG16	GO:0009414	response to water deprivation	109	3	Traes_7AS_34AF6845D1;Traes_7BS_3285CDC24;Traes_5BL_EC9A044BC	0.00141933
DEG16	GO:0006468	protein phosphorylation	4694	19	Traes_2AS_6DA49285E;Traes_5DL_502C1AC95;Traes_1BS_EF7A8E992;Traes_2DS_153405778;Traes_5BL_47E0179A2;Traes_7AL_F9127BBC5;Traes_5BL_64E6BD483;Traes_4DL_7C6140BA4;Traes_1BS_B0204B18D;Traes_2BL_17348AA3D;Traes_7AL_81A545A54;Traes_5DL_61ECD451B;Traes_1AL_5FFFBAB47;Traes_4DL_702BA9725;Traes_7DL_FB75EA9C3;Traes_5DL_005F556FC1;Traes_5BL_A20F4C525;Traes_5BL_12214988F;Traes_2BS_4F489C2B9	0.00275917
DEG16	GO:0016567	protein ubiquitination	734	6	Traes_7AS_34AF6845D1;Traes_7BS_3285CDC24;Traes_5BL_EC9A044BC;TRINITY_DN120187_c0_g1_i2;Traes_7BS_E04EAB5F1;Traes_2AL_A4996447D	0.00379369
DEG16	GO:0016310	phosphorylation	1475	8	Traes_7AL_81A545A54;Traes_5DL_502C1AC95;Traes_7DL_FB75EA9C3;Traes_5BL_A20F4C525;Traes_7AL_F9127BBC5;Traes_5BL_12214988F;Traes_6DL_98AA889EF1;Traes_2BS_4F489C2B9	0.0101077
DEG16	GO:0007165	signal transduction	561	4	Traes_5DL_502C1AC95;Traes_5BL_A20F4C525;Traes_5DL_6BB035C12;Traes_5BL_12214988F	0.0269222
DEG16	GO:0006952	defense response	1145	6	Traes_1DS_B73C8DE93;Traes_5BL_964089395;Traes_5AL_268DF2E10;Traes_7AS_8D34699D7;TRINITY_DN119075_c1_g1_i1;Traes_4DL_1FD62D6E2	0.0284758
DEG17	GO:0006468	protein phosphorylation	4694	148	Traes_1DL_2B87D1396;Traes_4AL_313E02864;Traes_1DL_FB90601E7;Traes_2BS_6A7A2DE84;Traes_1AL_BBDA0E877;Traes_2BL_18B3CED75;Traes_2DS_8497BBFF9;Traes_4AL_00CBA15F6;TRINITY_DN120992_c0_g1_i1;Traes_5AL_CF6660D45;Traes_1BS_14D12FE1B;Traes_2AS_080A9937C1;Traes_5AL_8D6016E0E;Traes_2AS_761D21DFA;TRINITY_DN124723_c1_g1_i4;Traes_1BS_629BAC470;Traes_3B_208E2C382;TRINITY_DN97987_c0_g1_i1;Traes_4BS_83A556A42;Tr…	3.46e-34
DEG17	GO:0030968	endoplasmic reticulum unfolded protein response	60	15	Traes_5BL_65826E1A1;Traes_7BL_625F55A12;Traes_5BL_11C8800D4;Traes_1AL_A3A29B974;Traes_4AL_52A7262C9;Traes_3B_FCC9DB6D3;Traes_4DS_51C30A490;Traes_4DS_AF2E3D847;Traes_4BS_9EF72B0BA;Traes_5DL_431CCA490;Traes_2DS_FD31C0778;Traes_5DL_412D1CEF6;Traes_4BS_B65D6CC31;Traes_5AL_CA65D53B7;Traes_5AL_D369204D3	5e-17
DEG17	GO:0006355	regulation of transcription, DNA-templated	3794	98	Traes_7AL_A8CAE984E;Traes_7BL_0C386426A;Traes_7DL_F849918EA;Traes_4DL_7CB8EC5A8;Traes_4AS_C30034054;Traes_4BS_DCA6E2BE0;Traes_3B_990298FF5;Traes_7AL_AC56CC184;Traes_5BL_0A3D332A8;Traes_5DL_431CCA490;Traes_4DS_FE38A59D0;Traes_5AL_06A6F9328;Traes_3DL_EC1DE49E1;Traes_4DS_F8FC0C699;Traes_5DL_2A286B481;Traes_4AS_6EDD5ACF7;Traes_2DS_B21FAAB66;Traes_2AL_BFB0C6D4C;Traes_3B_CDA5ADD75;Traes_1BS_EF67E5A24;T…	1.26e-16
DEG17	GO:0009867	jasmonic acid mediated signaling pathway	112	18	Traes_7BL_625F55A12;Traes_5BL_11C8800D4;Traes_1AL_A3A29B974;Traes_4AL_52A7262C9;Traes_4DL_15045954F;Traes_7DL_3CE000E38;Traes_2AL_5EFEADFB6;Traes_1AS_F3EAEC435;Traes_2DL_7DD4A39D4;Traes_4DS_51C30A490;Traes_4DS_AF2E3D847;Traes_3AS_F35CF9E65;Traes_4BS_9EF72B0BA;Traes_2DS_FD31C0778;Traes_5DL_412D1CEF6;Traes_5AL_CA65D53B7;Traes_4AS_5015DF7A2;Traes_4BS_B65D6CC31	1.73e-16
DEG17	GO:0043069	negative regulation of programmed cell death	55	14	Traes_7BL_625F55A12;Traes_5BL_11C8800D4;Traes_1AL_A3A29B974;Traes_4AL_52A7262C9;Traes_4DL_15045954F;Traes_7DL_3CE000E38;Traes_2AL_5EFEADFB6;Traes_1AS_F3EAEC435;Traes_4DS_51C30A490;Traes_1DS_4CE572266;Traes_4AS_5015DF7A2;Traes_4BS_B65D6CC31;Traes_5AL_CA65D53B7;Traes_5DL_412D1CEF6	4.2e-16
DEG17	GO:0009738	abscisic acid-activated signaling pathway	101	17	Traes_7BL_625F55A12;Traes_5BL_11C8800D4;Traes_1AL_A3A29B974;Traes_2BL_A1F2BF8FC;Traes_4AL_52A7262C9;Traes_4DL_15045954F;Traes_7DL_3CE000E38;Traes_2DL_7DD4A39D4;Traes_4DS_51C30A490;Traes_1DS_4CE572266;Traes_4DS_AF2E3D847;Traes_4BS_9EF72B0BA;Traes_2AL_D66EA2EB5;Traes_5DL_412D1CEF6;Traes_5AL_CA65D53B7;Traes_4AS_5015DF7A2;Traes_4BS_B65D6CC31	5.3e-16
DEG17	GO:0006612	protein targeting to membrane	122	18	Traes_7BL_625F55A12;Traes_5BL_11C8800D4;Traes_1AL_A3A29B974;Traes_4AL_52A7262C9;Traes_4DL_15045954F;Traes_7DL_3CE000E38;Traes_2AL_5EFEADFB6;Traes_1AS_F3EAEC435;Traes_4DS_51C30A490;Traes_1DS_4CE572266;Traes_4DS_AF2E3D847;Traes_3AS_F35CF9E65;Traes_4BS_9EF72B0BA;Traes_2DS_FD31C0778;Traes_5DL_412D1CEF6;Traes_5AL_CA65D53B7;Traes_4AS_5015DF7A2;Traes_4BS_B65D6CC31	8.28e-16
DEG17	GO:0010363	regulation of plant-type hypersensitive response	122	18	Traes_7BL_625F55A12;Traes_5BL_11C8800D4;Traes_1AL_A3A29B974;Traes_4AL_52A7262C9;Traes_4DL_15045954F;Traes_7DL_3CE000E38;Traes_2AL_5EFEADFB6;Traes_1AS_F3EAEC435;Traes_4DS_51C30A490;Traes_1DS_4CE572266;Traes_4DS_AF2E3D847;Traes_3AS_F35CF9E65;Traes_4BS_9EF72B0BA;Traes_2DS_FD31C0778;Traes_5DL_412D1CEF6;Traes_5AL_CA65D53B7;Traes_4AS_5015DF7A2;Traes_4BS_B65D6CC31	8.28e-16
DEG17	GO:0031348	negative regulation of defense response	103	16	Traes_7BL_625F55A12;Traes_5BL_11C8800D4;Traes_1AL_A3A29B974;Traes_4AL_52A7262C9;Traes_4DL_15045954F;Traes_7DL_3CE000E38;Traes_2AL_5EFEADFB6;Traes_1AS_F3EAEC435;Traes_4DS_51C30A490;Traes_3AS_F35CF9E65;Traes_4DS_AF2E3D847;Traes_4BS_9EF72B0BA;Traes_5DL_412D1CEF6;Traes_4AS_5015DF7A2;Traes_4BS_B65D6CC31;Traes_5AL_CA65D53B7	1.43e-14
DEG17	GO:0002679	respiratory burst involved in defense response	24	10	Traes_1AS_F3EAEC435;Traes_7BL_625F55A12;Traes_4DS_51C30A490;Traes_3B_FCC9DB6D3;Traes_4DS_AF2E3D847;Traes_4AL_52A7262C9;Traes_4BS_9EF72B0BA;Traes_7DL_3CE000E38;Traes_1DL_60AD3A630;Traes_4BS_B65D6CC31	2.28e-14
DEG17	GO:0000165	MAPK cascade	113	16	Traes_7BL_625F55A12;Traes_5BL_11C8800D4;Traes_1AL_A3A29B974;Traes_4BL_2CEFDE904;Traes_4AL_52A7262C9;Traes_4DL_15045954F;Traes_7DL_3CE000E38;Traes_2AL_5EFEADFB6;Traes_1AS_F3EAEC435;Traes_4DS_51C30A490;Traes_3AS_F35CF9E65;Traes_1BL_9360D8CEC;Traes_5DL_412D1CEF6;Traes_4AS_5015DF7A2;Traes_4BS_B65D6CC31;Traes_5AL_CA65D53B7	6.43e-14
DEG17	GO:0009862	systemic acquired resistance, salicylic acid mediated signaling pathway	88	14	Traes_7BL_625F55A12;Traes_5BL_11C8800D4;Traes_1AL_A3A29B974;Traes_4AL_52A7262C9;Traes_4DL_15045954F;Traes_7DL_3CE000E38;Traes_2AL_5EFEADFB6;Traes_1AS_F3EAEC435;Traes_4DS_51C30A490;Traes_3AS_F35CF9E65;Traes_4AS_5015DF7A2;Traes_4BS_B65D6CC31;Traes_5AL_CA65D53B7;Traes_5DL_412D1CEF6	4.53e-13
DEG17	GO:0050832	defense response to fungus	147	16	Traes_7BL_625F55A12;Traes_5BL_11C8800D4;Traes_1AL_A3A29B974;Traes_4AL_52A7262C9;Traes_4DL_15045954F;Traes_7DL_3CE000E38;Traes_2AL_5EFEADFB6;Traes_1AS_F3EAEC435;Traes_4DS_51C30A490;Traes_3AS_F35CF9E65;Traes_4DS_AF2E3D847;Traes_4BS_9EF72B0BA;Traes_5DL_412D1CEF6;Traes_4AS_5015DF7A2;Traes_4BS_B65D6CC31;Traes_5AL_CA65D53B7	4.08e-12
DEG17	GO:0010200	response to chitin	102	13	Traes_1AL_A3A29B974;Traes_2DL_07BEEC7C0;Traes_4AL_52A7262C9;Traes_1DL_60AD3A630;Traes_2AL_5EFEADFB6;Traes_3B_FCC9DB6D3;Traes_4DS_51C30A490;Traes_4DS_AF2E3D847;Traes_3AS_F35CF9E65;Traes_4BS_9EF72B0BA;Traes_4AS_ABE7CBE39;Traes_2BL_8CB65EA1B;Traes_4BS_B65D6CC31	5.64e-11
DEG17	GO:0006984	ER-nucleus signaling pathway	17	7	Traes_5BL_65826E1A1;Traes_7BL_625F55A12;Traes_4DS_AF2E3D847;Traes_4BS_9EF72B0BA;Traes_5DL_431CCA490;Traes_7DL_3CE000E38;Traes_5AL_D369204D3	2.19e-10
DEG17	GO:0007154	cell communication	31	8	Traes_7BL_625F55A12;Traes_5BL_11C8800D4;Traes_4DS_51C30A490;Traes_4AL_52A7262C9;Traes_7DL_3CE000E38;Traes_5DL_412D1CEF6;Traes_5AL_CA65D53B7;Traes_4BS_B65D6CC31	8.08e-10
DEG17	GO:0009581	detection of external stimulus	12	6	Traes_4DS_51C30A490;Traes_1AL_A3A29B974;Traes_3AS_F35CF9E65;Traes_4AL_52A7262C9;Traes_4AS_ABE7CBE39;Traes_4BS_B65D6CC31	1.05e-09
DEG17	GO:0009697	salicylic acid biosynthetic process	85	11	Traes_1AS_F3EAEC435;Traes_4DS_51C30A490;Traes_1AL_A3A29B974;Traes_4DS_AF2E3D847;Traes_3AS_F35CF9E65;Traes_4DL_15045954F;Traes_4AL_52A7262C9;Traes_4BS_9EF72B0BA;Traes_2AL_5EFEADFB6;Traes_4BS_B65D6CC31;Traes_4AS_5015DF7A2	1.44e-09
DEG17	GO:0009595	detection of biotic stimulus	50	9	Traes_1AS_F3EAEC435;Traes_4DS_51C30A490;Traes_1AL_A3A29B974;Traes_3AS_F35CF9E65;Traes_4DL_15045954F;Traes_4AL_52A7262C9;Traes_4AS_ABE7CBE39;Traes_4BS_B65D6CC31;Traes_4AS_5015DF7A2	2.22e-09
DEG17	GO:0006351	transcription, DNA-templated	2217	54	Traes_7AL_A8CAE984E;Traes_3DL_A3AC10E58;Traes_7BL_625F55A12;Traes_7BL_0C386426A;Traes_3AS_DE5832BF8;Traes_4DL_7CB8EC5A8;Traes_4AS_C30034054;Traes_7DL_AB67A0B36;Traes_4BS_DCA6E2BE0;Traes_5DL_431CCA490;Traes_2DL_8BD9DC3DF;TRINITY_DN88938_c0_g1_i4;Traes_4AL_BF13412D4;Traes_5BL_65826E1A1;Traes_6AL_44AA5642C;Traes_6DL_359607E93;Traes_3DL_EC1DE49E1;Traes_7DL_91CFE828F;Traes_4DL_EE941086E;Traes_7DL_3CE0…	9.67e-09
DEG17	GO:0043900	regulation of multi-organism process	44	8	Traes_1AS_F3EAEC435;Traes_4DS_51C30A490;Traes_1AL_A3A29B974;Traes_4DL_15045954F;Traes_4AL_52A7262C9;Traes_2AL_5EFEADFB6;Traes_4BS_B65D6CC31;Traes_4AS_5015DF7A2	1.61e-08
DEG17	GO:0009409	response to cold	111	11	Traes_7BL_625F55A12;Traes_5BL_11C8800D4;Traes_4DS_51C30A490;Traes_1AL_A3A29B974;Traes_4DL_15045954F;Traes_4AL_52A7262C9;Traes_7DL_3CE000E38;Traes_5DL_412D1CEF6;Traes_5AL_CA65D53B7;Traes_4BS_B65D6CC31;Traes_4AS_5015DF7A2	2.5e-08
DEG17	GO:0010310	regulation of hydrogen peroxide metabolic process	69	9	Traes_1AS_F3EAEC435;Traes_4DS_51C30A490;Traes_1AL_A3A29B974;Traes_3AS_F35CF9E65;Traes_4DL_15045954F;Traes_4AL_52A7262C9;Traes_2AL_5EFEADFB6;Traes_4BS_B65D6CC31;Traes_4AS_5015DF7A2	4.22e-08
DEG17	GO:0016310	phosphorylation	1475	40	TRINITY_DN123085_c1_g1_i3;TRINITY_DN117099_c1_g4_i1;Traes_4BL_2CEFDE904;Traes_2BL_3CBEB9C31;Traes_2BL_A1F2BF8FC;Traes_4DL_15045954F;Traes_2BS_6A7A2DE84;Traes_5DL_6DCCA1704;Traes_2AL_AD9BB63BB;Traes_2DS_8497BBFF9;TRINITY_DN120992_c0_g1_i1;Traes_4AL_8C4927CF5;Traes_4BL_CC2A8D056;Traes_6DS_2F92B7BA8;Traes_3B_39E896278;TRINITY_DN124723_c1_g1_i4;Traes_3AL_B6192AB1E;Traes_1BL_9360D8CEC;Traes_3B_483A87A…	5.36e-08
DEG17	GO:0009863	salicylic acid mediated signaling pathway	52	8	Traes_4DS_51C30A490;Traes_4DS_AF2E3D847;Traes_4DL_15045954F;Traes_4AL_52A7262C9;Traes_4BS_9EF72B0BA;Traes_2DS_FD31C0778;Traes_4BS_B65D6CC31;Traes_4AS_5015DF7A2	6.37e-08
DEG17	GO:0009966	regulation of signal transduction	260	15	Traes_4AL_87DA40FD5;Traes_5AL_02C1FC147;Traes_2DS_9B301D4F8;Traes_2AL_53400C2E2;Traes_5BS_43731B6AC;Traes_4BS_D6B47E60D;Traes_7DL_4D88ACAAE;Traes_7BL_B73B43D74;Traes_4AL_53360CB14;Traes_7DL_4F62353EC;Traes_2AS_F8779F643;Traes_4BS_C374C01C2;Traes_4BS_83A556A42;Traes_5DL_AA35A6840;Traes_3DS_CB161F27C	1.19e-07
DEG17	GO:0009800	cinnamic acid biosynthetic process	42	7	Traes_2DS_3791A8A36;Traes_1AS_6BDC65775;Traes_1BS_723922D171;Traes_2DS_28CA50371;Traes_1DS_A171C7D59;Traes_2BS_88CF42F2E;Traes_2AS_958327519	2.43e-07
DEG17	GO:0006665	sphingolipid metabolic process	28	6	Traes_5BL_18D3F8F38;Traes_5DL_D30112BA7;Traes_7DL_EFAC91AF7;Traes_5AL_976B73DC9;Traes_4AS_0E668DF0C;TRINITY_DN124807_c1_g1_i1	3.73e-07
DEG17	GO:0006559	L-phenylalanine catabolic process	50	7	Traes_2DS_3791A8A36;Traes_1AS_6BDC65775;Traes_1BS_723922D171;Traes_2DS_28CA50371;Traes_1DS_A171C7D59;Traes_2BS_88CF42F2E;Traes_2AS_958327519	8.37e-07
DEG17	GO:0010120	camalexin biosynthetic process	3	3	Traes_1AS_F3EAEC435;Traes_4DL_15045954F;Traes_4AS_5015DF7A2	1.1e-06
DEG17	GO:0010618	aerenchyma formation	3	3	Traes_4DS_51C30A490;Traes_4AL_52A7262C9;Traes_4BS_B65D6CC31	1.1e-06
DEG17	GO:0010942	positive regulation of cell death	3	3	Traes_4DS_51C30A490;Traes_4AL_52A7262C9;Traes_4BS_B65D6CC31	1.1e-06
DEG17	GO:0001666	response to hypoxia	34	6	Traes_4DS_51C30A490;Traes_3AS_F35CF9E65;Traes_4DL_15045954F;Traes_4AL_52A7262C9;Traes_4BS_B65D6CC31;Traes_4AS_5015DF7A2	1.26e-06
DEG17	GO:0009698	phenylpropanoid metabolic process	57	7	Traes_2DS_3791A8A36;Traes_1AS_6BDC65775;Traes_1BS_723922D171;Traes_2DS_28CA50371;Traes_1DS_A171C7D59;Traes_2BS_88CF42F2E;Traes_2AS_958327519	2.08e-06
DEG17	GO:0009414	response to water deprivation	109	9	Traes_5BL_65826E1A1;Traes_2DL_7DD4A39D4;Traes_2AL_507BEFA86;Traes_2DL_07BEEC7C0;Traes_2BL_A1F2BF8FC;Traes_5DL_431CCA490;Traes_2AL_D66EA2EB5;Traes_2BL_8CB65EA1B;Traes_5AL_D369204D3	2.2e-06
DEG17	GO:1900459	positive regulation of brassinosteroid mediated signaling pathway	4	3	Traes_2DS_8497BBFF9;Traes_2BS_4586741C3;Traes_2AS_97F57A014	4.38e-06
DEG17	GO:0006887	exocytosis	94	8	Traes_2AL_7DACC0EBE;TRINITY_DN103674_c0_g1_i1;Traes_1DL_625438C451;Traes_2BL_0E331E237;Traes_7DL_339C9EB3A;Traes_3AL_F03FB85C1;Traes_3DL_E115C9DD3;Traes_7BL_1EF051BA2	6.43e-06
DEG17	GO:0042538	hyperosmotic salinity response	45	6	Traes_5BL_65826E1A1;Traes_2DL_7DD4A39D4;Traes_2DL_07BEEC7C0;Traes_5DL_431CCA490;Traes_2BL_8CB65EA1B;Traes_5AL_D369204D3	6.94e-06
DEG17	GO:0034976	response to endoplasmic reticulum stress	96	8	Traes_5BL_65826E1A1;Traes_7BL_625F55A12;Traes_4DS_AF2E3D847;Traes_4BS_9EF72B0BA;Traes_5DL_431CCA490;Traes_7DL_3CE000E38;Traes_5AL_D369204D3;Traes_4DL_42B87B551	7.53e-06
DEG17	GO:0045087	innate immune response	50	6	Traes_4DS_51C30A490;Traes_4DS_AF2E3D847;Traes_4AL_52A7262C9;Traes_4BS_9EF72B0BA;TRINITY_DN124012_c0_g1_i2;Traes_4BS_B65D6CC31	1.3e-05
DEG17	GO:0035556	intracellular signal transduction	173	10	Traes_7BL_625F55A12;Traes_3B_FCC9DB6D3;Traes_1DS_4CE572266;Traes_4DS_AF2E3D847;Traes_2BL_A1F2BF8FC;Traes_4DL_15045954F;Traes_4BS_9EF72B0BA;Traes_2AL_D66EA2EB5;Traes_7DL_3CE000E38;Traes_4AS_5015DF7A2	1.48e-05
DEG17	GO:0009723	response to ethylene	57	6	Traes_2DL_7DD4A39D4;Traes_1DS_4CE572266;Traes_4DS_AF2E3D847;Traes_2BL_A1F2BF8FC;Traes_4BS_9EF72B0BA;Traes_2AL_D66EA2EB5	2.78e-05
DEG17	GO:0031347	regulation of defense response	35	5	Traes_4DS_51C30A490;Traes_4DL_15045954F;Traes_4AL_52A7262C9;Traes_4BS_B65D6CC31;Traes_4AS_5015DF7A2	2.93e-05
DEG17	GO:0045088	regulation of innate immune response	7	3	Traes_4DS_51C30A490;Traes_4AL_52A7262C9;Traes_4BS_B65D6CC31	3.74e-05
DEG17	GO:0009625	response to insect	8	3	Traes_4DS_51C30A490;Traes_4AL_52A7262C9;Traes_4BS_B65D6CC31	5.94e-05
DEG17	GO:0090332	stomatal closure	8	3	Traes_5BL_18D3F8F38;Traes_5DL_D30112BA7;Traes_5AL_976B73DC9	5.94e-05
DEG17	GO:0042742	defense response to bacterium	169	9	Traes_1AS_F3EAEC435;Traes_4DS_51C30A490;Traes_1AL_A3A29B974;Traes_3AS_F35CF9E65;Traes_4DL_15045954F;Traes_4AL_52A7262C9;Traes_2AL_5EFEADFB6;Traes_4BS_B65D6CC31;Traes_4AS_5015DF7A2	7.43e-05
DEG17	GO:0006024	glycosaminoglycan biosynthetic process	10	3	Traes_1DL_DB746BA49;Traes_1AL_114B29053;Traes_1BL_058EB225D	0.000125
DEG17	GO:0015012	heparan sulfate proteoglycan biosynthetic process	10	3	Traes_1DL_DB746BA49;Traes_1AL_114B29053;Traes_1BL_058EB225D	0.000125
DEG17	GO:0045892	negative regulation of transcription, DNA-templated	78	6	Traes_5BL_65826E1A1;Traes_2DS_8497BBFF9;Traes_5DL_431CCA490;Traes_2BS_4586741C3;Traes_2AS_97F57A014;Traes_5AL_D369204D3	0.000164
DEG17	GO:0006207	'de novo' pyrimidine nucleobase biosynthetic process	32	4	Traes_2DS_F722A52EA;Traes_3DL_E979782A1;Traes_2BS_C9C1D03CE;Traes_2AS_DCACC5AF9	0.000324
DEG17	GO:0046474	glycerophospholipid biosynthetic process	14	3	Traes_3AL_B6192AB1E;Traes_3B_483A87AAD;Traes_3DL_A6030B9BF	0.000369
DEG17	GO:0009737	response to abscisic acid	168	8	Traes_5BL_65826E1A1;Traes_5BL_18D3F8F38;Traes_2AL_507BEFA86;Traes_5DL_431CCA490;Traes_5DL_D30112BA7;Traes_5AL_976B73DC9;Traes_1DL_60AD3A630;Traes_5AL_D369204D3	0.000394
DEG17	GO:0009626	plant-type hypersensitive response	34	4	Traes_4DL_15045954F;TRINITY_DN124012_c0_g1_i2;Traes_2AL_5EFEADFB6;Traes_4AS_5015DF7A2	0.000412
DEG17	GO:0006952	defense response	1145	25	Traes_4AS_C5AE1BBDD;Traes_4BS_E8B53F73C;Traes_4DL_15045954F;Traes_5AL_FF3A75843;Traes_2AL_5EFEADFB6;Traes_1AS_8BAC45B9A1;Traes_7AL_7B204667E;Traes_2BL_A36746901;Traes_5AL_67F3722AA;Traes_4DL_42B87B551;Traes_5DS_D3E79E2F9;Traes_1AS_13532D7C4;Traes_3B_35191C94B;Traes_2AS_7D58356F2;Traes_2DL_7DD4A39D4;Traes_3AL_6B5118EFF;TRINITY_DN124012_c0_g1_i2;TRINITY_DN115248_c0_g1_i3;Traes_4BS_760023A83;TRINITY…	0.000473
DEG17	GO:0009693	ethylene biosynthetic process	36	4	Traes_7BL_625F55A12;Traes_3B_FCC9DB6D3;TRINITY_DN124000_c4_g5_i9;Traes_7DL_3CE000E38	0.000514
DEG17	GO:0010286	heat acclimation	39	4	Traes_7BL_625F55A12;Traes_4DS_AF2E3D847;Traes_4BS_9EF72B0BA;Traes_7DL_3CE000E38	0.000701
DEG17	GO:0002213	defense response to insect	18	3	Traes_4DS_51C30A490;Traes_4AL_52A7262C9;Traes_4BS_B65D6CC31	0.000801
DEG17	GO:0002237	response to molecule of bacterial origin	19	3	Traes_1AL_A3A29B974;Traes_3AS_F35CF9E65;Traes_4AS_ABE7CBE39	0.000944
DEG17	GO:0006470	protein dephosphorylation	343	11	Traes_2DL_79015C228;Traes_2BS_AED10CD44;Traes_4AS_B25B75944;Traes_4DL_4A295793A;Traes_4BL_9D54CA527;Traes_5BS_B1FFD1932;Traes_5BL_7B7EA2851;Traes_2BL_525F94D2C;Traes_4DL_C1BF83ECD;Traes_4AS_0CCCE0F03;TRINITY_DN122247_c1_g3_i2	0.0010176
DEG17	GO:0052542	defense response by callose deposition	20	3	Traes_3B_FCC9DB6D3;Traes_4DS_AF2E3D847;Traes_4BS_9EF72B0BA	0.00110231
DEG17	GO:0046939	nucleotide phosphorylation	46	4	Traes_2DS_F722A52EA;Traes_2BL_3CBEB9C31;Traes_2BS_C9C1D03CE;Traes_2AS_DCACC5AF9	0.00131341
DEG17	GO:0009816	defense response to bacterium, incompatible interaction	22	3	Traes_4DS_51C30A490;Traes_4AL_52A7262C9;Traes_4BS_B65D6CC31	0.00146636
DEG17	GO:0035304	regulation of protein dephosphorylation	119	6	Traes_4DS_51C30A490;Traes_3AS_F35CF9E65;Traes_4DL_15045954F;Traes_4AL_52A7262C9;Traes_4BS_B65D6CC31;Traes_4AS_5015DF7A2	0.00155217
DEG17	GO:0006950	response to stress	426	12	Traes_5BL_65826E1A1;Traes_5DL_007FEB7DB;Traes_4AS_EB18E9A3D;Traes_3AS_F35CF9E65;Traes_4DL_15045954F;Traes_5DL_431CCA490;Traes_4DL_EE941086E;Traes_5BS_D69BF925F;Traes_4AS_5015DF7A2;Traes_5AL_D369204D3;Traes_2BS_1484A7516;TRINITY_DN124014_c2_g1_i7	0.00184033
DEG17	GO:0016998	cell wall macromolecule catabolic process	92	5	Traes_6BL_8E36C796D;Traes_1BL_A5FCA9094;Traes_6DL_1BAFABCC2;Traes_5DL_B7F755EF2;Traes_4DL_42B87B551	0.0027424
DEG17	GO:0009617	response to bacterium	28	3	Traes_4DS_51C30A490;Traes_4AL_52A7262C9;Traes_4BS_B65D6CC31	0.00297903
DEG17	GO:0016049	cell growth	99	5	Traes_4DL_D0B43694E;TRINITY_DN122768_c1_g1_i1;Traes_4AS_0E668DF0C;Traes_4AS_85B580603;Traes_6BS_6ED53953A	0.00376073
DEG17	GO:0010583	response to cyclopentenone	32	3	Traes_5BL_65826E1A1;Traes_5DL_431CCA490;Traes_5AL_D369204D3	0.00437445
DEG17	GO:0048544	recognition of pollen	253	8	Traes_4BS_088611AA4;Traes_1BL_802F437E8;Traes_5DL_6DCCA1704;Traes_5BL_BE63FD9FF;Traes_2BL_FF82E196C;Traes_2AL_AD9BB63BB;Traes_1DS_7FA26F1F2;Traes_4DS_314D29362	0.00517741
DEG17	GO:0010215	cellulose microfibril organization	36	3	Traes_4DL_D0B43694E;TRINITY_DN122768_c1_g1_i1;Traes_4AS_85B580603	0.00610771
DEG17	GO:0010150	leaf senescence	41	3	Traes_4DS_51C30A490;Traes_4AL_52A7262C9;Traes_4BS_B65D6CC31	0.00877812
DEG17	GO:0006629	lipid metabolic process	917	17	Traes_7DS_5679F3EC8;Traes_3AS_697F2FC13;Traes_7BS_4B7EAA36C;Traes_7AS_25FE91D97;Traes_4AL_52A7262C9;Traes_4BL_6B4FFC0A8;Traes_4AS_0E668DF0C;TRINITY_DN124807_c1_g1_i1;Traes_2BL_AA4A7E3C2;Traes_1DS_5833EEE5F;Traes_4DS_51C30A490;Traes_3B_DA5BCE164;Traes_5DL_666BAC2B8;Traes_4DL_B75BA7E6C;TRINITY_DN116228_c2_g1_i1;Traes_4BS_B65D6CC31;Traes_4AS_20EAF4CEC	0.0163575
DEG17	GO:0035235	ionotropic glutamate receptor signaling pathway	56	3	Traes_5BL_0CF5FF44D;Traes_5AL_6761A11D9;Traes_5AL_88C3D77B0	0.0203754
DEG17	GO:0008152	metabolic process	9319	115	Traes_4BS_40CE9F1E9;Traes_1BL_432BBE427;Traes_5DL_9FA4A6AE2;Traes_2AL_E932E0BE9;Traes_7BL_50F9E5F65;Traes_2DS_D690D8166;Traes_1DL_60AD3A630;Traes_2DL_79015C228;Traes_7AS_342973D401;Traes_3B_3DE5D8BC0;Traes_2BL_A36746901;TRINITY_DN123343_c0_g2_i2;Traes_5BL_7B7EA2851;Traes_4BL_9EC7914EB;Traes_6AS_0B0F76E7B;Traes_4AL_92A7B1118;Traes_3DS_9E292BCAF;Traes_7DL_E6C167469;Traes_4AS_2558D388E;Traes_1DL_B38…	0.0256215
DEG17	GO:0009408	response to heat	221	6	Traes_5BL_65826E1A1;Traes_5DL_431CCA490;Traes_4DL_EE941086E;Traes_5BL_F80E01D65;Traes_5AL_D369204D3;Traes_2BS_1484A7516	0.028279
DEG17	GO:0009873	ethylene-activated signaling pathway	65	3	Traes_7BL_625F55A12;Traes_7DL_3CE000E38;TRINITY_DN116906_c0_g1_i2	0.0300055
DEG17	GO:0006221	pyrimidine nucleotide biosynthetic process	65	3	Traes_2DS_F722A52EA;Traes_2BS_C9C1D03CE;Traes_2AS_DCACC5AF9	0.0300055
DEG17	GO:0009407	toxin catabolic process	74	3	Traes_5BL_65826E1A1;Traes_5DL_431CCA490;Traes_5AL_D369204D3	0.0416305
DEG17	GO:0009058	biosynthetic process	594	11	Traes_2DS_3791A8A36;Traes_1AS_6BDC65775;Traes_5DL_514F6294B;Traes_1BS_723922D171;Traes_2DS_28CA50371;Traes_1DS_A171C7D59;Traes_2BL_7CB114AFD;Traes_3AL_EE6D735DF;Traes_2BS_88CF42F2E;Traes_4AS_0E668DF0C;Traes_2AS_958327519	0.0472727
DEG17	GO:0006499	N-terminal protein myristoylation	78	3	Traes_5BL_11C8800D4;Traes_5DL_412D1CEF6;Traes_5AL_CA65D53B7	0.0474218
DEG17	GO:0006487	protein N-linked glycosylation	79	3	Traes_2BL_9AF083258;Traes_6DL_CAD5C7D11;Traes_4DS_314D29362	0.0489283
DEG18	GO:0006355	regulation of transcription, DNA-templated	3794	10	Traes_5BL_7F56360BF;Traes_4BL_7EC2BFC7B;Traes_6AS_DA75BB1FD;Traes_5BL_4497A137C;Traes_1BS_A44C97E0F;TRINITY_DN120949_c3_g1_i2;Traes_2BS_B65714572;TRINITY_DN103043_c0_g2_i1;Traes_2BS_647C82888;Traes_1DL_D550418641	0.000112
DEG18	GO:0006351	transcription, DNA-templated	2217	6	Traes_5BL_7F56360BF;Traes_4BL_7EC2BFC7B;Traes_5BL_4497A137C;TRINITY_DN120949_c3_g1_i2;TRINITY_DN103043_c0_g2_i1;Traes_1DL_D550418641	0.00270505
DEG19	GO:0006810	transport	3026	25	Traes_7BL_D95AFEC59;Traes_2BL_19B3E60AA;Traes_5AS_D54A38D41;Traes_2AL_BBDB14320;Traes_1DL_1BEDBED0D;TRINITY_DN102219_c0_g2_i2;Traes_6BS_A75F2A287;Traes_4DL_390017592;Traes_1AS_64B6C30861;Traes_4DL_A6C2EE5BC;Traes_7BL_C7BA2F304;Traes_6DL_D91E37517;Traes_4BS_AAD6CD6B8;Traes_5DL_253FD0F94;Traes_1AL_A970EBB27;Traes_1AL_830763C49;Traes_3B_AD91448B4;Traes_7DS_B65B5CD47;Traes_1AL_85A22F85F;Traes_1AS_A46…	2.79e-05
DEG19	GO:0006950	response to stress	426	8	Traes_3B_02B5D826F;Traes_7BS_1A6D16C6B;Traes_5DS_BE567D7F1;Traes_2DS_5050B80F0;Traes_2AL_8123ADD82;Traes_7AS_76670DCAB;Traes_2BL_171ABA978;Traes_7DS_CB359539B	9.77e-05
DEG19	GO:0009690	cytokinin metabolic process	41	3	Traes_7DL_36BC87E84;TRINITY_DN122457_c0_g1_i2;Traes_7DL_6A6BEA0C5	0.000346
DEG19	GO:0006886	intracellular protein transport	619	8	Traes_5DL_1F654EA61;Traes_4BL_FD31350CB;Traes_2BL_0AF92756E;Traes_7BL_241070F8C;Traes_2DS_AB29E74A1;Traes_7DL_6B655C9BA;Traes_4AS_EA88238D8;Traes_2BS_BE3DD454A	0.00115437
DEG19	GO:0007264	small GTPase mediated signal transduction	266	5	Traes_3B_506BDBAC0;Traes_5DL_1F654EA61;Traes_5AL_1F460BAB2;Traes_4AS_EA88238D8;Traes_2BS_BE3DD454A	0.00201056
DEG19	GO:0055085	transmembrane transport	2098	15	Traes_2AL_BBDB14320;Traes_4DL_58C874E07;Traes_7AS_F6D17C029;Traes_7AS_F5EA3D498;Traes_1DL_1BEDBED0D;Traes_2BL_23F1C8743;Traes_1AS_64B6C30861;Traes_4DL_390017592;Traes_2AL_26065F906;Traes_1AL_A970EBB27;Traes_2BL_2BE05F104;Traes_5DL_253FD0F94;Traes_7DS_B65B5CD47;Traes_3AL_5F34921C3;Traes_6BS_59D86764B	0.00453658
DEG19	GO:0015031	protein transport	685	7	Traes_5DL_253FD0F94;Traes_3B_506BDBAC0;Traes_5DL_1F654EA61;Traes_5AL_1F460BAB2;Traes_6DL_D91E37517;Traes_4AS_EA88238D8;Traes_2BS_BE3DD454A	0.00818574
DEG19	GO:0030001	metal ion transport	297	4	Traes_2BL_19B3E60AA;Traes_2BL_23F1C8743;Traes_2AL_8123ADD82;Traes_2BL_3CC5F7EA6	0.0174455
DEG19	GO:0016310	phosphorylation	1475	10	TRINITY_DN119966_c1_g1_i1;Traes_6AS_46D5BC324;TRINITY_DN123566_c0_g1_i3;Traes_4BS_B0275259F;TRINITY_DN94925_c0_g1_i1;Traes_4BS_23B3F9BB5;Traes_3AL_8C6F4F66A;Traes_4DS_D9BBB4250;Traes_3B_0E2173F88;Traes_3AL_9DA8DD4AC	0.0259371
DEG19	GO:0009408	response to heat	221	3	Traes_1BL_5D8D6B865;Traes_5BL_FCB1625F3;Traes_3B_61C43499B	0.0374352
DEG19	GO:0006811	ion transport	556	5	Traes_2BL_19B3E60AA;Traes_1AL_A970EBB27;Traes_1DL_1BEDBED0D;Traes_1AS_A4687B896;Traes_4BS_AAD6CD6B8	0.0383016
DEG19	GO:0006457	protein folding	559	5	Traes_7BS_1A6D16C6B;Traes_1BS_C2166CFB6;Traes_7AS_76670DCAB;Traes_3B_61C43499B;Traes_7DS_CB359539B	0.0390463
DEG19	GO:0007165	signal transduction	561	5	Traes_5DL_1F654EA61;Traes_5AL_1F460BAB2;Traes_4BS_B0275259F;Traes_4DS_D9BBB4250;Traes_4AS_EA88238D8	0.0395476
DEG19	GO:0044237	cellular metabolic process	241	3	Traes_3B_C318B0528;Traes_7AS_2FC05C50E;Traes_4AL_DA3A16A9A	0.046361
DEG2	GO:0015696	ammonium transport	33	6	Traes_2DL_C5C149794;Traes_2BL_F1A254464;TRINITY_DN124100_c0_g1_i2;Traes_2DL_E6C4F6B59;Traes_2DL_1DAE9156A;Traes_2AL_CF862CF2D	1.42e-13
DEG2	GO:0072488	ammonium transmembrane transport	25	5	Traes_2DL_C5C149794;Traes_2BL_F1A254464;Traes_2DL_E6C4F6B59;Traes_2DL_1DAE9156A;Traes_2AL_CF862CF2D	1.01e-11
DEG2	GO:0006629	lipid metabolic process	917	4	Traes_3B_6EA05085F;Traes_3B_03E078999;Traes_3B_9E21DA03C;Traes_3B_61613946E	0.0049185
DEG2	GO:0006364	rRNA processing	474	3	Traes_7DL_95E6AD721;Traes_4BL_76545C275;Traes_7BL_69A11C4AF	0.00541976
DEG2	GO:0008152	metabolic process	9319	14	Traes_2AL_C97ED96AA;Traes_4AL_9B4EA417B;Traes_4BL_9F2B03853;Traes_4AL_179FF76CB;Traes_5BL_BD895CF84;Traes_4DL_0A609D263;Traes_2BL_9ED61BC43;Traes_3DL_0ECBB93DA;Traes_2DL_9CF61DF21;Traes_3DL_EC3C5AE55;Traes_3B_77C6EE076;Traes_2DL_0F4374B82;Traes_2BL_33CAF22C0;Traes_3B_A061780AB	0.00725825
DEG20	GO:0006468	protein phosphorylation	4694	57	Traes_3B_FFDE2416F;Traes_3DL_0B56AE424;Traes_3B_AD0872038;Traes_4BL_4998A7AE0;Traes_3B_4B079A969;Traes_4BS_9A4725D4C;Traes_5BL_6E99418D1;Traes_7DL_CF7463413;Traes_7AS_89F353954;Traes_2DS_EAD1BE315;Traes_2DL_C29D744FC;Traes_3AL_018D4C27C;Traes_5BL_BCF1D2649;Traes_4DS_BC66FFD46;Traes_3B_68A3C7A561;Traes_3B_5743785BB;Traes_1DL_3FB0324CD;Traes_3AL_A8B1CC357;Traes_7BL_C3767CE61;Traes_1AS_3A3C86D64;Tra…	3.66e-08
DEG20	GO:0006886	intracellular protein transport	619	16	Traes_5DS_36DBBAD1C;Traes_2AL_36B9EFA9F;Traes_2DS_D9597124C;Traes_1BL_079C49828;Traes_5BL_371A6B49F;Traes_7AL_5A439334C;Traes_1AL_BB4758A6F;Traes_5AL_19637DE03;Traes_4AL_E80FAEC2B;Traes_1AL_12FE5575D;Traes_4DS_4C7DECC91;Traes_2AS_90E3B2E76;Traes_5DL_88EED21D7;Traes_4DL_852DF544C;Traes_3B_EA8BC488B;Traes_7BL_E10FB411F	5.99e-07
DEG20	GO:0006952	defense response	1145	17	Traes_7AS_72C627AB6;Traes_7AL_4916AD518;Traes_3AL_BD23647E5;Traes_5BL_D27214492;Traes_2BL_7A79D5FF4;Traes_5BL_B7A9A15FF;TRINITY_DN123712_c0_g1_i1;Traes_1DS_4C0964710;Traes_1BS_90AEC8678;Traes_7DL_B3F28F4C5;Traes_7DS_18D1A33A0;Traes_4DS_947B44019;Traes_5BL_BCF1D2649;Traes_2DL_04714FD93;Traes_5BL_6E6C5DFB3;Traes_6BS_43649D0E4;Traes_3DL_B0499595E	0.000309
DEG20	GO:0006665	sphingolipid metabolic process	28	3	Traes_3DS_04A3FDD9A;Traes_1DL_EEBABD782;Traes_1BL_EC3D3628A	0.000515
DEG20	GO:0006499	N-terminal protein myristoylation	78	4	Traes_5DL_E13D0F9A0;Traes_1DS_4C0964710;Traes_2DS_18DAEBA49;Traes_1BS_90AEC8678	0.000998
DEG20	GO:0006487	protein N-linked glycosylation	79	4	Traes_5BL_A1F0E01D2;Traes_2DL_0E11C7757;Traes_1DS_4C0964710;Traes_1BS_90AEC8678	0.00104621
DEG20	GO:0006887	exocytosis	94	4	Traes_2DL_72D1A8F7D;Traes_7AS_1A680CACA;Traes_7BL_46006D715;Traes_7DS_BF73D42E3	0.00198837
DEG20	GO:0043547	positive regulation of GTPase activity	45	3	Traes_2BS_9A62BC8C7;Traes_6DL_283955EA6;Traes_2DS_18DAEBA49	0.00207877
DEG20	GO:0006888	ER to Golgi vesicle-mediated transport	105	4	Traes_3DS_04A3FDD9A;Traes_2AS_90E3B2E76;Traes_1DS_4C0964710;Traes_1BS_90AEC8678	0.0029706
DEG20	GO:0016192	vesicle-mediated transport	425	8	Traes_1AS_60159A9D5;Traes_4BS_33E65D680;Traes_7AL_5A439334C;Traes_5AL_19637DE03;Traes_4DL_852DF544C;Traes_3B_9D776A8C4;Traes_1AL_BB4758A6F;Traes_4AL_E80FAEC2B	0.00297396
DEG20	GO:0006950	response to stress	426	8	Traes_1BS_25DF6A270;Traes_5AS_A37BBD8B8;Traes_3B_8B604D9E0;Traes_5DS_1121EE05F;Traes_5AL_0C2D144B0;Traes_4BS_9A4725D4C;Traes_1DS_4C0964710;Traes_1BS_90AEC8678	0.00301647
DEG20	GO:0006970	response to osmotic stress	52	3	Traes_3DL_B2FD2FBFA;Traes_1DS_4C0964710;Traes_1BS_90AEC8678	0.00314536
DEG20	GO:0006810	transport	3026	28	Traes_3AL_D426C4603;Traes_7BS_4E92D6888;Traes_1DL_FB514F75B;Traes_4BL_0A6104CB1;Traes_7DL_460D33AEA;Traes_5BS_1BB5695D4;Traes_6DL_3AAE464EA;Traes_1AL_BB4758A6F;Traes_5AL_19637DE03;Traes_2BL_C41ED2148;Traes_4AL_59D5504B1;Traes_3B_59346D50C;Traes_2BL_BA71DD685;Traes_2AL_3E2C98CAA;Traes_6DL_28AA9AE0E;Traes_5BL_73C3585C3;Traes_2AS_90E3B2E76;Traes_1DS_7879DE1DD;Traes_2AL_2C50DEE4C;Traes_4AL_8127FEE55;…	0.00710513
DEG20	GO:0006635	fatty acid beta-oxidation	153	4	Traes_5BL_A1F0E01D2;Traes_3DS_04A3FDD9A;Traes_7AS_FCA03D0CB;Traes_7DS_23781E457	0.0110724
DEG20	GO:0048364	root development	83	3	Traes_5DS_A721EE226;Traes_4AS_E41A94443;Traes_5DL_E13D0F9A0	0.0115145
DEG20	GO:0015996	chlorophyll catabolic process	88	3	Traes_3AS_2572C1790;TRINITY_DN122713_c0_g1_i2;Traes_3DS_487C7C08D	0.0134742
DEG20	GO:0008299	isoprenoid biosynthetic process	98	3	Traes_6BL_A23DE404D;Traes_7DS_D6E2D4E20;Traes_7DL_03B67316D	0.01793
DEG20	GO:0006812	cation transport	306	5	Traes_2BL_BA71DD685;Traes_2AL_2C50DEE4C;Traes_2DL_51FF05F66;Traes_2AL_D0EABF355;Traes_4DL_CA9D24688	0.0297827
DEG20	GO:0016568	chromatin modification	124	3	Traes_7DL_578CF3F0D;Traes_4DS_AAA25A43E;Traes_7AL_A04AC8D84	0.0329043
DEG20	GO:0009651	response to salt stress	233	4	Traes_7AL_CEA9B770B;Traes_2DL_0E11C7757;Traes_1DS_4C0964710;Traes_1BS_90AEC8678	0.0428501
DEG21	GO:0006952	defense response	1145	41	Traes_6AS_A64807DD2;Traes_7DL_973A33763;Traes_2BL_739A3AD20;Traes_1BS_6C1F7D5C7;Traes_6DS_D8603CBD2;Traes_4AL_A5CD884CC;Traes_7AS_E2F151D0C;Traes_6AS_0234024CF;Traes_7BL_E66471452;Traes_2BS_1D4629397;Traes_6BS_9CFC59D85;Traes_6BS_BDD764DA6;Traes_2BL_888327E48;Traes_4AL_13A3A40D3;Traes_1DS_96A7AE226;Traes_5BL_B58B3CA87;Traes_4AL_6DA5F88F5;Traes_7AS_10DBE88E0;Traes_2BS_221659629;Traes_7DS_531E8B042…	4.04e-21
DEG21	GO:0006468	protein phosphorylation	4694	67	Traes_4AL_AA0CC6D2F;Traes_7DS_3FFF1E5B2;Traes_4AL_CC989B4A5;Traes_6BS_159DD6407;Traes_2DS_22A335A25;Traes_2BS_C89692BC5;Traes_2BL_FE3AD6919;Traes_5BS_65DF60DCB;Traes_1AS_526E9BD2A;Traes_6BL_7DB204621;Traes_6BS_BDA1F76BD;Traes_4AL_D867856B8;Traes_6BS_7388DE5F9;Traes_6BS_DFFD8D207;Traes_3B_960E38D4A;Traes_3B_8EA5A93A1;Traes_6DS_A84036608;Traes_6DS_6424C38F2;Traes_3AL_669FE0293;TRINITY_DN137823_c0_g…	6.92e-13
DEG21	GO:0051017	actin filament bundle assembly	27	3	Traes_4BS_A3149ED88;Traes_3AL_604DF865E;Traes_4DL_5F3B3DDB4	0.000432
DEG21	GO:0016310	phosphorylation	1475	19	Traes_4AL_CC989B4A5;Traes_2BL_739A3AD20;TRINITY_DN137823_c0_g1_i1;Traes_3AL_669FE0293;Traes_6DS_9D2014869;TRINITY_DN110740_c0_g4_i1;Traes_1BS_D257B86CD;Traes_1DS_D08902BD6;TRINITY_DN113573_c0_g1_i3;Traes_7DL_23E42FB00;Traes_6BS_DFFD8D207;TRINITY_DN66987_c0_g2_i1;TRINITY_DN121590_c0_g1_i2;Traes_3B_8EA5A93A1;Traes_1BL_921B59F2E;Traes_6DL_0EF6FCB35;TRINITY_DN110881_c0_g1_i1;Traes_4DL_39D5C46C6;TRINI…	0.000603
DEG21	GO:0006032	chitin catabolic process	84	3	Traes_2DL_2CD927FDA;Traes_7AS_87FF960FF;TRINITY_DN123435_c1_g1_i1	0.0111979
DEG21	GO:0044267	cellular protein metabolic process	124	3	Traes_7DS_590A04FEB;Traes_6DS_5E36DC72C;Traes_4BS_A6C5F790B	0.0310925
DEG21	GO:0009734	auxin-activated signaling pathway	216	4	Traes_6DS_E0F641998;Traes_6DS_F95C12EBB;Traes_1BL_BFB6F2ABC;Traes_1BS_E5A12CB09	0.0316596
DEG21	GO:0006364	rRNA processing	474	6	Traes_6DS_2279F5FDA;Traes_7AL_2420BFF64;Traes_4BS_F1FDDF337;Traes_6DS_9696174DF;Traes_6DL_0F326A0FA;Traes_7DL_6E488C079	0.0476785
DEG22	GO:0008152	metabolic process	9319	8	Traes_5AS_68BD5FB57;Traes_2DL_E6BEDF7DD;Traes_7DS_BD2AF5FF6;Traes_5DS_6886AAC29;Traes_5BS_577D58A57;Traes_5BS_1F3E56595;Traes_2DL_BEDDAC0D4;Traes_7BL_459346AF7	0.000995
DEG22	GO:0006508	proteolysis	1977	3	Traes_2BL_7816EA24E;Traes_3AL_37C86BCBE;Traes_2DL_CF8D26731	0.0122489
DEG23	GO:0006468	protein phosphorylation	4694	623	Traes_6DL_DB8C470DC;Traes_6BL_A0966971B;Traes_5DL_1ACABB818;Traes_3DL_DADD9522F;Traes_6DL_BCE522BB4;Traes_7DS_9440E5DFC;Traes_3AL_7FBDA0AFB;Traes_7DL_152C15E3A;Traes_7AS_F9781012F;Traes_7DL_388E6C9E0;Traes_1BL_7FA80EF00;Traes_4BL_D8B1FCCA7;Traes_6DS_C4861C9FF;Traes_2BS_0BFE3EA8E;Traes_3DS_505659C69;Traes_3AS_AAADC71F2;Traes_3B_937EB555D;Traes_5BS_817765DF0;TRINITY_DN205911_c0_g1_i1;Traes_2DL_B55D…	2.59e-61
DEG23	GO:0055085	transmembrane transport	2098	298	Traes_7BS_C88DFDEDC;Traes_1DS_9C041C718;Traes_2DS_44A7F70FB;Traes_1DS_D6AED0F0F;Traes_4BS_80D83061B;Traes_3AS_4988A011D;Traes_3DL_B62A5FB0E;Traes_2BL_6FFD5A5E0;Traes_3DL_529B9DEC3;Traes_2BL_4A1181B731;Traes_7BS_C08F5C14D;TRINITY_DN113126_c0_g2_i1;Traes_7AS_2635B1D26;Traes_3DL_BE884863B;Traes_2BL_101785F13;Traes_2BL_0CBCC13AD;Traes_7DS_79D0092FE;Traes_5BL_C3C55741F;Traes_3B_C11E333EC;Traes_5BS_2DB…	3.37e-34
DEG23	GO:0008152	metabolic process	9319	886	Traes_7BS_C88DFDEDC;Traes_2DS_44A7F70FB;Traes_7BL_31ED6D6F5;Traes_3DL_B62A5FB0E;Traes_2BS_4CD78C69A;Traes_5DL_6D98013E7;Traes_2BS_9704A64CB;Traes_7AS_2635B1D26;Traes_2BL_C76BCE16D;Traes_1BL_190920E1E;Traes_1BS_A774414FD;Traes_5DS_BE4C8D436;Traes_2BL_9CDEB96B1;Traes_3B_136B06A40;Traes_6DL_7960654CF;Traes_3B_0ECD801A3;Traes_4DS_D626A2368;Traes_2BS_300A220C8;Traes_6BS_72F59E261;Traes_3AL_850B5A8E7;T…	3.58e-27
DEG23	GO:0016310	phosphorylation	1475	200	TRINITY_DN101538_c1_g1_i2;Traes_5BL_62C79EBEC;Traes_2BL_A465A5769;Traes_5DL_F1226CCBF;Traes_6BL_E2F8DAB34;Traes_2AL_365E06C30;Traes_6DS_C4861C9FF;Traes_3DL_AF4B6651B;Traes_1BL_233A2D537;Traes_3B_937EB555D;Traes_4BS_A1CB7E67A;TRINITY_DN205911_c0_g1_i1;Traes_1BS_024A580FB;Traes_3DL_1174C3707;Traes_3DL_6D98A54F8;Traes_5AL_7E2CC2812;Traes_5BS_C5ED3EE63;Traes_4BS_054F58F6C;Traes_1DL_B8ACFA24B;Traes_5D…	6.52e-21
DEG23	GO:0006200	obsolete ATP catabolic process	796	121	Traes_7BS_C88DFDEDC;Traes_1DS_9C041C718;Traes_2DS_44A7F70FB;Traes_2BS_8D25129AA;Traes_1AL_AAB83FA9B;Traes_3B_2D34DA636;Traes_3AL_4D88EA5E7;Traes_5AS_3D61D4401;Traes_5AS_D714D4951;Traes_3DL_B62A5FB0E;Traes_2BL_6FFD5A5E0;Traes_4DS_5BBCE1A2A;Traes_7AS_2635B1D26;Traes_3DL_BE884863B;Traes_2DS_0BF065EE7;Traes_1AS_EB5297361;Traes_5DL_B903139AB;Traes_2DL_BEFA5F419;Traes_1DL_56C09DCA8;Traes_3AL_EEA2DF5E4;…	7.81e-17
DEG23	GO:0006810	transport	3026	318	Traes_7BS_C88DFDEDC;Traes_1DS_9C041C718;Traes_2DS_44A7F70FB;Traes_1AL_AAB83FA9B;Traes_3AS_14397FD26;Traes_3B_107A7AD7F;Traes_4AS_5C4ADB91B;Traes_3DL_B62A5FB0E;Traes_2BL_6FFD5A5E0;Traes_6DL_023F91CAF;Traes_3B_BE7B0570E;Traes_5BS_352BDF9B4;TRINITY_DN122487_c0_g1_i1;TRINITY_DN113126_c0_g2_i1;Traes_3B_3AB690131;Traes_7AS_2635B1D26;Traes_4BL_9E3F7A2E4;Traes_1DL_1D65B5F10;Traes_3DL_BE884863B;Traes_3AS_…	3.73e-15
DEG23	GO:0009698	phenylpropanoid metabolic process	57	25	Traes_2BL_13D5272D7;Traes_2AL_2763280FC;Traes_3AL_395DABDE6;Traes_2DL_8C21AAAEF;Traes_5BL_AB528184A;Traes_2AL_9D78F85E2;Traes_2BL_309ED7C81;Traes_2AL_3F84846F1;TRINITY_DN123963_c1_g1_i1;Traes_1DS_A8BD91E4A;Traes_2AS_EC4ADE04E;Traes_4DL_970985A0F;Traes_7DS_665CFF796;Traes_5AL_6B2E76ED8;Traes_4BL_2EC596132;Traes_2AL_9EC3226F7;TRINITY_DN123963_c1_g4_i2;Traes_2DL_203C5F142;Traes_1BS_7068F56E6;Traes_2…	6.47e-15
DEG23	GO:0009058	biosynthetic process	594	95	Traes_6BS_B0CA820F9;Traes_2BS_4AC3D17E8;Traes_1AL_6B8FC4A0A;Traes_4BS_895114858;Traes_6BS_4096A4D3A;Traes_3DL_7A05DE1E1;Traes_2BS_4CD78C69A;Traes_2DL_36E87BA3F;Traes_2DL_9A0F096AD;Traes_3DL_33FB613EE;Traes_2DL_E4B86D0C3;Traes_1AL_2E829656F;Traes_3AL_B137CC856;Traes_7DL_2F3D6BC0E;Traes_1BL_190920E1E;Traes_2DL_30F8555D4;Traes_5DL_034CABEFD;Traes_2BL_13D5272D7;Traes_3AL_40D81E58D;Traes_2DL_E72DCBDC9…	6.71e-15
DEG23	GO:0018108	peptidyl-tyrosine phosphorylation	110	33	Traes_4AL_736D8BB1E;Traes_1BS_3E4052CF2;Traes_1AL_18495DFAA;Traes_1BS_0BC1EB8D5;Traes_5DL_F1226CCBF;Traes_1AS_0D7003754;Traes_5DL_9B8C6F92C;Traes_2DL_6796FE975;Traes_3DL_EE55B2567;Traes_1BS_8A04C604C;Traes_1BL_233A2D537;Traes_1BS_024A580FB;Traes_5BL_DA4CA26BA;Traes_3DL_6D98A54F8;Traes_1DS_72E1108B6;Traes_5BL_373BF6278;Traes_3B_5EA1AC004;Traes_1DL_26F0520E6;Traes_1BS_7C224B2B9;Traes_1BS_EA1207F88;…	1.65e-13
DEG23	GO:0006812	cation transport	306	53	Traes_5DS_09D7A479D;Traes_1DL_A1045C6C2;Traes_5AS_9D5B8EA01;Traes_5BS_98C73F5CA;Traes_5DS_955830536;Traes_4BL_B4F048033;Traes_1AL_F120A5C0D;Traes_2BL_4AEA2109C;Traes_2BL_7F4C72451;Traes_4DL_2338677F8;Traes_3DS_B087BA218;Traes_3AS_4988A011D;Traes_7DS_1F5ECF731;Traes_4BL_CA03BD203;Traes_4AS_46D587139;Traes_7BS_D64030813;Traes_2BL_445F5B3B7;Traes_2DS_1A5DAFC5A;Traes_1BS_A774414FD;Traes_6BS_399B7B111…	3.07e-10
DEG23	GO:0009800	cinnamic acid biosynthetic process	42	17	Traes_2BL_13D5272D7;Traes_2AL_2763280FC;Traes_2DL_8C21AAAEF;Traes_5BL_AB528184A;Traes_2AL_9D78F85E2;TRINITY_DN123963_c1_g1_i1;Traes_1DS_A8BD91E4A;Traes_2AS_EC4ADE04E;Traes_2AL_9EC3226F7;TRINITY_DN123963_c1_g4_i2;Traes_1BS_7068F56E6;Traes_2AL_0DDC60D6E;Traes_6BL_C96F626D9;Traes_5BL_F50A47503;Traes_4AL_892C47ED5;Traes_2BL_C051606EA;Traes_2BL_EE22FBE18	6.37e-10
DEG23	GO:0034976	response to endoplasmic reticulum stress	96	25	Traes_7BS_20BB970B7;Traes_4DL_DA6473F12;Traes_7DL_3632B8F7B;Traes_3DL_41E353D06;Traes_7DS_EC04B88B4;Traes_1DS_5852D4AB6;Traes_3B_3B3224CD0;Traes_1AS_3F456F015;Traes_3AL_945AEAD5B;Traes_1AS_488596E82;Traes_5AL_E32D685B5;Traes_7DS_5A5420706;Traes_3AL_75B505500;Traes_2DL_F2D3DED15;Traes_7AL_25850F96F;Traes_7AS_56D580704;Traes_7BL_870E640C5;Traes_4BL_AB8D36BF4;Traes_1DS_997E6A4A9;Traes_7DL_CD850CEF4;…	3.64e-09
DEG23	GO:0070588	calcium ion transmembrane transport	47	17	Traes_6BS_399B7B111;Traes_1DL_A1045C6C2;Traes_7DS_904CC3EB5;Traes_5AS_9D5B8EA01;TRINITY_DN119626_c2_g1_i1;Traes_5DS_955830536;Traes_7BS_17B99F895;Traes_1AL_F120A5C0D;Traes_4BL_B4F048033;Traes_6DS_E76EED926;Traes_5AL_FA3033A40;TRINITY_DN122400_c0_g1_i1;Traes_2DL_2A2F4F62B;Traes_5BS_C38D45CA4;Traes_2BL_445F5B3B7;Traes_1BL_9772C6F45;Traes_5DL_DEDE5D8D8	4.94e-09
DEG23	GO:0006559	L-phenylalanine catabolic process	50	17	Traes_2BL_13D5272D7;Traes_2AL_2763280FC;Traes_2DL_8C21AAAEF;Traes_5BL_AB528184A;Traes_2AL_9D78F85E2;TRINITY_DN123963_c1_g1_i1;Traes_1DS_A8BD91E4A;Traes_2AS_EC4ADE04E;Traes_2AL_9EC3226F7;TRINITY_DN123963_c1_g4_i2;Traes_1BS_7068F56E6;Traes_2AL_0DDC60D6E;Traes_6BL_C96F626D9;Traes_5BL_F50A47503;Traes_4AL_892C47ED5;Traes_2BL_C051606EA;Traes_2BL_EE22FBE18	1.46e-08
DEG23	GO:0006855	drug transmembrane transport	273	44	Traes_7DS_380AC22D6;Traes_4DL_2922E43F6;Traes_7AS_F4C2A7538;Traes_3AL_3AA7AE317;Traes_3AL_66B3C6DAF;Traes_7AS_2B3D5BF76;Traes_7DS_60BE8BE43;Traes_3B_2B36BE01C;Traes_7BS_9243D56AA;Traes_5DL_4CB64DF82;Traes_3DL_529B9DEC3;Traes_5AL_9697E163B;Traes_3B_C020B964A;Traes_4DL_57C0F257F;Traes_5AL_E1414913C;Traes_5DL_C1BAD23DD;Traes_7BS_37AA60A70;Traes_5BL_47880ADDA;Traes_5DL_27EBF2358;Traes_7DS_884757158;T…	8.31e-08
DEG23	GO:0006144	purine nucleobase metabolic process	15	9	Traes_5BS_E660355D6;Traes_7AL_971F8A64B;TRINITY_DN114777_c1_g1_i6;Traes_7DL_F21839F9C;Traes_5AS_BA57B5B56;Traes_3B_C9D86384C;Traes_5DS_E926DC301;Traes_7BL_B259E30BA;Traes_3DL_4EDC6E291	1.02e-07
DEG23	GO:0006084	acetyl-CoA metabolic process	42	14	Traes_2BL_3202C26C4;Traes_5BL_D5AFA9E6C;Traes_4DL_970985A0F;Traes_1AL_4A566CB1C;Traes_3DL_06EC4AADA;Traes_3B_212861038;Traes_5AL_6B2E76ED8;Traes_4BL_2EC596132;Traes_1DL_EE6D3299D;Traes_5DL_D3DF5A790;Traes_7BS_47B8FC9CB;Traes_1AL_131B6251B;Traes_2AL_42ECF9B7C;Traes_4BL_5D644202B	3.61e-07
DEG23	GO:0006090	pyruvate metabolic process	17	9	Traes_1DL_925B198C1;Traes_1BL_AAC4D956E;Traes_1AL_5738CCBF8;Traes_1AL_123EE6854;TRINITY_DN116822_c0_g1_i1;Traes_1DL_88D2ACD05;Traes_7AS_F139D99CF;Traes_1AL_E5E41283E;Traes_7DS_E9F7EDB03	4.38e-07
DEG23	GO:0016126	sterol biosynthetic process	98	22	TRINITY_DN90794_c0_g2_i1;Traes_2BL_3202C26C4;Traes_5BL_B1D508ABC;Traes_5BL_D5AFA9E6C;Traes_4DL_970985A0F;Traes_1AL_4A566CB1C;Traes_3DL_06EC4AADA;Traes_5AL_6B2E76ED8;Traes_4BL_7CCD52307;Traes_3B_212861038;Traes_4DL_F376340FA;Traes_4BL_2EC596132;Traes_4AL_350F24589;Traes_1DL_EE6D3299D;Traes_5DL_D3DF5A790;Traes_7BS_47B8FC9CB;Traes_1AL_131B6251B;TRINITY_DN121467_c1_g2_i1;Traes_3B_FA2D3C205;Traes_4AS_…	5.2e-07
DEG23	GO:0006598	polyamine catabolic process	10	7	Traes_4BL_2EC596132;Traes_2DL_203C5F142;Traes_2BL_309ED7C81;Traes_2AL_3F84846F1;Traes_4DL_970985A0F;Traes_7DS_665CFF796;Traes_5AL_6B2E76ED8	6.51e-07
DEG23	GO:0009805	coumarin biosynthetic process	18	9	Traes_4BL_2EC596132;Traes_4DL_A43826645;Traes_4AS_A03AC635D;Traes_1AL_A0B81FF76;Traes_4DL_970985A0F;Traes_4BL_D59FF84CA;Traes_3B_5701EDAA9;Traes_7DS_665CFF796;Traes_5AL_6B2E76ED8	8.24e-07
DEG23	GO:0009627	systemic acquired resistance	66	17	Traes_7DS_5A5420706;Traes_7BS_20BB970B7;Traes_2DL_F2D3DED15;Traes_7AS_56D580704;Traes_3DL_41E353D06;Traes_1AS_C0D4CD39A;Traes_7DS_EC04B88B4;Traes_1DS_5852D4AB6;Traes_5DL_ADF051D19;Traes_3B_3B3224CD0;Traes_3B_A9EBAAAD4;Traes_3AL_945AEAD5B;Traes_1DS_257B630F0;Traes_5AL_FFACB1DE8;Traes_6DL_D9F5169D4;Traes_5DL_309650024;Traes_1AS_488596E82	1.31e-06
DEG23	GO:0015693	magnesium ion transport	77	18	Traes_7BL_15A2C070A;Traes_3AL_04CD57FC2;Traes_1AL_B5DC008B2;Traes_5AL_30AECA9C9;Traes_3B_4AF155431;Traes_5BL_6BA3078D9;Traes_3DL_95B9EC62D;Traes_6DS_3C10FF2B3;Traes_1DL_91F7E350B;Traes_1BL_81E02317F;Traes_5DL_239C8A682;Traes_6DS_A8CE71CB5;Traes_6DS_5E6015692;TRINITY_DN122487_c0_g1_i1;Traes_1DL_28092B90E;Traes_7DL_B59418799;Traes_7AL_19789212A;Traes_3DL_89C57419E	2.96e-06
DEG23	GO:0048544	recognition of pollen	253	38	Traes_6DL_057BC5C9A;Traes_2AL_50CD27326;Traes_1AL_455BFC5FD;Traes_7AL_AEAFC269B;Traes_1AS_C1574E3E3;Traes_2AL_8111BA8D1;Traes_3DL_1D86669CA;Traes_7DL_30BEA5888;Traes_2BL_8558CA8F4;Traes_3AL_14FC597EB;Traes_7DL_F765BC51F;Traes_2BL_9796D51EE;Traes_1BL_7B735AEE6;Traes_7DL_152C15E3A;Traes_6AL_A88A8576C;Traes_2AL_53CDF7BCB1;Traes_1DL_A8C709030;Traes_5BL_DFFA40472;Traes_6DL_FDF3EEC77;TRINITY_DN122586_c…	3.51e-06
DEG23	GO:0006486	protein glycosylation	284	41	Traes_7AL_3F7F0AA7B;Traes_3DL_8F17D7E07;TRINITY_DN113887_c0_g1_i1;Traes_7AS_9BE05677A;Traes_6DL_E9B722006;Traes_7BL_FA6132579;Traes_7BS_A73F4DE88;Traes_1DL_30DB223E7;Traes_5BL_8C17DD1C4;Traes_3AL_CE7C379BA;Traes_6BL_9E01AC75F;Traes_5AL_32A81F167;Traes_1AL_59724705F;Traes_1DL_064E2A16E;Traes_4DS_3A9B44A33;Traes_5DL_D64429888;Traes_5DL_CAA439D94;Traes_1DL_9CD04C6E5;Traes_3AS_D66C16D3C;TRINITY_DN115…	4.09e-06
DEG23	GO:0008202	steroid metabolic process	32	11	Traes_4BL_2EC596132;Traes_4AL_350F24589;TRINITY_DN90794_c0_g2_i1;Traes_7BS_47B8FC9CB;Traes_6DL_EC96129AF;Traes_1AL_131B6251B;Traes_5BL_B1D508ABC;Traes_4DL_970985A0F;Traes_3DL_06EC4AADA;Traes_5AL_6B2E76ED8;Traes_3B_212861038	4.61e-06
DEG23	GO:0015996	chlorophyll catabolic process	88	19	Traes_7AL_971F8A64B;Traes_6DS_E0ADDF138;Traes_7DL_F21839F9C;Traes_5DL_FE4257F1A;Traes_4AL_2FB8419FC;Traes_6BL_3C04C3D2F;Traes_4DS_75CA84065;Traes_5AL_F96AEDDB8;Traes_5DL_A2A5A19B4;Traes_7DL_B7958BAA7;Traes_7AL_72A908F12;Traes_5BL_028D02DF6;TRINITY_DN57478_c0_g2_i1;Traes_6BS_04FB4E6F9;Traes_4DL_C36F5A266;Traes_5BL_AF29F56C1;Traes_7BL_B259E30BA;Traes_5AL_F4F81C76E;Traes_5BL_62D9B877B	5.59e-06
DEG23	GO:0019745	pentacyclic triterpenoid biosynthetic process	17	8	Traes_4DL_F376340FA;Traes_4BL_2EC596132;Traes_4AL_350F24589;Traes_1AL_131B6251B;Traes_4DL_970985A0F;Traes_4AS_E19D15897;Traes_5AL_6B2E76ED8;Traes_4BL_7CCD52307	6.14e-06
DEG23	GO:0042542	response to hydrogen peroxide	114	22	Traes_7DS_5A5420706;Traes_3AL_75B505500;Traes_7DS_2565207CB;Traes_4DL_DA6473F12;Traes_7DL_930094B08;Traes_4AS_D1FD82A44;Traes_7DL_3632B8F7B;Traes_7BL_870E640C5;Traes_7AS_56D580704;Traes_6DS_813EBCBA9;Traes_4BS_71F1DD8F1;Traes_7DS_EC04B88B4;Traes_1DS_5852D4AB6;Traes_4BL_AB8D36BF4;Traes_1DS_997E6A4A9;Traes_7DL_CD850CEF4;Traes_1BS_908CB1E3B;Traes_4AS_18B1C3691;Traes_1AS_3F456F015;Traes_7AL_1A21E8798…	7.43e-06
DEG23	GO:0016132	brassinosteroid biosynthetic process	54	14	Traes_4BL_2EC596132;Traes_1DL_EE6D3299D;Traes_5DL_D3DF5A790;Traes_2BL_3202C26C4;Traes_1AL_131B6251B;Traes_5BL_D5AFA9E6C;Traes_4DL_970985A0F;Traes_4BL_5D644202B;Traes_3DS_561941A6E;Traes_2AL_42ECF9B7C;Traes_3DL_06EC4AADA;Traes_1AL_4A566CB1C;Traes_5AL_6B2E76ED8;Traes_3B_212861038	1.02e-05
DEG23	GO:0016998	cell wall macromolecule catabolic process	92	19	Traes_3B_D64CB9A49;Traes_2DL_1CB540BCC;TRINITY_DN110906_c1_g1_i1;Traes_3B_D1A0C478F;Traes_2AL_225DFC16A;Traes_2BL_E366A5226;Traes_2BL_2D440C559;Traes_1DL_95936DC50;Traes_2BL_44184B4ED;Traes_5DL_EEF38A7E4;Traes_1BL_265653FAF;Traes_2AL_6162A036E;Traes_5BL_DE0C53CE2;Traes_3B_EEDAB44DC;Traes_1AL_E96C0662D;Traes_5AL_FFACB1DE8;Traes_4DS_6A2C90AA01;Traes_3AL_EFC1F089B;Traes_1DL_4EF40E197	1.11e-05
DEG23	GO:0042398	cellular modified amino acid biosynthetic process	14	7	Traes_4BL_2EC596132;Traes_2DL_203C5F142;Traes_2BL_309ED7C81;Traes_2AL_3F84846F1;Traes_4DL_970985A0F;Traes_7DS_665CFF796;Traes_5AL_6B2E76ED8	1.46e-05
DEG23	GO:0010200	response to chitin	102	20	Traes_7DL_0442F5433;Traes_2DL_F2D3DED15;Traes_3AS_4405E0087;Traes_1DS_2935DD94C;Traes_3AS_AE28A51DB;Traes_4BL_DCA190FF2;Traes_6AL_34FD736F3;Traes_6DL_C44F19089;Traes_2BL_44184B4ED;Traes_4DL_9813B67C5;Traes_3B_12A08E20C;Traes_6DS_C4861C9FF;Traes_1AL_99C0FB6F6;Traes_2BS_BDF775B04;Traes_6BL_FAD2FD89C;Traes_1BL_2873205E8;Traes_5DL_309650024;Traes_7DL_B2EB69EC9;Traes_6DS_3034CB2BF;Traes_1AS_A29124227	1.48e-05
DEG23	GO:0035235	ionotropic glutamate receptor signaling pathway	56	14	Traes_2BL_26D525223;Traes_5BL_050EEDDBD;Traes_7AS_0912FBF02;Traes_2DS_E9705A040;Traes_2BL_88C68B86E;Traes_6BL_3EC07F9F3;Traes_2AL_73A59BC32;Traes_5AL_3C346B3F0;Traes_5BL_D01F10A33;Traes_5BL_B477B88E5;Traes_7AS_5D844D7A9;Traes_2DL_D030EBC4F;Traes_5DL_3C40CD1D4;Traes_7BS_AC391EE30	1.61e-05
DEG23	GO:0009408	response to heat	221	33	Traes_4BL_542B1DA85;Traes_4DL_DA6473F12;Traes_4AS_D1FD82A44;TRINITY_DN122799_c1_g2_i2;Traes_7DL_3632B8F7B;Traes_2BL_047344CB6;Traes_4AS_52EB860E7;Traes_7DS_EC04B88B4;Traes_1DS_5852D4AB6;Traes_2AL_5FF7D6940;Traes_1DL_A9A4CEDB1;Traes_1AS_3F456F015;Traes_1AS_488596E82;Traes_7DS_5A5420706;Traes_6DS_A879508C3;Traes_5DL_7D04C8E67;Traes_3AL_75B505500;Traes_7AL_ECB0591CC;Traes_1AL_A4B5C1474;Traes_4BL_F3A…	1.68e-05
DEG23	GO:0042742	defense response to bacterium	169	27	Traes_2BS_6DEC6A223;Traes_3AS_4405E0087;Traes_2AS_453C10ECC;Traes_5BS_E635B0A281;Traes_1AL_ED8C9876C;Traes_3DL_41E353D06;Traes_3B_12A08E20C;Traes_5AL_ED21C722B;Traes_3B_3B3224CD0;Traes_2BS_BDF775B04;Traes_2BS_425B98155;Traes_3AL_945AEAD5B;Traes_4DL_1AADAA76A;Traes_5DL_309650024;Traes_7DL_0442F5433;Traes_3B_F0BA991CF;Traes_7DS_5A5420706;Traes_2DL_F2D3DED15;TRINITY_DN209158_c0_g1_i1;Traes_2AS_006AE…	2.83e-05
DEG23	GO:0009813	flavonoid biosynthetic process	53	13	TRINITY_DN126228_c1_g1_i1;Traes_6BL_4B6AB09D3;TRINITY_DN122708_c3_g1_i1;Traes_7DL_930094B08;Traes_1AL_A0B81FF76;Traes_2AL_75396858D;TRINITY_DN105809_c1_g1_i1;Traes_1AL_BEE495457;Traes_5BL_E86097AA2;Traes_6DL_4F9522C09;Traes_6DS_2F7DE1EAB;Traes_1BL_CF2FF965A;Traes_3AL_197871859	3.99e-05
DEG23	GO:0006012	galactose metabolic process	54	13	Traes_2AS_7339C00EB;TRINITY_DN108692_c1_g1_i1;Traes_2AL_F974CFFC2;Traes_5DL_FF28DAF89;Traes_5BL_71BBA7443;Traes_2BS_BC7099C57;Traes_2DS_F7606484A;Traes_2BL_23AD9FE71;Traes_2AS_5DCDE65C8;Traes_2BS_6C74475F9;Traes_5AL_1C608F1B5;Traes_5BL_D2E15A722;Traes_5BL_BBF7FDD73	4.93e-05
DEG23	GO:0050832	defense response to fungus	147	24	Traes_5AL_E32D685B5;Traes_5AL_55CFC4B56;Traes_7DL_0442F5433;Traes_3B_F0BA991CF;Traes_7DS_5A5420706;Traes_5AL_71985B7B2;TRINITY_DN209158_c0_g1_i1;Traes_2DL_F2D3DED15;Traes_3AS_4405E0087;Traes_7AL_ECB0591CC;Traes_1DL_6EA7A6808;TRINITY_DN89205_c0_g1_i1;Traes_7AL_25850F96F;Traes_5BS_E635B0A281;Traes_7AS_56D580704;Traes_1AL_ED8C9876C;Traes_3AL_AB2BAE660;Traes_3B_12A08E20C;Traes_5DL_89190A61A;TRINITY_D…	5.36e-05
DEG23	GO:0006950	response to stress	426	51	Traes_6BL_3D04C0CF7;Traes_5AL_870287880;Traes_2BL_BF713EB9C;Traes_3DL_E1FF14504;Traes_4BL_542B1DA85;Traes_7DL_3632B8F7B;Traes_5BL_2230EBD7F;Traes_7AS_ABDAEB668;Traes_2BL_047344CB6;Traes_5BS_601140C9C;Traes_5AL_FE6E41DC1;Traes_4AS_52EB860E7;Traes_1DS_5852D4AB6;Traes_1DL_3A0B13443;Traes_2BS_76FEB367C;Traes_4AS_749EC4A61;Traes_2AL_5FF7D6940;Traes_5DS_94EE92679;Traes_5DS_F49283B77;Traes_5BL_62D9B877B…	6.18e-05
DEG23	GO:0010260	organ senescence	12	6	Traes_5BL_BAB8C9E62;Traes_7DL_27B8097A7;Traes_7AL_569D0BB1B;Traes_5BL_1D3F1BCC2;Traes_5AL_8349DE248;Traes_5DL_0684F4918	6.22e-05
DEG23	GO:0097359	UDP-glucosylation	8	5	Traes_1AL_59724705F;Traes_1DL_049336E2A;Traes_1DL_064E2A16E;Traes_1BL_8DB033DAA;Traes_1DL_7AEBE1228	6.69e-05
DEG23	GO:0009607	response to biotic stimulus	71	15	Traes_2BS_DABEABDDC;Traes_2AS_1FC67C1BD;TRINITY_DN209158_c0_g1_i1;Traes_7DL_0FD6D8ED61;Traes_5DS_8F312CB951;TRINITY_DN112379_c1_g1_i3;Traes_1AL_EF7E5EF10;Traes_6DS_87DB9A2F3;Traes_1BL_533D05ED2;Traes_4DL_5C688784F;TRINITY_DN118812_c1_g2_i4;TRINITY_DN93162_c0_g1_i1;Traes_2DS_01D75F7C6;Traes_1DL_185AF63BA;Traes_5BS_91BD3E004	6.86e-05
DEG23	GO:0044237	cellular metabolic process	241	33	Traes_3DL_364DAFD95;Traes_2AL_F974CFFC2;Traes_5AL_0807B656A;Traes_5DL_FF28DAF89;Traes_5BL_71BBA7443;Traes_2BS_58E7D5315;Traes_2AS_216467F1E;Traes_2DL_CEB1E113F;Traes_1DL_1F7D352CA;Traes_5BL_B007160F8;Traes_5AL_1C608F1B5;Traes_2AL_A4B171C30;Traes_1AL_9FF8D3F8A;Traes_3AL_197871859;Traes_2AS_D021605A2;Traes_4AS_C839DCF3A;Traes_5DL_4DA1F29A4;Traes_5DL_3C2379192;Traes_1BL_0911A8BBA;Traes_1AL_8264ECC42…	9.65e-05
DEG23	GO:0016114	terpenoid biosynthetic process	37	10	Traes_2BS_C48CB635C;Traes_1BL_1939C6883;TRINITY_DN105272_c1_g1_i1;Traes_2DL_453665C71;Traes_2DL_B160C799E;Traes_5BL_63E01A05B;Traes_2DS_629ABEF42;Traes_2AL_287E5898D;Traes_2BL_15A428977;Traes_1BL_39C95E4FB	0.000128
DEG23	GO:0006032	chitin catabolic process	84	16	Traes_3B_D64CB9A49;Traes_2DL_1CB540BCC;TRINITY_DN110906_c1_g1_i1;Traes_2AL_225DFC16A;Traes_2BL_E366A5226;Traes_3B_D1A0C478F;Traes_2BL_2D440C559;Traes_1DL_95936DC50;Traes_5DL_EEF38A7E4;Traes_1BL_265653FAF;Traes_2AL_6162A036E;Traes_5BL_DE0C53CE2;Traes_3B_EEDAB44DC;Traes_1AL_E96C0662D;Traes_3AL_EFC1F089B;Traes_1DL_4EF40E197	0.000147
DEG23	GO:0015031	protein transport	685	72	Traes_2DS_40CE2D904;Traes_3B_DBC468F1A;Traes_5BS_E71DA05B9;Traes_1AS_34DBDBA7D;Traes_2BS_1769DBC79;Traes_4DL_BE50C5130;Traes_7BS_BDA361F41;TRINITY_DN99547_c0_g1_i2;Traes_4BL_4058B09AF;Traes_2BL_B041D90BB;Traes_5DL_D3DF5A790;Traes_2DL_99A21BFBF;Traes_1AS_BEEC10025;Traes_1BS_46A346E8F;Traes_1BL_0302D9F63;Traes_5AL_A61E44609;Traes_1AL_95235FDBD;Traes_3DL_22DEDE7AA;Traes_5BL_F573080E8;TRINITY_DN11020…	0.000162
DEG23	GO:0052542	defense response by callose deposition	20	7	Traes_7DL_0442F5433;Traes_5AL_23B24917C;Traes_5BL_FF9AA4B58;Traes_6DS_C4861C9FF;Traes_5DL_5F223C713;Traes_2BS_BDF775B04;Traes_7DL_B2EB69EC9	0.000229
DEG23	GO:0034220	ion transmembrane transport	171	25	Traes_3B_1795B9E0B;Traes_2BL_88C68B86E;Traes_6BL_3EC07F9F3;Traes_5AL_3C346B3F0;Traes_7DL_EF8A95CB3;Traes_7AS_4C1B8D584;Traes_7BS_AC391EE30;Traes_5BL_050EEDDBD;Traes_2BL_26D525223;Traes_6DL_74F140BFD;Traes_7AS_0912FBF02;Traes_7BL_DF6FB3A22;Traes_4AL_FA171F7B7;Traes_2DS_E9705A040;Traes_3DL_8D6F782B1;Traes_2AL_73A59BC32;Traes_5BL_D01F10A33;Traes_5BL_B477B88E5;Traes_7BS_DCB54C292;Traes_2DL_D030EBC4F;…	0.000233
DEG23	GO:0006865	amino acid transport	47	11	Traes_4AS_C10CD24DD;Traes_6DL_6C27A6E59;Traes_5DL_25C753D84;TRINITY_DN121655_c1_g1_i1;Traes_4DL_A43826645;Traes_3AS_AE28A51DB;Traes_1DS_2935DD94C;Traes_4AS_A03AC635D;Traes_6BL_41477DA26;Traes_4BL_D59FF84CA;Traes_1AS_A29124227	0.000242
DEG23	GO:0006869	lipid transport	153	23	Traes_6DS_CDCAD6797;Traes_3B_19DAE91FF;Traes_3DL_B6A71ECBA;Traes_6BL_A2F001CEF;Traes_5DL_8F68FBC81;Traes_5BL_EF2D08FBB;Traes_6BS_8C5C8E9E2;Traes_4BL_96C906D61;Traes_1DS_BD097C5E1;Traes_2BS_375B5B8C5;Traes_3AL_C54BA55C5;Traes_3B_B9451B200;Traes_2BS_2DB805014;Traes_6DL_C9D547BF6;Traes_3DS_6873B48F6;Traes_6BL_0C3EDFAAF;Traes_3B_BE7B0570E;Traes_3DS_30343E9D9;Traes_6DL_98DC00BA3;Traes_5BL_B2F45B45A;Tr…	0.000269
DEG23	GO:0010136	ureide catabolic process	6	4	Traes_7AL_971F8A64B;Traes_7DL_F21839F9C;Traes_5DS_E926DC301;Traes_7BL_B259E30BA	0.000282
DEG23	GO:0071805	potassium ion transmembrane transport	154	23	Traes_7AL_06400DA6C;Traes_2DL_2BA772DB5;Traes_3B_1795B9E0B;Traes_7DS_EDD619B0C;Traes_7BL_DF6FB3A22;TRINITY_DN123129_c0_g2_i1;Traes_2DL_74E015594;Traes_6BL_B1673B99B;Traes_3AL_9E0B84E84;Traes_5AL_3299C8451;Traes_2BL_D0C7517E1;Traes_3DL_8D6F782B1;Traes_6DL_09B11D518;Traes_2BL_4C1D54940;Traes_6DL_7CA12F7FB;Traes_2DL_62AB34961;Traes_5BL_BCEB326F1;Traes_2AL_987F244D2;Traes_5DL_EB12DA6FD;Traes_6DL_6CAA…	0.000296
DEG23	GO:0010264	myo-inositol hexakisphosphate biosynthetic process	64	13	Traes_1AL_0C41C44B1;Traes_4DS_86EDC8472;Traes_1DL_37EA23493;Traes_5BL_2B2033BE0;Traes_2DL_AE9C5933A;Traes_2AL_5FF7D6940;Traes_7BL_1471223B1;Traes_2DL_E4B86D0C3;Traes_5DL_8113975A6;Traes_5AL_2292EE446;Traes_7DL_E046FBCC4;Traes_2BL_047344CB6;Traes_2DL_557987E70	0.00031
DEG23	GO:0055070	copper ion homeostasis	3	3	Traes_5DL_21529A726;Traes_5BL_6E7A255A7;Traes_5AL_534F40911	0.00031
DEG23	GO:0009626	plant-type hypersensitive response	34	9	TRINITY_DN155748_c0_g1_i1;Traes_5BL_1D3F1BCC2;Traes_7DL_9A5183D4A;Traes_3B_3B3224CD0;Traes_4BS_288EDB690;Traes_5AL_8349DE248;Traes_3B_A9EBAAAD4;Traes_3AL_945AEAD5B;Traes_3DL_41E353D06	0.000329
DEG23	GO:0006813	potassium ion transport	136	21	Traes_5DS_09D7A479D;Traes_2DL_2BA772DB5;Traes_3B_1795B9E0B;Traes_7DS_EDD619B0C;Traes_7BL_DF6FB3A22;TRINITY_DN123129_c0_g2_i1;Traes_2DL_74E015594;Traes_3AL_9E0B84E84;Traes_5AL_91132361F;Traes_5AL_3299C8451;Traes_2BL_D0C7517E1;Traes_3DL_8D6F782B1;Traes_6DL_09B11D518;Traes_4BL_723A7E539;Traes_2BL_4C1D54940;Traes_2DL_62AB34961;Traes_2AL_987F244D2;Traes_5DL_EB12DA6FD;Traes_3B_75C958395;Traes_3DL_59870…	0.000336
DEG23	GO:0009809	lignin biosynthetic process	16	6	Traes_3B_F7B798D01;Traes_3AL_1953CF160;TRINITY_DN114416_c1_g1_i1;TRINITY_DN126228_c1_g1_i1;Traes_1AL_A0B81FF76;Traes_7DS_665CFF796	0.000426
DEG23	GO:0006006	glucose metabolic process	43	10	Traes_6BL_B95E66E93;Traes_2BL_BF579ED6B;Traes_4DL_C32077899;Traes_4BL_A33273FF8;Traes_2BL_073CACF9B1;Traes_4DL_C45CC74F7;Traes_2DL_06E6A2543;Traes_7DL_ADFCB28B3;Traes_2AL_7F64A38C7;Traes_7AL_226028C17	0.000486
DEG23	GO:0043090	amino acid import	23	7	Traes_5AL_FA71552A8;Traes_4AS_7258345F9;Traes_4BL_7091749BF;Traes_4DL_B138DF6FC;Traes_4DL_CFC191A06;Traes_6DL_E4826359D;Traes_5DL_309650024	0.000606
DEG23	GO:0005985	sucrose metabolic process	52	11	Traes_4BL_D1AA966DE;Traes_4BL_B49C2A51C;Traes_3DS_9B89BAD5A;Traes_6AL_34FD736F3;Traes_4AS_EF48BBCCF;Traes_3B_55B913FD2;Traes_3AS_6505083E0;Traes_4DL_F08462AD2;Traes_6BL_FAD2FD89C;Traes_6DL_C44F19089;Traes_4DL_9F7C8C343	0.000614
DEG23	GO:0006984	ER-nucleus signaling pathway	17	6	Traes_1DS_5852D4AB6;Traes_4BL_AB8D36BF4;Traes_4DL_DA6473F12;Traes_4AS_18B1C3691;Traes_7AL_25850F96F;Traes_1AS_488596E82	0.00062
DEG23	GO:0006659	phosphatidylserine biosynthetic process	7	4	Traes_1DL_44FF6293E;Traes_3B_8F40535C5;Traes_3DS_8610F4218;Traes_1AL_2CB1F6DC2	0.000623
DEG23	GO:0052033	pathogen-associated molecular pattern dependent induction by symbiont of host innate immune response	7	4	Traes_1DS_5852D4AB6;Traes_7DS_5A5420706;Traes_7AS_56D580704;Traes_1AS_488596E82	0.000623
DEG23	GO:0006629	lipid metabolic process	917	88	Traes_5AL_38C03A806;Traes_3DL_FAF514819;TRINITY_DN90794_c0_g2_i1;TRINITY_DN117479_c3_g1_i4;Traes_5BS_18387A867;Traes_1BS_170500B8B;TRINITY_DN124232_c1_g1_i2;Traes_4DL_970985A0F;Traes_1BS_06BB96937;Traes_5AL_6B2E76ED8;Traes_4DS_7550B0C2D;Traes_1DS_A477459F0;Traes_3B_A0C342D91;Traes_6DL_A95013422;Traes_5DL_CF49B4531;Traes_3DS_D0418F124;Traes_5AS_6F6C88D76;Traes_3B_A9EBAAAD4;Traes_3AL_EB28DB33C;Trae…	0.000695
DEG23	GO:0006694	steroid biosynthetic process	78	14	TRINITY_DN90794_c0_g2_i1;Traes_5DS_17D3A0232;Traes_5BL_B1D508ABC;Traes_4DL_970985A0F;Traes_3DL_06EC4AADA;Traes_3B_212861038;Traes_5AL_6B2E76ED8;Traes_4BL_2EC596132;Traes_4AL_350F24589;Traes_5AS_5A7E40F71;Traes_7BS_47B8FC9CB;Traes_1AL_131B6251B;TRINITY_DN121467_c1_g2_i1;Traes_3DS_561941A6E	0.000697
DEG23	GO:0016036	cellular response to phosphate starvation	61	12	Traes_3DL_B28114E28;Traes_2BS_E9B276FE4;Traes_6DL_DBC111365;Traes_2DL_2BA772DB5;Traes_7DL_B994066FA;Traes_3AL_AABA45298;Traes_7BL_DD88849AE;Traes_4BS_895114858;Traes_2DS_074C825C9;Traes_4AL_1CF27EAE5;Traes_7AL_2D8B863A7;Traes_2AS_96D993ED0	0.000706
DEG23	GO:1902358	sulfate transmembrane transport	45	10	Traes_4DL_3995383DE;Traes_5DL_C46613B9F;Traes_5AL_1A881D2ED;Traes_5AL_1F90AF47B;Traes_4AS_68B3D79A1;TRINITY_DN122661_c3_g2_i1;Traes_4AS_CE4C6A8A2;Traes_5BL_D9FB48F8C;Traes_7DS_0AB5BFE95;Traes_4DL_ECEE169A7	0.000714
DEG23	GO:0009581	detection of external stimulus	12	5	Traes_4DL_9813B67C5;Traes_7DL_0442F5433;Traes_4BL_DCA190FF2;Traes_2BS_BDF775B04;Traes_5DL_309650024	0.000752
DEG23	GO:0006457	protein folding	559	58	Traes_3DL_F117C2D8C;Traes_1BS_9FDB4C9EC;Traes_4AS_D1FD82A44;Traes_7DL_3632B8F7B;Traes_5AL_629EDDFC3;Traes_7DS_EC04B88B4;Traes_1DS_5852D4AB6;Traes_5DL_3B7589BD0;Traes_3B_3B3224CD0;Traes_1BL_8C16A8002;Traes_1AS_3F456F015;Traes_3AL_945AEAD5B;Traes_1AS_488596E82;Traes_2DL_64803388A;Traes_6DS_53B15C3C4;Traes_3B_55DC05DF6;Traes_6DS_2F1995526;Traes_6BS_D30CEBBC9;Traes_1AL_E9185A44D;Traes_7BL_870E640C5;T…	0.000896
DEG23	GO:0030001	metal ion transport	297	35	Traes_3DL_0C5007990;Traes_2BL_E4E0287B6;Traes_1DS_D6AED0F0F;Traes_5BL_6BA3078D9;Traes_2AL_26A5DB3CA;Traes_2DL_8ABC5346E;Traes_6DS_E7826C696;Traes_6DS_1DEF30199;Traes_5DL_239C8A682;Traes_2BL_A1BCBD2BE;Traes_1AL_F7D3D18D3;Traes_2DL_6BD5253AC;Traes_2AL_BE05B34FF;Traes_1AS_A6EF18CC1;Traes_3AS_15A221AD0;Traes_2AL_59959C979;Traes_1AL_1F3FBE952;Traes_2DL_D0582A4B1;Traes_5AL_30AECA9C9;Traes_1DL_C5B2202DE…	0.00105977
DEG23	GO:0009644	response to high light intensity	149	21	Traes_7DS_5A5420706;Traes_3AL_75B505500;Traes_7DS_2565207CB;Traes_4DL_DA6473F12;Traes_4AS_D1FD82A44;Traes_7DL_3632B8F7B;Traes_7BL_870E640C5;Traes_7AS_56D580704;Traes_6DS_813EBCBA9;Traes_4BS_71F1DD8F1;Traes_7DS_EC04B88B4;Traes_1DS_5852D4AB6;Traes_4BL_AB8D36BF4;Traes_1DS_997E6A4A9;Traes_7DL_CD850CEF4;Traes_1BS_908CB1E3B;Traes_4AS_18B1C3691;Traes_1AS_3F456F015;Traes_7AL_1A21E8798;Traes_6DL_D9F5169D4…	0.00113938
DEG23	GO:0010204	defense response signaling pathway, resistance gene-independent	13	5	Traes_5DL_D3DF5A790;Traes_3B_3B3224CD0;Traes_5BL_D5AFA9E6C;Traes_3AL_945AEAD5B;Traes_3DL_41E353D06	0.00115378
DEG23	GO:0006995	cellular response to nitrogen starvation	8	4	Traes_3B_3B3224CD0;Traes_3AL_945AEAD5B;Traes_5DL_309650024;Traes_3DL_41E353D06	0.00117833
DEG23	GO:0009743	response to carbohydrate	8	4	Traes_5AL_F96AEDDB8;Traes_5DL_A2A5A19B4;Traes_7AL_ECB0591CC;Traes_5BL_62D9B877B	0.00117833
DEG23	GO:0010216	maintenance of DNA methylation	4	3	Traes_2AL_54C78A86E;Traes_2DL_E96DCDCB4;Traes_2BL_393ED78A5	0.00117879
DEG23	GO:0055074	calcium ion homeostasis	4	3	Traes_3B_3B3224CD0;Traes_3AL_945AEAD5B;Traes_3DL_41E353D06	0.00117879
DEG23	GO:0000187	activation of MAPK activity	4	3	Traes_4DL_82275C845;Traes_4BL_C2CC32FC6;Traes_4AL_49542CBC1	0.00117879
DEG23	GO:2001141	regulation of RNA biosynthetic process	19	6	Traes_5BL_24E91327E;Traes_1AL_0C41C44B1;Traes_5DL_CA0A351D3;Traes_1DL_37EA23493;Traes_5BL_EC7212901;Traes_5AL_DCD1E8F77	0.00120854
DEG23	GO:0030244	cellulose biosynthetic process	212	27	Traes_3DL_8F17D7E07;Traes_2DS_BE4007B42;Traes_3AL_CE7C379BA;Traes_2BS_F0846FCC2;Traes_5DL_D3DF5A790;Traes_6BS_8DA635027;Traes_3B_F05B72B99;Traes_3AL_5FAA2CCB0;Traes_3B_BD0496C1E;TRINITY_DN115430_c0_g1_i2;Traes_5DL_A3CE62DE1;Traes_2DS_4B102E718;Traes_2DL_DB868EAE8;Traes_2BS_83944806B;Traes_5BL_D5AFA9E6C;Traes_3DL_A2127ABF7;Traes_7DL_CD850CEF4;Traes_5BL_55BED3C69;Traes_4BS_3C044B05F;Traes_2AS_719C7…	0.00121073
DEG23	GO:0006520	cellular amino acid metabolic process	160	22	Traes_5BL_6AD1640CB;Traes_2DL_E37E05BBD;Traes_3B_0CDF6A16D;Traes_7AL_5D21C6368;Traes_6BS_4096A4D3A;Traes_2BL_309ED7C81;Traes_4BS_A7B66E010;Traes_2AL_3F84846F1;Traes_4DL_E9801DD6D;Traes_7AL_0F8FA764F;Traes_6DL_9D98387E7;Traes_2BL_409C9A982;Traes_7BL_0029CE4EA;Traes_1DS_36EFBD2EE;Traes_6DS_4CA5BD5EE;Traes_1DS_79B6C3D87;Traes_2DL_203C5F142;Traes_3AL_B137CC856;Traes_7DL_2F3D6BC0E;Traes_1BS_D5E16C471;…	0.00122592
DEG23	GO:0006631	fatty acid metabolic process	140	20	Traes_3B_FD67A7B67;TRINITY_DN124150_c8_g6_i1;Traes_2BL_3202C26C4;Traes_3DL_962CD36B1;TRINITY_DN124232_c1_g1_i2;TRINITY_DN98651_c0_g1_i1;Traes_2DL_C686047CF;Traes_5BL_BAB8C9E62;Traes_3DS_568CD2610;Traes_1AL_BEE495457;Traes_5DL_89190A61A;Traes_4AL_FAB289E82;Traes_1BL_CF2FF965A;Traes_3AS_AA474B823;Traes_3B_A9EBAAAD4;Traes_2AL_42ECF9B7C;Traes_5DL_0684F4918;Traes_2AL_BA66820B0;Traes_2BL_C0EF32685;TRIN…	0.00124675
DEG23	GO:0042631	cellular response to water deprivation	27	7	Traes_3DL_B28114E28;Traes_2BL_1BE176D07;Traes_6DL_DBC111365;Traes_3B_12A08E20C;Traes_2DL_2BA772DB5;Traes_3AL_AABA45298;Traes_3AS_4405E0087	0.00172795
DEG23	GO:0007205	protein kinase C-activating G-protein coupled receptor signaling pathway	59	11	Traes_1BL_858B71505;Traes_2AL_156A85F7D;Traes_2DL_9E3786CCA;Traes_5BS_37B987C7E;Traes_2BL_F9E12C3E4;Traes_5DS_94EE92679;Traes_6BL_6CA9DA942;Traes_6DL_492F66EC5;Traes_6BL_E2F8DAB34;Traes_5BS_601140C9C;Traes_3AL_3399B4022	0.00183745
DEG23	GO:0008272	sulfate transport	51	10	Traes_4DL_3995383DE;Traes_5DL_C46613B9F;Traes_5AL_1A881D2ED;Traes_5AL_1F90AF47B;Traes_4AS_68B3D79A1;TRINITY_DN122661_c3_g2_i1;Traes_4AS_CE4C6A8A2;Traes_5BL_D9FB48F8C;Traes_7DS_0AB5BFE95;Traes_4DL_ECEE169A7	0.00197263
DEG23	GO:0006499	N-terminal protein myristoylation	78	13	Traes_7BL_A19097888;Traes_5AL_55CFC4B56;Traes_1DL_2A2451D6E;Traes_5DL_ADF051D19;Traes_7BS_A73F4DE88;Traes_4DL_A43826645;Traes_3AS_AE28A51DB;Traes_4AS_A03AC635D;Traes_7DL_56937694B;Traes_7DL_3632B8F7B;Traes_4BL_D59FF84CA;Traes_7BL_870E640C5;Traes_7AL_1A21E8798	0.00214664
DEG23	GO:0046482	para-aminobenzoic acid metabolic process	21	6	Traes_2DL_203C5F142;Traes_1BL_1AA872E89;Traes_2BL_309ED7C81;Traes_2AL_3F84846F1;Traes_3B_0C313674A;Traes_2BL_EDACDB387	0.00214977
DEG23	GO:0009851	auxin biosynthetic process	15	5	Traes_2DL_124BF9CB4;Traes_3B_29F91AA70;TRINITY_DN31966_c0_g1_i1;Traes_3B_ACCDA8239;Traes_3AS_860783913	0.00240145
DEG23	GO:0030433	ER-associated ubiquitin-dependent protein catabolic process	15	5	Traes_7BS_D06FBE7BF;Traes_7DS_76717A7E8;Traes_7DL_CD850CEF4;Traes_3AS_D66C16D3C;Traes_7AS_200D00D78	0.00240145
DEG23	GO:0008299	isoprenoid biosynthetic process	98	15	TRINITY_DN90794_c0_g2_i1;Traes_1BL_5C0E7A70E;Traes_3B_E2D1317CA;Traes_3DL_605262317;Traes_4DS_319AF236F;Traes_5DL_484EB7DA5;Traes_4BL_09910AFF8;Traes_7AS_9819F7C48;Traes_1AL_E7B90F187;Traes_7DS_8E26B32D9;Traes_7BS_47B8FC9CB;Traes_1BL_3899535C2;Traes_7AS_DFBEA5E7F;Traes_1AL_096D3C715;Traes_5AL_288D3A2F4	0.00244356
DEG23	GO:0010599	production of lsiRNA involved in RNA interference	5	3	Traes_2AL_54C78A86E;Traes_2DL_E96DCDCB4;Traes_2BL_393ED78A5	0.00279789
DEG23	GO:0009966	regulation of signal transduction	260	30	Traes_2AL_88EA29E6D;Traes_6DS_F4ACB6633;Traes_6AL_0CA43C7A7;Traes_2DS_1A786E6FF;Traes_5BS_52990BD9D;Traes_4DL_8F8167BDE;Traes_3AL_562E40B1D;Traes_4BS_BE761A604;Traes_2BL_24878587D;Traes_4AL_9601B9873;Traes_5DL_9C4EA29FC;Traes_3AS_AAADC71F2;Traes_5AS_841ECFF18;Traes_3AL_5DC02A5FC;Traes_1DS_72E1108B6;Traes_5AL_7E2CC2812;Traes_4DL_82275C845;Traes_5AL_6975CE193;Traes_6DL_9FAE3F08F;Traes_4BL_640B28938…	0.0031569
DEG23	GO:0009734	auxin-activated signaling pathway	216	26	Traes_2DL_A86E54838;Traes_3DL_0BAE401F0;Traes_1DS_0898FA765;Traes_1BL_B037B2ABE;TRINITY_DN109822_c0_g1_i1;Traes_6DL_A4492DF02;Traes_3AL_7A2CED8E7;Traes_7BL_74071485F;Traes_3B_ACCDA8239;Traes_2AL_CB95E606C;Traes_5BS_174531189;Traes_5DL_A3CE62DE1;Traes_1BL_54CD82AC3;Traes_7AL_ECB0591CC;TRINITY_DN115800_c0_g1_i2;Traes_2BL_1AED96909;Traes_5DS_A71D29AE1;Traes_1AL_B14FE48AF;Traes_2BL_A1A475B0F;Traes_1A…	0.00324497
DEG23	GO:0000303	response to superoxide	16	5	Traes_5AL_F96AEDDB8;Traes_5DL_A2A5A19B4;Traes_6BL_A2F001CEF;Traes_7AL_ECB0591CC;Traes_5BL_62D9B877B	0.00329959
DEG23	GO:0006807	nitrogen compound metabolic process	82	13	Traes_6DL_24A8AB125;Traes_6DL_D9A94A0F1;Traes_5DS_01D241425;Traes_7BS_1E6BCF740;TRINITY_DN118935_c1_g1_i1;Traes_6DL_BBF78B02F;TRINITY_DN101306_c0_g1_i2;Traes_3B_04BEB0E1C;Traes_6BL_5587A259C;Traes_1AL_99C0FB6F6;Traes_6BL_95C7F7123;Traes_6BL_C9E94B924;Traes_1BL_2873205E8	0.00337789
DEG23	GO:0006508	proteolysis	1977	165	Traes_6DS_DA192A59D;Traes_6DL_042F4B46A;Traes_2BS_8D25129AA;Traes_2BS_4E5639007;Traes_2DS_5FED50AC4;Traes_1AL_CDC56D57A;Traes_3AL_486437804;TRINITY_DN115364_c2_g2_i1;Traes_2BL_83CF18165;Traes_1DS_A477459F0;Traes_3B_B5696416B;Traes_7BS_4306A478C;Traes_1DL_66A4A04CA;Traes_2DL_C775F8321;Traes_7AS_95F4E4729;Traes_1BL_4F70898B6;Traes_5DL_8D7019E17;Traes_5BL_C14CECDAC;TRINITY_DN124030_c4_g2_i1;Traes_3B…	0.00344064
DEG23	GO:0043069	negative regulation of programmed cell death	55	10	Traes_7DL_0442F5433;Traes_5AL_23B24917C;Traes_7AL_ECB0591CC;Traes_5BL_FF9AA4B58;Traes_6DS_C4861C9FF;Traes_5DL_5F223C713;Traes_2BS_BDF775B04;Traes_7AL_25850F96F;Traes_6DL_E4826359D;Traes_5DL_309650024	0.0035292
DEG23	GO:0009963	positive regulation of flavonoid biosynthetic process	23	6	Traes_3B_C0D770CC5;Traes_1AL_A0B81FF76;Traes_4DL_2338677F8;Traes_3B_5701EDAA9;Traes_7DS_665CFF796;Traes_1BL_9AECAC1F1	0.00355822
DEG23	GO:0006612	protein targeting to membrane	122	17	Traes_7DL_0442F5433;Traes_2DL_F2D3DED15;Traes_3AS_4405E0087;Traes_7AL_ECB0591CC;Traes_5BL_FF9AA4B58;Traes_7AL_25850F96F;Traes_4DL_2338677F8;Traes_3B_12A08E20C;Traes_3B_C0D770CC5;Traes_5AL_23B24917C;Traes_6DS_C4861C9FF;Traes_5DL_5F223C713;Traes_2BS_BDF775B04;Traes_6DL_E4826359D;Traes_1BL_9AECAC1F1;Traes_5DL_309650024;Traes_7DL_B2EB69EC9	0.00361662
DEG23	GO:0010363	regulation of plant-type hypersensitive response	122	17	Traes_7DL_0442F5433;Traes_2DL_F2D3DED15;Traes_3AS_4405E0087;Traes_7AL_ECB0591CC;Traes_5BL_FF9AA4B58;Traes_7AL_25850F96F;Traes_4DL_2338677F8;Traes_3B_12A08E20C;Traes_3B_C0D770CC5;Traes_5AL_23B24917C;Traes_6DS_C4861C9FF;Traes_5DL_5F223C713;Traes_2BS_BDF775B04;Traes_6DL_E4826359D;Traes_1BL_9AECAC1F1;Traes_5DL_309650024;Traes_7DL_B2EB69EC9	0.00361662
DEG23	GO:0031348	negative regulation of defense response	103	15	Traes_7DL_0442F5433;Traes_2DL_F2D3DED15;Traes_3AS_4405E0087;Traes_7AL_ECB0591CC;Traes_4DL_DA6473F12;Traes_7AL_25850F96F;Traes_5BL_D9B79B601;Traes_5DL_412ED3302;Traes_3B_12A08E20C;Traes_4BL_AB8D36BF4;Traes_5DL_ADF051D19;Traes_4AS_18B1C3691;Traes_2BS_BDF775B04;Traes_5DL_309650024;Traes_6DS_3034CB2BF	0.00397759
DEG23	GO:0007165	signal transduction	561	55	Traes_7BL_A19097888;Traes_5AL_38C03A806;Traes_3AL_66EAB4B4F;Traes_5BL_A849245D2;Traes_1AS_94E220218;Traes_2AL_E0206CE63;Traes_4BL_287CE7BD0;TRINITY_DN99547_c0_g1_i2;Traes_3B_143D815A5;Traes_2AS_6345FCE27;Traes_7AS_C6F34B2E3;Traes_1AS_BEEC10025;Traes_4DL_2527CA8BF;Traes_1BS_46A346E8F;TRINITY_DN110204_c1_g2_i2;Traes_1DS_CD25033C4;Traes_5BL_F573080E8;Traes_2DL_110BF5A9F;TRINITY_DN119005_c3_g1_i4;Tra…	0.00403827
DEG23	GO:0009873	ethylene-activated signaling pathway	65	11	Traes_5AL_F96AEDDB8;Traes_5DL_A2A5A19B4;Traes_2AS_15D7300B6;Traes_6BL_A2F001CEF;Traes_2BS_8B3768783;Traes_7AL_ECB0591CC;Traes_2DS_9C0C983B2;Traes_7AL_25850F96F;Traes_5DS_91270F128;Traes_4AS_1E79E1072;Traes_5BL_62D9B877B	0.00404931
DEG23	GO:0006542	glutamine biosynthetic process	17	5	Traes_6DL_24A8AB125;Traes_1AL_99C0FB6F6;TRINITY_DN118935_c1_g1_i1;Traes_6BL_95C7F7123;Traes_1BL_2873205E8	0.00441608
DEG23	GO:0006596	polyamine biosynthetic process	17	5	Traes_4AL_4B411B3A7;Traes_6DL_B99906102;Traes_2BL_D80441793;Traes_5DS_01D241425;Traes_5BL_82626DD6E	0.00441608
DEG23	GO:0002679	respiratory burst involved in defense response	24	6	Traes_7DL_0442F5433;Traes_6DS_C4861C9FF;Traes_1AL_99C0FB6F6;Traes_2BS_BDF775B04;Traes_7AL_25850F96F;Traes_1BL_2873205E8	0.00447572
DEG23	GO:0008654	phospholipid biosynthetic process	57	10	Traes_2DL_8B74A2807;Traes_6BS_BCFF12E80;Traes_4DL_54A769EAC;Traes_4BL_0A8199503;Traes_2BL_9A03A2029;Traes_2AL_F37F6A646;TRINITY_DN118412_c0_g1_i3;Traes_7DS_D12C876C5;TRINITY_DN116127_c0_g1_i2;TRINITY_DN107767_c0_g1_i2	0.00460796
DEG23	GO:0045040	protein import into mitochondrial outer membrane	11	4	Traes_5AL_4DECEFAE9;Traes_1DL_839557F8A;Traes_1AL_1DF5A0E61;Traes_1BL_1D19EF255	0.00471056
DEG23	GO:0006099	tricarboxylic acid cycle	115	16	Traes_2DL_AA319AB9D;Traes_2AL_BE5540B1E;Traes_2DS_81090AC41;Traes_5BL_6642E2A8B;Traes_2AS_BA55E613D;Traes_5DL_FB06824E1;Traes_2AS_4AB51ACE2;Traes_2BL_CEC7F2D7B;Traes_2DL_7940FBA23;Traes_2AS_EF55AF9DD;Traes_5DL_DA19E2C89;Traes_2AL_F215A8C60;Traes_2BL_99D8E10C4;Traes_5AL_65FC8CBE2;Traes_5AL_104BAD095;Traes_2BS_AECFFDFDD	0.00473923
DEG23	GO:0015706	nitrate transport	67	11	Traes_5AL_8F5E57430;Traes_7DL_502FB0818;Traes_4DL_B600BC774;Traes_4AS_28DA71FF6;Traes_3B_12A08E20C;Traes_3AS_4405E0087;Traes_5BL_028D02DF6;Traes_3B_A9EBAAAD4;Traes_2DS_561549A20;Traes_2BL_EDACDB387;Traes_5DL_E85FB920C	0.00513692
DEG23	GO:0045332	phospholipid translocation	58	10	Traes_7AL_DAC427546;Traes_7AS_5BBC303CA;Traes_7BS_B8EA79ABC;Traes_4DL_2338677F8;Traes_1AS_972AA6CB4;Traes_1DS_F69AA50CA;TRINITY_DN121748_c0_g1_i2;Traes_1BS_A774414FD;Traes_7DS_1F5ECF731;Traes_4BL_CA03BD203	0.00523652
DEG23	GO:0006811	ion transport	556	54	Traes_5DS_09D7A479D;Traes_3AS_4405E0087;Traes_6BL_A250E7FA8;Traes_2DL_74E015594;Traes_2BL_4AEA2109C;Traes_2BL_88C68B86E;TRINITY_DN122400_c0_g1_i1;Traes_4AS_46D587139;Traes_3B_12A08E20C;Traes_6DL_5C5EC66B5;TRINITY_DN122487_c0_g1_i1;Traes_2AL_987F244D2;Traes_7BS_AC391EE30;Traes_2BL_26D525223;Traes_4AS_28DA71FF6;Traes_6DL_74F140BFD;Traes_7AS_0912FBF02;TRINITY_DN119626_c2_g1_i1;TRINITY_DN123129_c0_g2…	0.00524746
DEG23	GO:0009252	peptidoglycan biosynthetic process	6	3	Traes_2AS_2CE490F3F;Traes_2DS_2599A369C;Traes_2BS_BD49453B7	0.00531375
DEG23	GO:0018279	protein N-linked glycosylation via asparagine	6	3	Traes_3DL_8F17D7E07;Traes_3B_BD0496C1E;Traes_3AL_CE7C379BA	0.00531375
DEG23	GO:0030007	cellular potassium ion homeostasis	6	3	Traes_5AL_FA71552A8;Traes_4BL_7091749BF;Traes_4DL_B138DF6FC	0.00531375
DEG23	GO:1901137	carbohydrate derivative biosynthetic process	6	3	Traes_5BL_9ED6F7F95;Traes_5DL_2A0F00A38;Traes_5AL_DA8DC6467	0.00531375
DEG23	GO:0000256	allantoin catabolic process	6	3	Traes_5BS_E660355D6;Traes_5AS_BA57B5B56;Traes_5DS_E926DC301	0.00531375
DEG23	GO:0006913	nucleocytoplasmic transport	138	18	Traes_1BS_46A346E8F;Traes_5BL_F573080E8;TRINITY_DN110204_c1_g2_i2;Traes_1DS_CD25033C4;Traes_2DL_110BF5A9F;Traes_4AL_884E74F51;Traes_1BS_D921105E8;TRINITY_DN119005_c3_g1_i4;Traes_3DS_53D940B76;Traes_1DS_2E1337F52;Traes_5DL_D8AE9432A;TRINITY_DN99547_c0_g1_i2;Traes_1AL_762E8A7A2;Traes_3B_827B69CF2;Traes_3AL_AB849F5A2;Traes_4BL_8E9618E24;Traes_5DS_503F10289;Traes_4AS_FA01CAD15	0.00569644
DEG23	GO:0051603	proteolysis involved in cellular protein catabolic process	78	12	Traes_6DS_8D90F8B10;Traes_4AL_8BCE46958;Traes_5BL_61E660544;Traes_4DS_8EF070D72;Traes_5BL_18A3D8790;Traes_4AL_6AF795F2A;Traes_7DL_799944107;Traes_7AS_DF99AB05D;Traes_7AL_76B347D08;Traes_5DL_8D7019E17;Traes_7BL_10754D81F;Traes_1DL_4B1939000	0.00608269
DEG23	GO:0006021	inositol biosynthetic process	12	4	Traes_4DL_54A769EAC;Traes_4BL_0A8199503;TRINITY_DN118412_c0_g1_i3;TRINITY_DN107767_c0_g1_i2	0.00668989
DEG23	GO:0010105	negative regulation of ethylene-activated signaling pathway	12	4	Traes_2AS_15D7300B6;Traes_2BS_8B3768783;Traes_2DS_9C0C983B2;Traes_5DS_91270F128	0.00668989
DEG23	GO:0015914	phospholipid transport	60	10	Traes_7AL_DAC427546;Traes_7AS_5BBC303CA;Traes_7BS_B8EA79ABC;Traes_4DL_2338677F8;Traes_1AS_972AA6CB4;Traes_1DS_F69AA50CA;TRINITY_DN121748_c0_g1_i2;Traes_1BS_A774414FD;Traes_7DS_1F5ECF731;Traes_4BL_CA03BD203	0.00669339
DEG23	GO:0005975	carbohydrate metabolic process	1912	157	Traes_5DL_2A0F00A38;Traes_3DL_D88CAD32B;Traes_5AL_133FEF770;Traes_4AL_16456D1B6;TRINITY_DN124083_c7_g1_i2;Traes_4DL_A0BAFF4CA;Traes_2BL_E366A5226;Traes_5BL_CAC786051;Traes_2BS_764ACA81C;Traes_3B_6D2F7F7AB;Traes_5BL_2F730509F;Traes_3DL_8F7E8E178;Traes_6DS_5DBF48560;TRINITY_DN32097_c0_g2_i1;Traes_2BL_BF579ED6B;Traes_3B_2E1C5B342;Traes_6AL_DEDD8CDA6;Traes_5BL_C046C2E8D;Traes_1BL_B3E9FF048;Traes_3DL_…	0.00751512
DEG23	GO:0009409	response to cold	111	15	Traes_1DL_9A2013F19;Traes_2BL_3202C26C4;Traes_7AL_ECB0591CC;Traes_5DL_282EFEC16;Traes_7AL_25850F96F;Traes_2DL_C686047CF;Traes_5BS_601140C9C;Traes_1AL_ACD6F45B9;Traes_5AL_ED21C722B;Traes_7DL_310E46F15;Traes_5DS_94EE92679;Traes_2AL_42ECF9B7C;Traes_2AL_BA66820B0;Traes_2BL_C0EF32685;Traes_5DL_309650024	0.00799175
DEG23	GO:0007264	small GTPase mediated signal transduction	266	29	Traes_2DS_40CE2D904;Traes_1BS_D921105E8;Traes_4AL_884E74F51;Traes_3DS_53D940B76;Traes_2BS_1769DBC79;TRINITY_DN99547_c0_g1_i2;Traes_6DL_DF084B211;Traes_6BL_F37AE8BAB;Traes_5DS_503F10289;Traes_5AL_32AD5D7C2;Traes_1AS_BEEC10025;Traes_1BS_46A346E8F;Traes_2DS_A7440678F;Traes_1DS_CD25033C4;TRINITY_DN110204_c1_g2_i2;Traes_5BL_F573080E8;Traes_2DL_110BF5A9F;Traes_3B_65B3B7D1F;Traes_2BS_FE8C7DB5B;TRINITY_D…	0.00800205
DEG23	GO:0008295	spermidine biosynthetic process	35	7	Traes_2DL_20E59C1C0;Traes_6DL_B99906102;Traes_2BL_D80441793;TRINITY_DN114475_c0_g1_i4;Traes_4AL_30166AE64;Traes_5DL_8646D5EC5;Traes_5BL_6E095245A	0.00813867
DEG23	GO:0031347	regulation of defense response	35	7	Traes_7DL_8B9E4EDE0;Traes_2DL_F2D3DED15;Traes_3B_3B3224CD0;Traes_3AL_945AEAD5B;Traes_5DL_309650024;Traes_3DL_41E353D06;Traes_4BL_287CE7BD0	0.00813867
DEG23	GO:0042908	xenobiotic transport	7	3	TRINITY_DN111185_c0_g1_i2;TRINITY_DN122212_c2_g1_i1;TRINITY_DN124634_c0_g2_i9	0.00883209
DEG23	GO:0000919	cell plate assembly	7	3	Traes_2DL_30B256F9C;Traes_2BL_171EEFBBB;Traes_2AL_1CE68825E	0.00883209
DEG23	GO:0016123	xanthophyll biosynthetic process	7	3	Traes_2DL_AE9C5933A;Traes_2AL_5FF7D6940;Traes_2BL_047344CB6	0.00883209
DEG23	GO:0046283	anthocyanin-containing compound metabolic process	7	3	Traes_3B_3B3224CD0;Traes_3AL_945AEAD5B;Traes_3DL_41E353D06	0.00883209
DEG23	GO:0009423	chorismate biosynthetic process	7	3	Traes_4DL_A43826645;Traes_4AS_A03AC635D;Traes_4BL_D59FF84CA	0.00883209
DEG23	GO:0016051	carbohydrate biosynthetic process	7	3	Traes_5BL_9ED6F7F95;Traes_5DL_2A0F00A38;Traes_5AL_DA8DC6467	0.00883209
DEG23	GO:0006527	arginine catabolic process	13	4	TRINITY_DN114475_c0_g1_i4;Traes_4AL_30166AE64;Traes_2AS_AD125CB18;Traes_5BL_6E095245A	0.00915038
DEG23	GO:0009620	response to fungus	28	6	Traes_2DL_F2D3DED15;Traes_6AL_34FD736F3;Traes_2BL_196D874A7;Traes_6BL_FAD2FD89C;Traes_6DL_C44F19089;Traes_7DL_B2EB69EC9	0.00993232
DEG23	GO:0048366	leaf development	74	11	Traes_7BL_0CC83A972;Traes_5DL_A3CE62DE1;Traes_2BS_A61094919;Traes_2DS_3E4E3BEFC;Traes_5BL_55BED3C69;Traes_7AL_F3DE370E2;Traes_5DS_94EE92679;Traes_3DS_561941A6E;Traes_2AS_C4FD8E351;Traes_5BS_601140C9C;Traes_5AL_6E98DE4DC	0.0108518
DEG23	GO:0019375	galactolipid biosynthetic process	55	9	Traes_3DL_B28114E28;Traes_2BS_E9B276FE4;Traes_6DL_DBC111365;Traes_2DL_2BA772DB5;Traes_3AL_AABA45298;Traes_4BS_895114858;Traes_3DL_33FB613EE;Traes_2DL_E4B86D0C3;Traes_4AL_1CF27EAE5	0.0110832
DEG23	GO:0009926	auxin polar transport	46	8	Traes_6DS_CDCAD6797;Traes_6BL_84832D7AA;Traes_4AL_4B411B3A7;Traes_6BS_8C5C8E9E2;Traes_1DL_A9A4CEDB1;Traes_3B_ACCDA8239;Traes_5BS_174531189;Traes_2AL_CB95E606C	0.01134
DEG23	GO:0006820	anion transport	46	8	Traes_3DS_FD427000F;Traes_3AS_48FDCD285;Traes_3DS_CB6AAE512;Traes_4DL_FA5E12311;Traes_6DL_E4826359D;Traes_3B_7E0F61BC3;Traes_5DL_309650024;Traes_3AS_F41DD5A61	0.01134
DEG23	GO:0031408	oxylipin biosynthetic process	75	11	Traes_4AL_A5AC2BDF2;Traes_1AL_BEE495457;Traes_7DL_8B9E4EDE0;Traes_2BL_13328C671;TRINITY_DN124232_c1_g1_i2;Traes_1BL_CF2FF965A;Traes_3B_A9EBAAAD4;Traes_4BS_71CB57A0D;Traes_4BS_83AF90FC5;Traes_6AS_9557563D1;TRINITY_DN124232_c1_g4_i3	0.011959
DEG23	GO:0006886	intracellular protein transport	619	57	Traes_3B_DBC468F1A;Traes_7BS_BDA361F41;TRINITY_DN99547_c0_g1_i2;Traes_4BL_4058B09AF;Traes_2DL_99A21BFBF;Traes_5AL_32AD5D7C2;Traes_1BS_46A346E8F;Traes_2DL_24888A074;Traes_1DS_CD25033C4;TRINITY_DN110204_c1_g2_i2;Traes_5BL_F573080E8;Traes_2DL_110BF5A9F;Traes_7AL_F4130651C;Traes_4BL_FAFCB315F;TRINITY_DN119005_c3_g1_i4;Traes_4DS_EB7A5C35C;TRINITY_DN90387_c1_g1_i1;Traes_1AL_762E8A7A2;Traes_3B_827B69CF2…	0.0120928
DEG23	GO:0009306	protein secretion	14	4	Traes_7DL_3632B8F7B;Traes_1BS_90E551722;Traes_7BL_870E640C5;Traes_7AL_1A21E8798	0.0121325
DEG23	GO:0006597	spermine biosynthetic process	14	4	Traes_2DL_20E59C1C0;Traes_6DL_B99906102;Traes_2BL_D80441793;Traes_5DL_8646D5EC5	0.0121325
DEG23	GO:0035556	intracellular signal transduction	173	20	Traes_5AL_38C03A806;Traes_2DL_2BA772DB5;Traes_2AS_15D7300B6;Traes_2BS_8B3768783;Traes_4AS_B2CDBFB54;Traes_4BL_430501C10;Traes_7AL_25850F96F;Traes_1DL_AFF7AECEA;Traes_7BS_B5D747D41;Traes_5BS_601140C9C;Traes_1BL_858B71505;Traes_5BS_37B987C7E;Traes_6DS_C4861C9FF;Traes_4DL_EE41726EA;Traes_6DL_43245A93A;Traes_5DS_94EE92679;Traes_2DS_9C0C983B2;Traes_7AS_6D22E9F6C;Traes_2DS_0A5E5EC00;Traes_4DL_2527CA8BF	0.0136879
DEG23	GO:0015780	nucleotide-sugar transport	30	6	Traes_2DL_BAF4767EB;Traes_4DL_CBD89C78D;Traes_4AS_C4001163C;Traes_5BL_0C4C87091;Traes_4BL_7F0860AB5;Traes_2AL_93DEDBE83	0.0139468
DEG23	GO:0043087	regulation of GTPase activity	39	7	Traes_5AL_6F3261B87;Traes_6DS_736C683F8;Traes_7BL_35B200444;Traes_7DL_344883728;Traes_5AL_AD6FE4AF5;Traes_7AL_2956F12D8;Traes_5BL_2F8F8CD07	0.0147103
DEG23	GO:0007186	G-protein coupled receptor signaling pathway	58	9	Traes_2BL_26D525223;Traes_2AL_73A59BC32;Traes_6DL_023F91CAF;Traes_4AL_DFB6AF6AA;Traes_2DL_D030EBC4F;Traes_2DS_E9705A040;Traes_7AS_639FE7F61;Traes_7AS_C6F34B2E3;Traes_2BL_88C68B86E	0.0154899
DEG23	GO:0009414	response to water deprivation	109	14	Traes_3B_7966D63BC;Traes_2DL_2BA772DB5;Traes_1DL_9A2013F19;Traes_1DL_93CDADED2;Traes_5AL_ED21C722B;Traes_1AL_ACD6F45B9;Traes_7AL_ECB0591CC;Traes_2DL_AE9C5933A;Traes_2AL_5FF7D6940;Traes_7DL_3632B8F7B;Traes_7BL_870E640C5;Traes_7AL_1A21E8798;Traes_2BL_047344CB6;Traes_7DL_B2EB69EC9	0.0154952
DEG23	GO:0010311	lateral root formation	23	5	Traes_6DL_D735731A4;Traes_5DL_89190A61A;Traes_1AL_99C0FB6F6;Traes_4AL_49542CBC1;Traes_1BL_2873205E8	0.0171151
DEG23	GO:0000038	very long-chain fatty acid metabolic process	23	5	Traes_2BL_3202C26C4;Traes_2DL_C686047CF;Traes_2AL_42ECF9B7C;Traes_2BL_C0EF32685;Traes_2AL_BA66820B0	0.0171151
DEG23	GO:0006487	protein N-linked glycosylation	79	11	Traes_5AS_EE67AD49C;Traes_3DL_8F17D7E07;Traes_3B_BD0496C1E;Traes_3DL_B6A71ECBA;Traes_7BS_A73F4DE88;Traes_5AL_175C27AC1;Traes_2DL_51AF697BA;Traes_3AL_CE7C379BA;Traes_5DL_1F18FD8B2;Traes_3AL_C54BA55C5;Traes_5AS_F85F9A110	0.0172647
DEG23	GO:0045087	innate immune response	50	8	Traes_5DL_ADF051D19;Traes_2DL_F2D3DED15;Traes_3B_3B3224CD0;TRINITY_DN106071_c0_g1_i1;Traes_3AL_945AEAD5B;Traes_3DL_41E353D06;Traes_2BL_44184B4ED;Traes_6DS_3034CB2BF	0.0183869
DEG23	GO:0009595	detection of biotic stimulus	50	8	Traes_4DL_9813B67C5;Traes_7DL_0442F5433;Traes_3B_12A08E20C;Traes_3AS_4405E0087;Traes_2DL_F2D3DED15;Traes_4BL_DCA190FF2;Traes_2BS_BDF775B04;Traes_5DL_309650024	0.0183869
DEG23	GO:0030968	endoplasmic reticulum unfolded protein response	60	9	Traes_7DL_0442F5433;Traes_5AL_23B24917C;Traes_7AL_ECB0591CC;Traes_5BL_FF9AA4B58;Traes_5DL_5F223C713;Traes_2DS_9C0C983B2;Traes_2BS_BDF775B04;Traes_5DL_309650024;Traes_6DS_3034CB2BF	0.0190666
DEG23	GO:0042761	very long-chain fatty acid biosynthetic process	9	3	Traes_1AL_3BEB66DC7;Traes_1BL_DC5F376A2;Traes_1BL_B037B2ABE	0.0191329
DEG23	GO:0050826	response to freezing	91	12	Traes_2AL_54C78A86E;Traes_2BS_C48CB635C;Traes_1BL_A0B439644;Traes_2DS_7C0D39358;Traes_2DL_E96DCDCB4;Traes_2DS_629ABEF42;Traes_1AL_BE5A46FA1;Traes_2BL_393ED78A5;Traes_2AS_43C2DFC44;Traes_2BS_B650F673B;Traes_1DL_85E3887C3;TRINITY_DN80642_c0_g1_i1	0.0197706
DEG23	GO:0032957	inositol trisphosphate metabolic process	24	5	Traes_5AS_EE67AD49C;Traes_5BL_2B2033BE0;Traes_5DL_8113975A6;Traes_5AL_2292EE446;Traes_4DL_CE03C3CD2	0.0204412
DEG23	GO:0000165	MAPK cascade	113	14	Traes_1BL_C5CD09285;Traes_7DL_0442F5433;Traes_2DL_F2D3DED15;Traes_3AS_4405E0087;Traes_7AL_ECB0591CC;Traes_4DL_82275C845;Traes_4BL_C2CC32FC6;Traes_7AL_25850F96F;Traes_3B_CDC555232;Traes_3B_12A08E20C;Traes_2BS_BDF775B04;Traes_4AL_49542CBC1;Traes_5DL_309650024;Traes_7BL_95B1705A2	0.020657
DEG23	GO:0006744	ubiquinone biosynthetic process	42	7	Traes_2DL_263822AF4;Traes_5BL_00AE8C934;Traes_3AL_395DABDE6;Traes_5DL_34840E018;TRINITY_DN117759_c2_g1_i1;Traes_7BS_98E2BCE08;Traes_7DS_6AC59444C	0.0216448
DEG23	GO:0048268	clathrin coat assembly	33	6	Traes_7DS_2E5AE6A2C;Traes_3DL_42363361B;Traes_1AL_16EEDBBF0;Traes_7AS_CCDF65609;Traes_3AL_C6BEE9E9F;Traes_1DS_F3267AE6C	0.0218938
DEG23	GO:0006429	leucyl-tRNA aminoacylation	17	4	Traes_1DL_BA83DD00D;Traes_1BL_50723B2C8;Traes_5DS_05940A19F;Traes_5BS_837C05E47	0.0245269
DEG23	GO:0015770	sucrose transport	10	3	Traes_6AL_34FD736F3;Traes_6BL_FAD2FD89C;Traes_6DL_C44F19089	0.0259756
DEG23	GO:0009651	response to salt stress	233	24	Traes_5DL_3E5DAFBC3;Traes_2AL_A63E7E7D1;Traes_4BL_7091749BF;Traes_7AL_ECB0591CC;Traes_4DL_B138DF6FC;Traes_5BL_1D3F1BCC2;Traes_5AL_8349DE248;Traes_3B_1F231310D;Traes_7DL_3632B8F7B;Traes_6BS_A80520954;Traes_7BL_870E640C5;Traes_4AL_C6DDF9820;Traes_5AS_EE67AD49C;Traes_1AS_C0D4CD39A;Traes_5AL_FA71552A8;Traes_4AS_46D587139;Traes_3B_C0D770CC5;Traes_7DL_CD850CEF4;Traes_5BL_18A3D8790;Traes_2BS_8C065DCAD;T…	0.0271939
DEG23	GO:0006633	fatty acid biosynthetic process	356	34	Traes_3AL_340F1516D;TRINITY_DN124232_c1_g1_i2;Traes_7DL_4DC5ACC8C;Traes_5BL_1A0AB0E77;Traes_6AS_9557563D1;Traes_7AL_DE59ED46C;Traes_5DL_CF49B4531;Traes_3B_5F8257360;Traes_3B_A9EBAAAD4;Traes_3DL_1174C3707;Traes_1DL_9079F93AE;Traes_4AL_A5AC2BDF2;Traes_6DS_BA27E8800;Traes_6DL_B9EAF84BD;Traes_5DS_A482D4324;Traes_2BL_3202C26C4;Traes_2BL_13328C671;Traes_5BL_3CEA3D2B4;Traes_5BL_4942EAA36;Traes_4DL_4DC86…	0.0279946
DEG23	GO:0009415	response to water	26	5	Traes_6DL_42DF4F0A4;Traes_6AL_033D6C680;Traes_6DL_340B35395;TRINITY_DN117508_c0_g1_i2;Traes_6DL_1D8021930	0.0282927
DEG23	GO:0008361	regulation of cell size	26	5	Traes_6BL_84832D7AA;Traes_4AL_4B411B3A7;Traes_3B_ACCDA8239;Traes_5BS_174531189;Traes_2AL_CB95E606C	0.0282927
DEG23	GO:0010050	vegetative phase change	35	6	Traes_2AL_54C78A86E;Traes_1AL_0D46979E7;Traes_2DL_E96DCDCB4;Traes_2AS_637D8F256;Traes_2BL_393ED78A5;Traes_2AS_248247A3C	0.0286155
DEG23	GO:0009250	glucan biosynthetic process	18	4	Traes_6DL_19F1042C7;Traes_2DL_6E75354B9;Traes_2DL_E4B86D0C3;Traes_2AL_06AD35739	0.0298839
DEG23	GO:0006635	fatty acid beta-oxidation	153	17	Traes_3B_158F0CB00;Traes_3DL_B6A71ECBA;Traes_6BL_A2F001CEF;Traes_5BL_1D3F1BCC2;Traes_7AS_9B4A38687;Traes_3B_C9D86384C;Traes_5AL_8349DE248;Traes_3AL_C54BA55C5;Traes_3DL_4EDC6E291;Traes_5BL_BAB8C9E62;Traes_6DL_6C27A6E59;Traes_4DL_507255E33;Traes_5BL_18A3D8790;Traes_4AL_FAB289E82;Traes_6BL_41477DA26;Traes_7AS_8FC2D827A;Traes_5DL_0684F4918	0.0305229
DEG23	GO:0046856	phosphatidylinositol dephosphorylation	55	8	Traes_1BL_08110C1AF;Traes_5BL_986C40092;Traes_4AL_CB2996256;Traes_1AL_5A5401082;Traes_1DL_C362E2F35;Traes_5AL_DAB5995D7;Traes_5DL_9890F92E0;Traes_3B_9A03408D4	0.0310142
DEG23	GO:0009081	branched-chain amino acid metabolic process	11	3	Traes_4AS_6C0AB5E18;Traes_4DL_9D7A18BBC;TRINITY_DN117420_c0_g1_i1	0.03395
DEG23	GO:0006353	DNA-templated transcription, termination	11	3	Traes_2AL_54C78A86E;Traes_2DL_E96DCDCB4;Traes_2BL_393ED78A5	0.03395
DEG23	GO:0016569	covalent chromatin modification	11	3	Traes_2AL_54C78A86E;Traes_2DL_E96DCDCB4;Traes_2BL_393ED78A5	0.03395
DEG23	GO:0002084	protein depalmitoylation	11	3	Traes_5AL_F259CDDA1;Traes_4DL_B5D7CA7FA;Traes_4BL_2BF8B1666	0.03395
DEG23	GO:0006081	cellular aldehyde metabolic process	11	3	Traes_5AL_F96AEDDB8;Traes_5DL_A2A5A19B4;Traes_5BL_62D9B877B	0.03395
DEG23	GO:0010189	vitamin E biosynthetic process	19	4	Traes_6DL_85BE54005;Traes_7DL_8B9E4EDE0;Traes_1DS_79B6C3D87;TRINITY_DN111660_c0_g2_i1	0.0358773
DEG23	GO:0006378	mRNA polyadenylation	19	4	Traes_7DL_27B8097A7;Traes_7AL_569D0BB1B;TRINITY_DN139611_c0_g1_i1;Traes_5AL_2765E104A	0.0358773
DEG23	GO:0006796	phosphate-containing compound metabolic process	37	6	TRINITY_DN99595_c0_g1_i1;Traes_1BS_188DDFB56;Traes_3AL_22AC5CBE4;Traes_6BL_98F7FF010;Traes_3B_9566F7062;Traes_3B_88BF67F5E	0.0365677
DEG23	GO:0009753	response to jasmonic acid	37	6	Traes_7AL_ECB0591CC;Traes_6AL_34FD736F3;Traes_2BL_196D874A7;Traes_6BL_FAD2FD89C;Traes_6DL_C44F19089;Traes_7DL_B2EB69EC9	0.0365677
DEG23	GO:0008643	carbohydrate transport	111	13	Traes_3B_4EB82F128;Traes_4AS_7258345F9;TRINITY_DN116592_c3_g1_i1;Traes_6BL_73E7FE88A;Traes_6AL_34FD736F3;Traes_2AL_22EFC1256;Traes_7DS_4DEABD294;Traes_4DL_CFC191A06;Traes_6BL_FAD2FD89C;Traes_6DL_C44F19089;Traes_2DL_41666605D;Traes_1DL_547D8DAC2;Traes_1BL_33A3CED20	0.0375139
DEG23	GO:0006817	phosphate ion transport	28	5	Traes_2BS_E9B276FE4;Traes_5BL_FC28B66D8;TRINITY_DN113126_c0_g2_i1;Traes_5DL_391DF2590;TRINITY_DN113126_c0_g1_i1	0.0378243
DEG23	GO:0009062	fatty acid catabolic process	38	6	Traes_2BS_C48CB635C;Traes_3DL_B6A71ECBA;Traes_6DL_90AF91F23;Traes_2DS_629ABEF42;Traes_7AS_8FC2D827A;Traes_3AL_C54BA55C5	0.0410241
DEG23	GO:0031668	cellular response to extracellular stimulus	12	3	Traes_3AL_940E36346;Traes_1AS_0C27DAB0B;Traes_1DS_666906483	0.0430367
DEG23	GO:0015936	coenzyme A metabolic process	12	3	Traes_5AL_15765F705;Traes_5DL_A83547043;Traes_7DS_12F2C5003	0.0430367
DEG23	GO:0006897	endocytosis	29	5	Traes_5AS_EE67AD49C;Traes_4BS_EF4F939D1;Traes_4BL_FAFCB315F;Traes_4BS_285DEFB81;TRINITY_DN63579_c1_g1_i1	0.0432418
DEG23	GO:0009718	anthocyanin-containing compound biosynthetic process	30	5	Traes_1AL_BEE495457;Traes_6DS_2F7DE1EAB;Traes_1BL_CF2FF965A;Traes_2AL_75396858D;Traes_3AL_197871859	0.0491008
DEG23	GO:0071577	zinc II ion transmembrane transport	30	5	Traes_2BL_A1BCBD2BE;Traes_1BS_B734EDEA7;Traes_2AL_BE05B34FF;Traes_1AS_A6EF18CC1;Traes_2DL_D0582A4B1	0.0491008
DEG23	GO:0046470	phosphatidylcholine metabolic process	21	4	Traes_1AL_3E87FA48B;Traes_3B_D846391F5;Traes_5BL_A0ED5623C;TRINITY_DN105661_c0_g1_i1	0.0497905
DEG23	GO:0009298	GDP-mannose biosynthetic process	21	4	Traes_2BL_EB792A35E;Traes_2AL_81CAF6C30;Traes_3AS_1264E19B5;TRINITY_DN110995_c0_g1_i1	0.0497905
DEG23	GO:0072593	reactive oxygen species metabolic process	21	4	Traes_5AS_EE67AD49C;Traes_6BS_1C714CE3E;Traes_6DS_A879508C3;Traes_1DL_A9A4CEDB1	0.0497905
DEG24	GO:0055085	transmembrane transport	2098	31	Traes_5BL_A2F507F1E;Traes_7BL_A7D3D1B41;Traes_3B_BD45F6269;Traes_2AL_680CCAFFF;Traes_1DL_01365E860;Traes_1BL_499872FCF;Traes_2BL_761F797B8;Traes_1DL_7CD81B7C1;Traes_5DL_7514D124D;Traes_3DL_0253F1D11;Traes_7DL_F4972CA5C;Traes_2BL_865BBA4EF;Traes_3B_52F31A4E4;Traes_1AL_BE4FF7D92;Traes_5DL_206E807A4;Traes_2AL_956419DF5;Traes_5AL_A443E1D0F;Traes_3DS_87CD6096E;Traes_4BL_33CC47B5D;Traes_3B_6918617D6;Tr…	6.66e-09
DEG24	GO:0006810	transport	3026	34	Traes_7BL_A7D3D1B41;Traes_7DL_D4B6FF473;TRINITY_DN121853_c2_g2_i1;Traes_2AL_680CCAFFF;Traes_1DL_01365E860;Traes_6BL_9984C5FEC;Traes_2BL_761F797B8;Traes_7AL_6437FFBD7;Traes_5DL_CAF367F21;Traes_2DS_1D89E0C7E;Traes_2AS_32FC7017A;Traes_3DL_0253F1D11;Traes_5DL_7514D124D;Traes_7DL_F4972CA5C;Traes_3B_52F31A4E4;Traes_2AS_BD969C86A;Traes_5DL_206E807A4;Traes_3AL_D0219E53B;Traes_4BL_33CC47B5D;Traes_7AL_4861…	7.94e-07
DEG24	GO:0009725	response to hormone	72	6	Traes_1BL_A9AC1340E;Traes_3AL_561A00448;Traes_5BS_3F6023CD6;Traes_7BL_B680A7DE0;Traes_1AL_147CF243C;Traes_7AL_F36D340F4	8.76e-07
DEG24	GO:0016117	carotenoid biosynthetic process	147	7	Traes_2AS_9F72E517F;Traes_1BL_FF34C01A5;Traes_3B_BE6D0DAE01;Traes_5DS_EAD24AD6B;Traes_1DL_DC83D6DDB;Traes_2AL_FA3E7C60B;Traes_2BS_DEC12328A	4.67e-06
DEG24	GO:0030244	cellulose biosynthetic process	212	7	Traes_1AS_10C467127;Traes_7AL_39E50A177;Traes_7DL_3DA6AF6D7;Traes_1DS_65C1FDCD8;Traes_7AL_D6ABF4994;Traes_2AL_E6C429BE0;Traes_7DL_2B097FCAB	4.96e-05
DEG24	GO:0006559	L-phenylalanine catabolic process	50	4	Traes_2BL_5A50FDA1A;Traes_2DL_10A4DDD75;Traes_6DS_1DEB9EA6F;Traes_6AS_67FD620BE	7.38e-05
DEG24	GO:0009058	biosynthetic process	594	11	Traes_2BL_5A50FDA1A;Traes_2DL_10A4DDD75;Traes_1BL_D8276D3DB;Traes_5BS_87F876396;Traes_5AS_7158B51F3;Traes_5DS_EAD24AD6B;Traes_4AL_5E1A031B4;Traes_4AS_A78282154;Traes_2BS_023A3B1E5;Traes_7DS_3432E98CE;Traes_1DL_4D8CFB738	8.16e-05
DEG24	GO:0006633	fatty acid biosynthetic process	356	8	Traes_7DS_CB5F58F92;Traes_4AS_4A582A66D;Traes_2AL_C6A21184F;Traes_4AS_E1B651375;Traes_4DS_E39A952AD;Traes_4DL_CBBA40A58;Traes_2BL_3EC1FF2E5;Traes_4AL_8EF2C2D8D	0.000211
DEG24	GO:0009734	auxin-activated signaling pathway	216	6	Traes_7BL_9D7867AB8;Traes_3AL_561A00448;Traes_5BS_3F6023CD6;Traes_7BL_B680A7DE0;Traes_1AL_147CF243C;Traes_7AL_F36D340F4	0.000433
DEG24	GO:0030245	cellulose catabolic process	42	3	Traes_4AL_0391CAB22;Traes_4BS_CBBA8D8D1;Traes_4DS_AEEF6FF24	0.000867
DEG24	GO:0009072	aromatic amino acid family metabolic process	55	3	Traes_6DS_1DEB9EA6F;Traes_6AS_67FD620BE;Traes_2AL_FA3E7C60B	0.00189997
DEG24	GO:0019761	glucosinolate biosynthetic process	120	4	Traes_6DL_A4EFAD683;Traes_3B_52F31A4E4;Traes_6BL_7600B839F;Traes_3AS_B7FEC8871	0.00206676
DEG24	GO:0042793	transcription from plastid promoter	126	4	Traes_1BL_AB3B8444B;Traes_6DL_A4EFAD683;Traes_1BL_770224F66;Traes_1BS_59CC9AD5F	0.00246677
DEG24	GO:0010027	thylakoid membrane organization	320	6	Traes_1BL_AB3B8444B;Traes_2AS_9F72E517F;Traes_6DL_A4EFAD683;Traes_1BL_770224F66;Traes_1BS_59CC9AD5F;Traes_2BS_DEC12328A	0.00320404
DEG24	GO:0007018	microtubule-based movement	223	5	Traes_3AL_7DE6B8958;Traes_2AL_76EBE4FD8;Traes_2BL_051AAAA05;Traes_7DS_40AEA3739;Traes_5AL_35752FC19	0.00329863
DEG24	GO:0034660	ncRNA metabolic process	142	4	Traes_1BL_AB3B8444B;Traes_6DL_A4EFAD683;Traes_1BL_770224F66;Traes_1BS_59CC9AD5F	0.0037869
DEG24	GO:0046686	response to cadmium ion	73	3	Traes_2AS_9F72E517F;Traes_7DL_D4B6FF473;Traes_2BS_DEC12328A	0.0042483
DEG24	GO:0031408	oxylipin biosynthetic process	75	3	Traes_4AS_4A582A66D;Traes_2AL_FA3E7C60B;Traes_4DS_E39A952AD	0.00458248
DEG24	GO:0009902	chloroplast relocation	167	4	Traes_1BL_AB3B8444B;Traes_6DL_A4EFAD683;Traes_1BL_770224F66;Traes_1BS_59CC9AD5F	0.00669235
DEG24	GO:0009750	response to fructose	88	3	Traes_1AL_59F1198AB;Traes_4DL_855A5572E;Traes_1BS_FD6D1A66A	0.00714008
DEG24	GO:0042744	hydrogen peroxide catabolic process	103	3	Traes_2AS_9F72E517F;Traes_1AL_59F1198AB;Traes_2BS_DEC12328A	0.0109631
DEG24	GO:0003333	amino acid transmembrane transport	112	3	Traes_2AS_5F6AAF666;Traes_2DS_AE518BCD2;Traes_5BL_D38730A51	0.0137255
DEG24	GO:0035304	regulation of protein dephosphorylation	119	3	Traes_1BL_AB3B8444B;Traes_6DL_A4EFAD683;Traes_1BL_770224F66	0.0161228
DEG24	GO:0019288	isopentenyl diphosphate biosynthetic process, methylerythritol 4-phosphate pathway	344	5	Traes_1BL_AB3B8444B;Traes_2AS_9F72E517F;Traes_5DS_EAD24AD6B;Traes_2AL_FA3E7C60B;Traes_2BS_DEC12328A	0.0190967
DEG24	GO:0016556	mRNA modification	130	3	Traes_6DL_A4EFAD683;Traes_5BL_18689F6BA;Traes_6DL_42031E7E4	0.0203354
DEG24	GO:0006200	obsolete ATP catabolic process	796	8	Traes_7BL_A7D3D1B41;Traes_1AL_7242F453D;Traes_5DL_7514D124D;Traes_3DL_0253F1D11;Traes_5AL_54CBC7523;Traes_3B_52F31A4E4;Traes_4DS_ED5F49735;Traes_3AS_B7FEC8871	0.0265723
DEG24	GO:0043085	positive regulation of catalytic activity	155	3	Traes_2AS_9F72E517F;Traes_2BS_DEC12328A;Traes_2AS_BDB406ADE	0.0319443
DEG24	GO:0006520	cellular amino acid metabolic process	160	3	Traes_1BL_D8276D3DB;Traes_4AS_A78282154;Traes_1DL_4D8CFB738	0.0346033
DEG24	GO:0000023	maltose metabolic process	180	3	Traes_3B_52F31A4E4;Traes_3AS_B7FEC8871;Traes_2AS_BDB406ADE	0.0463389
DEG24	GO:0008152	metabolic process	9319	52	Traes_3DL_8C6D663C5;Traes_5DL_886D94EDD;Traes_6DS_B8F70E63B;Traes_7DL_DEA8651C2;Traes_2BL_6F78A2775;Traes_3AL_67BEA8DDA;Traes_1BL_FF34C01A5;Traes_3AL_61E79425F;Traes_5DL_7514D124D;Traes_5BL_9C3DE77C6;Traes_2DL_7399173C7;TRINITY_DN122524_c0_g1_i1;Traes_2DS_8FC78E150;Traes_5DL_DD86DDE40;Traes_4BL_D269FED91;Traes_2BS_3D6E7A3E4;Traes_4AS_40BDA4CD0;Traes_1AL_B4CB8A79C;Traes_4AS_E1B651375;Traes_4DS_ED5…	0.0464558
DEG25	GO:0008150	biological_process	2617	14	Traes_7AS_9C66A3714;Traes_4AL_949964316;Traes_5AL_17BF8F482;Traes_1AL_AC0931E2B;Traes_2AL_4B653D002;Traes_3AS_263008FD8;Traes_7DS_54CDC2F4B;Traes_7DS_4C252DD5F;Traes_7BS_D4538015F;Traes_5DL_8F82C44E2;Traes_1AS_3D844EBDB;Traes_5DL_92E9067DE;Traes_7AS_8AF8106E0;Traes_7BS_BFDFF014C	8.17e-05
DEG25	GO:0009640	photomorphogenesis	156	3	Traes_7AL_3BAB6CFCC;Traes_2AS_CC66CC1C7;Traes_3B_318E6014B	0.00208852
DEG25	GO:0009909	regulation of flower development	250	3	Traes_3AS_263008FD8;Traes_7AL_7E63310D2;Traes_3B_318E6014B	0.00776675
DEG26	GO:0031408	oxylipin biosynthetic process	75	7	Traes_2BL_77148B8D8;Traes_5DS_E8892706A;TRINITY_DN123529_c2_g1_i4;Traes_4DS_7868A8C2E;Traes_2AL_5BAB26827;Traes_5BS_060785740;Traes_4AS_B95E89A28	3.52e-08
DEG26	GO:0006633	fatty acid biosynthetic process	356	9	Traes_5AL_D9BFBD63A;Traes_2BL_77148B8D8;Traes_5DS_E8892706A;TRINITY_DN123529_c2_g1_i4;Traes_4DS_7868A8C2E;Traes_2AL_5BAB26827;TRINITY_DN108702_c0_g1_i3;Traes_5BS_060785740;Traes_4AS_B95E89A28	2.46e-05
DEG26	GO:0006536	glutamate metabolic process	21	3	Traes_3B_B96A4CFA6;Traes_3AS_3CB8A9C01;TRINITY_DN122063_c2_g1_i4	9.43e-05
DEG26	GO:0006564	L-serine biosynthetic process	21	3	Traes_2DL_50F662E15;Traes_2DS_6634EACA7;Traes_2BL_80A16ECFD	9.43e-05
DEG26	GO:0006096	glycolytic process	366	8	Traes_3DS_E02BFA9ED;Traes_1BL_085EFF468;TRINITY_DN119053_c1_g1_i3;Traes_6DL_97E0EF6C6;Traes_5DS_6429161E7;Traes_2AS_A8BF6F543;Traes_6DL_1654E6688;Traes_3B_F4851F3E1	0.000188
DEG26	GO:0019752	carboxylic acid metabolic process	140	5	Traes_3B_B96A4CFA6;Traes_7BL_C496F00871;Traes_3AS_3CB8A9C01;TRINITY_DN122063_c2_g1_i4;Traes_7AL_424BDA5B6	0.000344
DEG26	GO:0006972	hyperosmotic response	44	3	Traes_3DS_E02BFA9ED;Traes_2AS_A8BF6F543;Traes_3B_F4851F3E1	0.000874
DEG26	GO:0009266	response to temperature stimulus	50	3	Traes_3DS_E02BFA9ED;Traes_2AS_A8BF6F543;Traes_3B_F4851F3E1	0.00126961
DEG26	GO:0009220	pyrimidine ribonucleotide biosynthetic process	129	4	Traes_5BL_B37F69F82;Traes_4BL_F15D3655D;Traes_5AL_DA7865AEF;Traes_5BL_846A0A39D	0.0022867
DEG26	GO:0006265	DNA topological change	63	3	Traes_5AL_DA7865AEF;Traes_5BL_A09FB4075;Traes_3DS_7C6C0C970	0.00247027
DEG26	GO:0015031	protein transport	685	9	Traes_1BS_324029B4E;Traes_7DL_EE8CB71B9;Traes_6DL_1509AFE51;Traes_4AL_42D61AC6A;Traes_2AL_2D31C0347;Traes_6DS_7FDD8343D;Traes_6DL_6ED88425D;Traes_6DL_3A42E1C80;Traes_1AS_737669F3E	0.00281768
DEG26	GO:0046686	response to cadmium ion	73	3	Traes_3DS_E02BFA9ED;Traes_2AS_A8BF6F543;Traes_3B_F4851F3E1	0.00375064
DEG26	GO:0044237	cellular metabolic process	241	5	Traes_2AL_DE86B9FD4;Traes_3DL_C330A8B43;Traes_3B_3C59E6436;Traes_5BL_AE6CB72A8;Traes_1DL_5B810007E	0.00379322
DEG26	GO:0006833	water transport	77	3	Traes_3DS_E02BFA9ED;Traes_2AS_A8BF6F543;Traes_3B_F4851F3E1	0.00435682
DEG26	GO:0006629	lipid metabolic process	917	10	Traes_5DL_5D984B791;Traes_5AL_4F1B2EB5D;TRINITY_DN123529_c2_g1_i4;Traes_4BS_EDEDA485B;Traes_3DS_77CF62372;TRINITY_DN108702_c0_g1_i3;Traes_3B_7756F8B2D1;Traes_6AS_CC5E41F10;Traes_6BS_FA3763E29;Traes_4AS_B95E89A28	0.00618548
DEG26	GO:0055114	oxidation-reduction process	7467	46	Traes_5AS_C84BA2F9D;Traes_3DS_E02BFA9ED;Traes_2DL_17913EE21;Traes_2BL_77148B8D8;Traes_5AL_04F49463D;Traes_2AL_D24C65691;Traes_2DL_BB42BCD6A;Traes_7BL_C496F00871;TRINITY_DN123440_c3_g2_i4;Traes_7AS_712114E89;Traes_6DL_B3AD4834A;Traes_2AL_5BAB26827;Traes_2DL_D4BCDAA76;TRINITY_DN100646_c0_g3_i3;Traes_6DL_F16253948;Traes_6DL_A4CE8D26B;Traes_2DL_B5B62EE11;TRINITY_DN102062_c0_g1_i1;Traes_2DL_50F662E15;…	0.00626967
DEG26	GO:0007030	Golgi organization	91	3	Traes_3DS_E02BFA9ED;Traes_2AS_A8BF6F543;Traes_3B_F4851F3E1	0.00692875
DEG26	GO:0006626	protein targeting to mitochondrion	103	3	Traes_7AL_CF6ADCC75;Traes_2AS_DE74C38CD;Traes_6DL_3A42E1C80	0.00971967
DEG26	GO:0009073	aromatic amino acid family biosynthetic process	110	3	Traes_1BL_0C1AA36CC;Traes_6DS_D69C9286C;Traes_1DL_E0BBD66F4	0.0116083
DEG26	GO:0005975	carbohydrate metabolic process	1912	15	Traes_5AL_D05BE87FD;Traes_5AS_C84BA2F9D;Traes_7AL_FCA9B01AD;Traes_7BL_C496F00871;Traes_2AL_FBBF8E526;Traes_3AL_C384925BF;Traes_1BL_B7652D772;Traes_3DL_574C546E8;Traes_5DL_C64B84F63;Traes_2BL_28DC2BE3B;Traes_2DL_016D4DC27;Traes_2AL_1FB1C44F1;Traes_4AL_13B97C7E5;Traes_6DL_32BCCED8B;Traes_7BL_EABBC21D3	0.0172386
DEG26	GO:0016311	dephosphorylation	361	5	Traes_6DL_CFB079182;Traes_2DS_6634EACA7;Traes_7DS_D30E3957B;Traes_7DS_63055C6BA;Traes_4AL_418B81394	0.0193523
DEG26	GO:0006631	fatty acid metabolic process	140	3	TRINITY_DN123529_c2_g1_i4;TRINITY_DN108702_c0_g1_i3;Traes_4AS_B95E89A28	0.0219572
DEG26	GO:0007264	small GTPase mediated signal transduction	266	4	Traes_1BS_324029B4E;Traes_6BL_65BD65F14;Traes_6DL_6ED88425D;Traes_1AS_737669F3E	0.0271107
DEG26	GO:0006184	obsolete GTP catabolic process	440	5	Traes_1BS_324029B4E;Traes_6DL_6ED88425D;Traes_3DL_ACA5C68C9;Traes_1AS_737669F3E;Traes_5BL_757649360	0.0402064
DEG26	GO:0031047	gene silencing by RNA	185	3	TRINITY_DN123780_c3_g1_i2;Traes_1DL_87A8D63CA;Traes_1BS_7D76D695B	0.0444171
DEG28	GO:0008152	metabolic process	9319	423	Traes_1BS_0DF6B2DC7;Traes_1DL_0BB66CF71;Traes_4BS_32FB321AE;Traes_4DS_598A04600;Traes_4DL_EE9166AAD;Traes_1AS_B486CB8E2;Traes_1BL_58901F57C;Traes_4DL_7A688107B;Traes_5BS_322D34A22;Traes_3B_492FAFF83;Traes_3DL_AC83B52D8;Traes_5BL_528AFDEC3;Traes_5BL_B2EFA5F4A;Traes_2BS_170FDB954;Traes_3DS_D7B2268E8;Traes_7DL_2C32ED5A3;Traes_2DL_FAE13169F;Traes_5BL_9038D6502;Traes_7DL_D24C5A8D7;Traes_3B_86CA26CDB;T…	2.2e-10
DEG28	GO:0010027	thylakoid membrane organization	320	32	Traes_5BL_0B6F4D56C;Traes_5AL_3C4AACD91;Traes_7DS_562FCFA13;Traes_5BL_A3792B231;Traes_7DS_833BCFCAF;Traes_7BL_D47CF9D6C;Traes_4AL_85BCB2AF3;Traes_1AL_975CB04EA;Traes_6DL_A19C3ABDA;Traes_2DL_A5EEC27EC;Traes_2BS_A4743A152;Traes_1BS_328E7387C;Traes_1BL_8AC8D124C;Traes_2BL_8806A5A39;Traes_6DS_948258DD9;Traes_6BS_863D89A2C;Traes_6DL_70039DA8C;Traes_7AS_EDFB9AC0D;Traes_2DS_DF389D07D;Traes_1BL_9329CAEFE…	6.86e-08
DEG28	GO:0019252	starch biosynthetic process	234	26	Traes_7AL_04CA95CD6;Traes_5AL_0EBA374A7;Traes_5DL_F593CDAA1;Traes_5BL_CA33BB947;Traes_5AL_92651A012;Traes_7BS_6135B1D85;Traes_2DL_61B54B8C5;Traes_7DS_833BCFCAF;Traes_7BL_D47CF9D6C;Traes_6DL_A19C3ABDA;Traes_5BL_CE4CF2D8F;Traes_5AL_5D542B354;Traes_2DL_A5EEC27EC;Traes_2DS_4C162DAFF;Traes_6DS_948258DD9;Traes_6DL_70039DA8C;Traes_5BL_1E6720B2B;Traes_7BS_A17576293;Traes_2BL_323AE051E;Traes_5BL_28478C1D3…	1.44e-07
DEG28	GO:0009658	chloroplast organization	213	23	Traes_5BL_0B6F4D56C;Traes_5AL_3C4AACD91;Traes_1BL_A7A6C5DB1;Traes_2BL_323AE051E;Traes_2DS_BCB7C3C11;Traes_5AL_A8C598914;Traes_3B_22457B3CB;Traes_7DS_562FCFA13;Traes_4BS_8A9AB17E3;Traes_1DL_70725EF89;Traes_1BL_46FB3D95E;Traes_5DL_264309F34;Traes_7DS_7993F9FAB;Traes_1AL_975CB04EA;Traes_4BS_D9A4219F2;Traes_3AL_D0D664153;Traes_1BS_328E7387C;Traes_2BS_A4743A152;Traes_2DL_A5EEC27EC;Traes_3DL_D00248FE6;…	1.22e-06
DEG28	GO:0040020	regulation of meiotic nuclear division	4	4	Traes_7DS_78B5508C0;Traes_4DL_72566DB8B;Traes_7BS_99BF8BA2F;Traes_7AS_6E6A5CD04	1.33e-06
DEG28	GO:0042793	transcription from plastid promoter	126	16	Traes_1BL_8AC8D124C;Traes_6DS_948258DD9;Traes_1BL_9329CAEFE;Traes_7BS_A17576293;Traes_2BL_323AE051E;Traes_7DS_562FCFA13;Traes_7DS_833BCFCAF;Traes_4AL_85BCB2AF3;Traes_7AS_507BD0A58;Traes_4AL_4379980D7;Traes_1AL_975CB04EA;Traes_4BS_D9A4219F2;Traes_1AL_EAE37DF16;Traes_2DL_A5EEC27EC;Traes_1DL_217FC2DF51;Traes_2AL_837BCD21C	6.27e-06
DEG28	GO:0034660	ncRNA metabolic process	142	17	Traes_1BL_8AC8D124C;Traes_6DS_948258DD9;Traes_6BS_863D89A2C;Traes_1BL_9329CAEFE;Traes_7BS_A17576293;Traes_2BL_323AE051E;Traes_7DS_562FCFA13;Traes_7DS_833BCFCAF;Traes_4AL_85BCB2AF3;Traes_7AS_507BD0A58;Traes_4AL_4379980D7;Traes_1AL_975CB04EA;Traes_1AL_EAE37DF16;Traes_3B_AA08194CB;Traes_1BS_328E7387C;Traes_2DL_A5EEC27EC;Traes_2AL_837BCD21C	7.29e-06
DEG28	GO:0009902	chloroplast relocation	167	18	Traes_1BL_8AC8D124C;Traes_6DS_948258DD9;Traes_6BS_863D89A2C;Traes_1BL_9329CAEFE;Traes_7BS_A17576293;Traes_2BL_323AE051E;Traes_3AS_17EAE895A;Traes_7DS_562FCFA13;Traes_7DS_833BCFCAF;Traes_4AL_85BCB2AF3;Traes_7AS_507BD0A58;Traes_4AL_4379980D7;Traes_1AL_975CB04EA;Traes_1AL_EAE37DF16;Traes_3B_AA08194CB;Traes_1BS_328E7387C;Traes_2DL_A5EEC27EC;Traes_2AL_837BCD21C	1.72e-05
DEG28	GO:0010400	rhamnogalacturonan I side chain metabolic process	3	3	Traes_5BL_51C858A97;Traes_5DL_E82D6D246;Traes_1AL_F420A1BBE	3.91e-05
DEG28	GO:0000023	maltose metabolic process	180	18	Traes_7AL_04CA95CD6;Traes_5AL_0EBA374A7;Traes_2DS_4C162DAFF;Traes_5DL_F593CDAA1;Traes_6DL_70039DA8C;Traes_7BS_A17576293;Traes_2BL_323AE051E;Traes_3AS_17EAE895A;Traes_1BL_EA3F19D04;Traes_2DL_61B54B8C5;Traes_7DS_833BCFCAF;Traes_7BL_D47CF9D6C;Traes_7AS_507BD0A58;Traes_3DS_941A6AEFA;Traes_5BL_CE4CF2D8F;Traes_2DL_A5EEC27EC;Traes_7AL_112C7294C;Traes_2AL_837BCD21C	4.71e-05
DEG28	GO:0009793	embryo development ending in seed dormancy	297	24	Traes_1BL_C4B45693E;Traes_2AL_1AD2DDF83;Traes_7DL_9D6109120;Traes_1DS_5C7C282F6;Traes_7DL_2C32ED5A3;Traes_4DL_72566DB8B;Traes_2BL_323AE051E;Traes_5AL_64A3B1812;Traes_4BL_58958C7B9;Traes_6DS_2249907AB;Traes_3DL_175DF14AE;Traes_5BL_A3792B231;Traes_1BL_F37E96FFE;Traes_5BS_1D48196EC;Traes_2BL_57FEA14B8;Traes_3B_1411F31E0;Traes_3AS_DD21AD44C;Traes_2BS_A4743A152;Traes_2DL_A5EEC27EC;Traes_5DL_DB2D3CB6C;…	9.41e-05
DEG28	GO:0006364	rRNA processing	474	33	Traes_6BL_1A31159F3;Traes_6BL_ECBC874F2;Traes_2BL_8CC2AF817;Traes_7DS_562FCFA13;Traes_4BS_8A9AB17E3;Traes_7DS_833BCFCAF;Traes_2AL_E1F6F55B3;Traes_6DL_A19C3ABDA;Traes_1AL_975CB04EA;Traes_4BS_D9A4219F2;Traes_3AS_CF868F789;Traes_2DL_A5EEC27EC;Traes_2BS_A4743A152;Traes_1BS_328E7387C;Traes_3DS_FF5931887;Traes_6AL_51D8375EF;Traes_6BS_863D89A2C;Traes_4BL_C247E3780;Traes_7BS_A17576293;Traes_2BL_323AE051E…	0.000101
DEG28	GO:0009834	plant-type secondary cell wall biogenesis	33	7	Traes_5BL_51C858A97;Traes_3AL_8D9C1AECB;Traes_1BL_B34FCB150;Traes_5DL_E82D6D246;Traes_1BL_5796ED3B1;Traes_1AL_F420A1BBE;Traes_1DL_7ED61F347	0.000102
DEG28	GO:0008643	carbohydrate transport	111	13	Traes_5DL_070AF3F74;Traes_2BS_8A03E0AB3;Traes_6DS_FABB8D540;Traes_6DS_00BE14814;Traes_1AL_039C1D96D;Traes_5AS_F538A9CF6;Traes_5BL_5E7DA45B9;Traes_1AL_F4EC674B3;Traes_2AL_1975EDF92;Traes_5AL_E4B33807F;Traes_3AL_0413C71DA;Traes_3DL_C23DFCF8B;TRINITY_DN116592_c3_g2_i1	0.000105
DEG28	GO:0006071	glycerol metabolic process	61	9	Traes_6DL_F93CD32E9;Traes_3B_C3C710885;Traes_3B_6A3604BF5;Traes_3AL_DABE7199F;TRINITY_DN97788_c0_g1_i1;Traes_2AL_B418D6172;Traes_2DL_ABA700EBD;Traes_3DL_01383BD6A;TRINITY_DN113340_c2_g4_i1	0.000209
DEG28	GO:0000162	tryptophan biosynthetic process	49	8	Traes_7AL_291471D52;Traes_1DL_7657153A4;Traes_7BL_360C54FAE;Traes_3DS_2CE108768;Traes_5BL_BEE0B65AC;Traes_5BL_0B30EDC17;TRINITY_DN119783_c0_g1_i2;Traes_4BL_E12FA6C4D	0.000228
DEG28	GO:0006098	pentose-phosphate shunt	316	24	Traes_1BL_8AC8D124C;Traes_6DS_948258DD9;Traes_2BL_8806A5A39;Traes_6BS_863D89A2C;Traes_6DL_B3FFF94B1;Traes_7BS_A17576293;Traes_2BL_323AE051E;Traes_4AL_85E3CBBC3;Traes_3AS_17EAE895A;Traes_4AS_C7CBD4A47;Traes_7DS_833BCFCAF;Traes_7AL_EA2848B17;Traes_4AL_85BCB2AF3;Traes_7AS_507BD0A58;Traes_2BS_D4E86AAA6;Traes_2DS_4229B6DD7;Traes_4AL_4379980D7;Traes_6DL_A19C3ABDA;Traes_2AS_3B0E92500;Traes_3B_AA08194CB;…	0.00024
DEG28	GO:0015995	chlorophyll biosynthetic process	174	16	Traes_2AL_1AD2DDF83;Traes_6DS_948258DD9;Traes_6BS_863D89A2C;Traes_7BS_A17576293;TRINITY_DN123756_c0_g1_i4;Traes_7DS_833BCFCAF;TRINITY_DN75478_c0_g1_i1;Traes_4AL_85BCB2AF3;Traes_7AS_507BD0A58;Traes_4AL_4379980D7;Traes_6DL_0FF72D765;Traes_6DL_A19C3ABDA;Traes_3B_4B480BFB0;Traes_3B_AA08194CB;Traes_2BL_F22336B90;Traes_1AL_A63F923C4	0.000318
DEG28	GO:0016926	protein desumoylation	52	8	Traes_5BL_51C858A97;Traes_5DL_F358F3654;Traes_5DL_E82D6D246;Traes_5BL_962B6F578;Traes_1BL_C6F202394;Traes_1AL_F420A1BBE;Traes_6BL_3430205E8;Traes_3B_61940A2B0	0.000348
DEG28	GO:0050665	hydrogen peroxide biosynthetic process	52	8	Traes_5BL_51C858A97;Traes_5DL_F358F3654;Traes_5DL_E82D6D246;Traes_5BL_962B6F578;Traes_1BL_C6F202394;Traes_1AL_F420A1BBE;Traes_6BL_3430205E8;Traes_3B_61940A2B0	0.000348
DEG28	GO:0019288	isopentenyl diphosphate biosynthetic process, methylerythritol 4-phosphate pathway	344	25	TRINITY_DN126124_c0_g1_i1;Traes_2DL_61B54B8C5;Traes_5DL_EF1C26105;Traes_5DL_63AB65800;Traes_7BL_D47CF9D6C;Traes_4AL_85BCB2AF3;Traes_2DS_4229B6DD7;Traes_1AL_975CB04EA;Traes_6DL_A19C3ABDA;Traes_6DL_25C0F3FA3;Traes_2AS_70216F92B;Traes_6DL_FDD2AE6F4;Traes_1BL_8AC8D124C;Traes_6DS_948258DD9;Traes_6BS_863D89A2C;Traes_2DS_DF389D07D;Traes_5AL_A8C598914;Traes_6BL_22DCB4C2A;Traes_4AS_C7CBD4A47;Traes_5DL_264…	0.00035
DEG28	GO:0030244	cellulose biosynthetic process	212	18	Traes_2AL_8405143FD;Traes_5AL_9C9E55228;Traes_4AL_C0725C38C;Traes_2BS_80CC51D52;Traes_1BL_B34FCB150;Traes_2AS_665AF9500;Traes_2BL_5D736B4B7;Traes_6DL_55216B908;Traes_2DS_114C3E73E;Traes_2DS_3C9BB1430;Traes_4DS_A4C6E51AC;Traes_5BL_B89047CEB;Traes_5BL_51C858A97;Traes_5DL_E82D6D246;Traes_1BL_7ACAB786A;Traes_3B_6A80CB298;Traes_1AL_F420A1BBE;Traes_1DS_EFDF9CB72	0.000371
DEG28	GO:0015846	polyamine transport	5	3	Traes_2AL_F1A3994DF;Traes_2BL_971EF25B5;Traes_5DS_CA7EFFF42	0.000372
DEG28	GO:0042819	vitamin B6 biosynthetic process	20	5	Traes_6BS_5500E7783;Traes_4DS_18D8A5F2A;Traes_2AL_0553F7051;Traes_2DL_49B44D5E3;Traes_2DL_36D8ACEF5	0.000455
DEG28	GO:0006568	tryptophan metabolic process	42	7	Traes_7DL_B00F9E29B;Traes_1DL_7657153A4;Traes_3DS_2CE108768;Traes_7DL_AF4FA72A1;Traes_5BL_BEE0B65AC;Traes_5BL_0B30EDC17;TRINITY_DN119783_c0_g1_i2	0.000491
DEG28	GO:0016311	dephosphorylation	361	25	Traes_5DS_0B17FFD55;Traes_5AL_0EBA374A7;Traes_6BL_3D9112880;Traes_4DL_F8D79DD70;Traes_1AL_87CC4A547;Traes_3B_EA20AA2D1;Traes_3B_DD99FFEEC;Traes_7DS_0592095C8;Traes_5AS_D42C83AB8;Traes_2AS_EE80EF583;Traes_4BL_0708D53D5;Traes_7BS_27D0E28C7;Traes_5BS_F7853DBB6;Traes_3B_6CA7A6FD6;Traes_3DL_BF28A470D;Traes_4BL_DE8D7904E;Traes_5AS_962BCA20C;Traes_7AL_BDB5F1971;Traes_7DS_43B37BC41;Traes_7AS_4DEF89578;Tr…	0.000707
DEG28	GO:0045492	xylan biosynthetic process	119	12	Traes_4BL_BCDAD2FF0;Traes_5BL_51C858A97;Traes_3AL_8D9C1AECB;Traes_1BL_B34FCB150;Traes_5DL_F358F3654;Traes_5DL_E82D6D246;Traes_5BL_962B6F578;Traes_1BL_C6F202394;Traes_1BL_5796ED3B1;Traes_1AL_F420A1BBE;Traes_4BL_06F78B23C;Traes_1DL_7ED61F347	0.000762
DEG28	GO:0005975	carbohydrate metabolic process	1912	91	Traes_1DL_D5F3DA85C;Traes_5AL_0EBA374A7;TRINITY_DN123480_c1_g1_i5;Traes_1BL_C81B12EC9;Traes_2BL_F95E57A0C;Traes_6DL_B3FFF94B1;Traes_1BL_A93F9F079;Traes_2DS_A8043C04C;Traes_2BL_D5541DB90;Traes_5BS_188946AF2;Traes_2AL_97C8E5772;Traes_5DL_846E99E88;Traes_2BS_D4E86AAA6;Traes_1BL_C6F202394;Traes_3B_EBBDB0AA7;Traes_3B_7847C435E;Traes_5BL_F35F8B2D1;Traes_2DL_DA7AB2B2F;Traes_6DL_E1A4AEAA0;Traes_2DS_4C162…	0.000923
DEG28	GO:0005986	sucrose biosynthetic process	14	4	Traes_5DS_0B17FFD55;Traes_5AS_962BCA20C;TRINITY_DN107678_c0_g1_i1;Traes_5BS_F7853DBB6	0.00101108
DEG28	GO:0010025	wax biosynthetic process	14	4	Traes_1DS_723F2BE8F;Traes_1AS_522839777;Traes_6DS_D41FE990E;Traes_1BS_3C86AE038	0.00101108
DEG28	GO:0009560	embryo sac egg cell differentiation	144	13	Traes_2AS_B96BB2490;Traes_4BS_BBEF528AD;Traes_1DS_258FBCF88;Traes_7DS_FA7EF4468;Traes_6AS_402C434EB;Traes_1BS_C340BD2D3;Traes_3B_9EE51BEE0;Traes_2AS_C613463EC;Traes_2AL_CC6187204;Traes_6DL_D0F16DC8E;Traes_4BS_A410C2C7F;Traes_6DS_2249907AB;Traes_3DL_175DF14AE	0.00132035
DEG28	GO:0042823	pyridoxal phosphate biosynthetic process	25	5	Traes_6BS_5500E7783;Traes_4DS_18D8A5F2A;Traes_2AL_0553F7051;Traes_2DL_49B44D5E3;Traes_2DL_36D8ACEF5	0.00135519
DEG28	GO:0009082	branched-chain amino acid biosynthetic process	27	5	Traes_4BS_32FB321AE;Traes_4DS_FD6DED0F1;Traes_4AL_4D9D7CCD2;Traes_5AL_51D3BDDE8;Traes_2BL_6552196A1	0.0019465
DEG28	GO:0005983	starch catabolic process	27	5	Traes_5AL_0EBA374A7;Traes_2DS_4C162DAFF;Traes_2DS_D6FC51893;Traes_5BL_1E6720B2B;Traes_5AL_5D542B354	0.0019465
DEG28	GO:0009567	double fertilization forming a zygote and endosperm	17	4	Traes_1AL_70C6B29A7;Traes_1DL_471914490;Traes_1BL_AF69F4610;Traes_2BL_D740F091E1	0.00221598
DEG28	GO:0019761	glucosinolate biosynthetic process	120	11	Traes_2DL_B1A94F36F;Traes_5AL_0EBA374A7;Traes_5DL_EF1C26105;Traes_1DL_8809CD0A8;Traes_2AL_033E515A5;Traes_4AL_85BCB2AF3;Traes_3DS_941A6AEFA;Traes_3B_AA08194CB;Traes_1BL_DCC58CE85;Traes_1DS_EFDF9CB72;Traes_6DL_25C0F3FA3	0.00266985
DEG28	GO:0019563	glycerol catabolic process	9	3	Traes_2AL_B418D6172;Traes_2DL_ABA700EBD;Traes_5BL_D5F2A5070	0.00281868
DEG28	GO:0005977	glycogen metabolic process	9	3	Traes_2DS_4C162DAFF;Traes_2DS_D6FC51893;Traes_5AL_5D542B354	0.00281868
DEG28	GO:0048481	plant ovule development	141	12	Traes_1AS_BEFEF1613;Traes_6DL_9AD655CD3;Traes_5BL_A3792B231;Traes_1DS_847CB932B;Traes_5DL_264309F34;Traes_1AS_73C2E93D4;Traes_2BL_323AE051E;Traes_5AL_64A3B1812;Traes_2DL_A5EEC27EC;Traes_5DL_DB2D3CB6C;Traes_5AL_A8C598914;Traes_2AL_837BCD21C	0.00324698
DEG28	GO:0009097	isoleucine biosynthetic process	20	4	Traes_4BS_32FB321AE;Traes_4DS_ADDF0A700;Traes_5AL_51D3BDDE8;Traes_4AL_5A36CB59C	0.00415963
DEG28	GO:0016556	mRNA modification	130	11	Traes_3B_8A50423F6;Traes_5AL_5A3B1AC29;Traes_1DL_70725EF89;Traes_5DL_81616F6021;Traes_3DL_B1900E7EB;Traes_1BL_2B966C1A2;Traes_5DL_33A7BB130;Traes_1BL_46FB3D95E;Traes_3DL_61F4F58B5;Traes_2BS_A4743A152;Traes_3AS_17EAE895A	0.00492807
DEG28	GO:0016310	phosphorylation	1475	69	Traes_1DL_0BB66CF71;Traes_3AS_920224225;Traes_4AL_8758B00CD;Traes_5BL_D403CBCC6;Traes_2AL_E2A4525EF;Traes_3AS_373FCB7E9;Traes_3B_3A70D33A6;Traes_4DS_1FEA099C6;TRINITY_DN111716_c0_g1_i1;Traes_1BL_F7884B670;Traes_7DL_E0D00264F;Traes_4AL_7B4E479C9;Traes_5DL_F358F3654;TRINITY_DN112417_c1_g1_i1;Traes_2AL_6949EAB31;TRINITY_DN122017_c0_g3_i1;Traes_2BL_919DD0DC3;Traes_4DL_052000A28;Traes_4BS_47C0E033A;Tr…	0.00526278
DEG28	GO:0042742	defense response to bacterium	169	13	Traes_7AL_04CA95CD6;Traes_2AL_1AE31EB64;Traes_2BL_5FD0F5883;Traes_1AS_BEFEF1613;Traes_2AL_B418D6172;Traes_2DL_ABA700EBD;Traes_4AL_4379980D7;Traes_1BL_B34FCB150;Traes_5BL_CA33BB947;Traes_1DS_EFDF9CB72;Traes_7BL_194D6B384;Traes_4BL_E12FA6C4D;Traes_7DL_613F5240E	0.00531757
DEG28	GO:0010413	glucuronoxylan metabolic process	97	9	Traes_4BL_BCDAD2FF0;Traes_5BL_51C858A97;Traes_1BL_B34FCB150;Traes_5DL_F358F3654;Traes_5DL_E82D6D246;Traes_5BL_962B6F578;Traes_1BL_C6F202394;Traes_1AL_F420A1BBE;Traes_4BL_06F78B23C	0.00581445
DEG28	GO:0009228	thiamine biosynthetic process	22	4	Traes_7AL_04CA95CD6;Traes_7DL_51CA70B80;Traes_3B_0E4D19C09;Traes_2DL_49B44D5E3	0.00595068
DEG28	GO:0008150	biological_process	2617	113	Traes_2AS_1D5D72A92;Traes_1AL_039C1D96D;Traes_6AS_84C92EC67;Traes_4AL_316A6A39E;Traes_2DS_DA96FB1F9;Traes_4AS_049576319;Traes_4DL_FB86582B5;Traes_1BS_825CBD9B1;Traes_7BS_B3760E6E5;Traes_3B_75A47986B;Traes_5DS_FF7A5D509;Traes_5BL_0B25555CB;Traes_4DS_00122D13E;Traes_7DL_2826B2A7E;Traes_2DL_CEE2E684A;Traes_7BS_FD09F04FA;Traes_3DL_3AC784AE4;Traes_2BL_304F012E3;Traes_1AL_A25CFDA0B;Traes_4BL_D6FE75715;…	0.00596489
DEG28	GO:0010228	vegetative to reproductive phase transition of meristem	232	16	Traes_2BL_323AE051E;Traes_5AL_64A3B1812;Traes_6DS_2249907AB;Traes_3B_61940A2B0;Traes_3DL_175DF14AE;Traes_5BL_51C858A97;Traes_5BL_A3792B231;Traes_5DL_F358F3654;Traes_5DL_E82D6D246;Traes_5BL_962B6F578;Traes_1BL_C6F202394;Traes_1AL_F420A1BBE;Traes_2DL_A5EEC27EC;Traes_6BL_3430205E8;Traes_5DL_DB2D3CB6C;Traes_2AL_837BCD21C	0.00616621
DEG28	GO:0010167	response to nitrate	50	6	Traes_2AS_341ED2581;Traes_3B_E4896C4E9;Traes_1DL_87F982556;Traes_1BL_6D953AB6D;Traes_6BL_B140C1035;Traes_4BL_06F78B23C	0.00675712
DEG28	GO:0009684	indoleacetic acid biosynthetic process	50	6	Traes_5DL_EF1C26105;Traes_1DL_8809CD0A8;Traes_2AL_033E515A5;Traes_5BL_7C7817ACA;Traes_4BL_E12FA6C4D;Traes_5BL_D5F2A5070	0.00675712
DEG28	GO:0010143	cutin biosynthetic process	12	3	Traes_1DS_723F2BE8F;Traes_1AS_522839777;Traes_1BS_3C86AE038	0.00683956
DEG28	GO:0016070	RNA metabolic process	23	4	Traes_1DS_258FBCF88;Traes_5DL_8D9F66356;Traes_1BS_C340BD2D3;Traes_5BL_9038D6502	0.00701228
DEG28	GO:0006561	proline biosynthetic process	23	4	Traes_1DL_0BB66CF71;Traes_3AL_302AF461E;Traes_5DL_AC1F44221;Traes_3AL_30C0103A0	0.00701228
DEG28	GO:0000038	very long-chain fatty acid metabolic process	23	4	Traes_4AS_D58530D14;Traes_6DS_EDBA86116;Traes_6BL_0FB504474;Traes_2BL_046779FC5	0.00701228
DEG28	GO:0009738	abscisic acid-activated signaling pathway	101	9	Traes_2AS_453A4515C;Traes_2AL_77C7CBB4E;Traes_7AS_EDFB9AC0D;TRINITY_DN114682_c3_g2_i1;Traes_4AL_F3BA3F9FB;Traes_2BS_F71538C9E;Traes_2AS_C613463EC;Traes_5DL_C2887911B;Traes_7DL_613F5240E	0.00753976
DEG28	GO:0051604	protein maturation	67	7	Traes_6DS_25C8DFAC0;Traes_5BL_8B61FD7F2;Traes_4BS_BBEF528AD;Traes_6AS_402C434EB;Traes_5DL_8D9F66356;Traes_1DL_81B7DF816;Traes_5BL_9038D6502	0.00761106
DEG28	GO:0006096	glycolytic process	366	22	Traes_5BS_43474D974;Traes_3AS_5E4D347D8;Traes_5BS_017F8702A;Traes_1DL_B3EC916BB;Traes_1AL_AE0622D50;Traes_7AL_5427988BA;Traes_1BL_F7884B670;Traes_5AL_A8C598914;Traes_2DS_B0F45838C;Traes_5AS_116663495;Traes_7BL_D5BBB846B;Traes_6DS_B3EBAC01A;Traes_5DL_EF1C26105;Traes_1DL_8809CD0A8;Traes_7DL_439F5CB72;Traes_5DL_264309F34;Traes_4AL_EBD5A433B;Traes_7AS_3DFC2683E;Traes_5DS_D693664F7;Traes_1DS_EFDF9CB72…	0.0076499
DEG28	GO:0045036	protein targeting to chloroplast	68	7	Traes_1BL_8AC8D124C;Traes_5DL_63AB65800;Traes_7BL_D47CF9D6C;Traes_7DS_7993F9FAB;Traes_4BS_D9A4219F2;Traes_7AL_112C7294C;Traes_5BL_FFAC25A88	0.00824139
DEG28	GO:0006139	nucleobase-containing compound metabolic process	159	12	Traes_6BL_3B16677C2;Traes_5BS_2648A0AAC;Traes_7AL_9138C61DB;Traes_3DL_D450A177E;Traes_3B_A89B24704;Traes_2DL_0AFED145B;Traes_7BL_7A918C4D5;Traes_6BS_AE7737D0F;TRINITY_DN104586_c0_g1_i1;Traes_2BL_5BADAB465;Traes_3B_4159777A5;Traes_4DL_9A4FBF325	0.0083664
DEG28	GO:0006629	lipid metabolic process	917	45	Traes_3AS_43C1A5022;Traes_1AS_822E9C40F;TRINITY_DN100247_c1_g1_i1;Traes_6BL_BCFC4A7F8;Traes_2DL_20A9E6F75;Traes_2BS_3BE74AB33;Traes_5BL_DD24330B6;Traes_2DS_AE6E354A9;Traes_5DL_398615728;Traes_5BL_06774BCC2;Traes_5BL_47994EFBD;Traes_4BS_590ABA25F;Traes_3DL_01383BD6A;Traes_1BS_3C86AE038;TRINITY_DN124043_c2_g1_i2;Traes_2BL_FEAE434B4;Traes_3B_C3C710885;Traes_2AS_9576A02BA;Traes_1DS_5C7C282F6;TRINITY_…	0.00980803
DEG28	GO:0009960	endosperm development	14	3	Traes_1BL_F37E96FFE;Traes_5BS_1D48196EC;Traes_3B_1411F31E0	0.0107573
DEG28	GO:0006354	DNA-templated transcription, elongation	72	7	Traes_7AL_9138C61DB;Traes_1BL_8AC8D124C;Traes_7BL_7A918C4D5;Traes_2BL_323AE051E;Traes_2DS_2A5B8A159;Traes_2DL_A5EEC27EC;Traes_2AL_837BCD21C	0.0111507
DEG28	GO:0046686	response to cadmium ion	73	7	Traes_2DS_B0F45838C;Traes_6DS_B3EBAC01A;Traes_3AS_9A8B4C51B;Traes_5DL_EF1C26105;Traes_1DL_8809CD0A8;Traes_2DS_DF389D07D;Traes_1DS_EFDF9CB72	0.0119813
DEG28	GO:0006535	cysteine biosynthetic process from serine	41	5	Traes_4AS_AA3629BB5;Traes_7DS_0E89F0D16;Traes_5DL_EF1C26105;Traes_4BL_C9595C3D8;Traes_3B_6C03993CC	0.012223
DEG28	GO:0009073	aromatic amino acid family biosynthetic process	110	9	Traes_2AS_B52F26066;Traes_1BL_8AC8D124C;Traes_6DS_948258DD9;Traes_3B_4B480BFB0;TRINITY_DN119783_c0_g1_i2;Traes_4BL_E12FA6C4D;Traes_4BL_58958C7B9;Traes_5BL_FFAC25A88;Traes_4DL_E0F6E2EFA	0.0128251
DEG28	GO:0006817	phosphate ion transport	28	4	Traes_6BL_6BC705098;Traes_5DL_343B8A525;Traes_7AS_735085EFB;Traes_7DS_043F7ABB5	0.0141815
DEG28	GO:0009637	response to blue light	112	9	Traes_7AL_04CA95CD6;Traes_1BL_C4B45693E;Traes_7DS_833BCFCAF;Traes_6BS_863D89A2C;Traes_7AS_507BD0A58;Traes_7BS_A17576293;Traes_1BL_A7A6C5DB1;Traes_3B_AA08194CB;Traes_6DL_F11C3C833	0.0143017
DEG28	GO:0006470	protein dephosphorylation	343	20	Traes_2AL_E1B2BB4DC;Traes_6AL_412CE3037;Traes_5AL_0EBA374A7;Traes_2BL_633BE9A98;Traes_7AL_BB8CDE628;Traes_3AL_37DF311BB;Traes_4DL_EE9166AAD;TRINITY_DN104364_c1_g1_i1;Traes_2BS_E3BFF1029;TRINITY_DN121973_c0_g1_i1;Traes_1BL_26FE40F0E;Traes_3DL_BF28A470D;Traes_3B_6CA7A6FD6;Traes_2DL_DC16D0749;Traes_4BL_3403452C0;Traes_1AS_73C2E93D4;Traes_1AL_782F09647;Traes_1AL_CBF8E5E30;Traes_7BL_8C101A09C;Traes_1A…	0.0143682
DEG28	GO:0006779	porphyrin-containing compound biosynthetic process	59	6	Traes_2AL_1AD2DDF83;TRINITY_DN75478_c0_g1_i1;Traes_6DL_8AFCDA0CB;Traes_1DS_B73475505;Traes_1AL_5B26F6A14;Traes_1AL_E503E35A9	0.0148286
DEG28	GO:0015969	guanosine tetraphosphate metabolic process	16	3	Traes_4AS_1AE79C413;TRINITY_DN123278_c0_g1_i1;Traes_4DL_0C31AFCF9	0.015735
DEG28	GO:0030968	endoplasmic reticulum unfolded protein response	60	6	Traes_2AS_453A4515C;Traes_4AS_60CCDC3C2;Traes_1DL_87F982556;Traes_4AL_F3BA3F9FB;Traes_1BL_6D953AB6D;Traes_2BS_F71538C9E	0.0160157
DEG28	GO:0006782	protoporphyrinogen IX biosynthetic process	29	4	Traes_2AL_1AD2DDF83;TRINITY_DN75478_c0_g1_i1;Traes_1DS_B73475505;Traes_1AL_5B26F6A14	0.0160174
DEG28	GO:0016226	iron-sulfur cluster assembly	174	12	Traes_1BL_8AC8D124C;Traes_5BL_A3792B231;Traes_4AL_688F0EA17;Traes_2BL_323AE051E;Traes_5AL_64A3B1812;Traes_5DL_ADD8EA382;Traes_2DL_A5EEC27EC;Traes_5DL_DB2D3CB6C;Traes_4BL_58958C7B9;Traes_5BL_FFAC25A88;Traes_4DL_E0F6E2EFA;Traes_2AL_837BCD21C	0.0162325
DEG28	GO:0043085	positive regulation of catalytic activity	155	11	Traes_7AL_04CA95CD6;Traes_1BL_EA3F19D04;Traes_5AL_0EBA374A7;Traes_2DS_4C162DAFF;Traes_2DL_A1EE4F6EA;Traes_5AL_E6F902890;Traes_2DS_DF389D07D;Traes_2BL_323AE051E;Traes_2DL_A5EEC27EC;Traes_3AS_17EAE895A;Traes_2AL_837BCD21C	0.0171924
DEG28	GO:0032259	methylation	880	42	Traes_4BL_9B86A6CED;Traes_5DL_DBE8E64C4;Traes_7DL_FF835C10A;Traes_1DS_5A7302FDE;Traes_4DL_F5290BDD0;Traes_4AS_7C72912D0;Traes_7AS_21A6B2E11;Traes_5BL_2B62E8D38;Traes_6BL_1A31159F3;Traes_6BL_ECBC874F2;Traes_3AL_644FFC911;Traes_7DS_BDB4C8447;Traes_6DS_2249907AB;Traes_3DL_44B8C6002;Traes_2BL_8CC2AF817;Traes_6DL_513D2129F;Traes_3B_8F0677E36;Traes_2AS_486779555;Traes_6DL_25C0F3FA3;Traes_2AS_1B0B9CC11;…	0.0185551
DEG28	GO:0008299	isoprenoid biosynthetic process	98	8	TRINITY_DN100314_c0_g1_i2;Traes_5BL_4EB8CBA6F;Traes_6DS_9C8D795DA;Traes_7BL_64B1D1CF7;TRINITY_DN126124_c0_g1_i1;Traes_4DL_EDE04BD04;Traes_5DL_EE5C46106;Traes_5BL_E274E95EE	0.0186103
DEG28	GO:0006655	phosphatidylglycerol biosynthetic process	98	8	Traes_7DL_BBC11127D;Traes_1BL_9E7C9BF40;Traes_6DS_948258DD9;Traes_2DS_4229B6DD7;Traes_6DL_25C0F3FA3;Traes_4BL_58958C7B9;Traes_2AS_70216F92B;Traes_1AL_A63F923C4	0.0186103
DEG28	GO:0019318	hexose metabolic process	17	3	Traes_2BL_F95E57A0C;Traes_2AL_6B9F1BD92;Traes_2DS_9AAA669E3	0.0186319
DEG28	GO:0000077	DNA damage checkpoint	17	3	Traes_7DS_78B5508C0;Traes_7BS_99BF8BA2F;Traes_7AS_6E6A5CD04	0.0186319
DEG28	GO:0042335	cuticle development	31	4	Traes_4AS_D58530D14;Traes_6DS_EDBA86116;Traes_6BL_0FB504474;Traes_2BL_046779FC5	0.0201192
DEG28	GO:0010264	myo-inositol hexakisphosphate biosynthetic process	64	6	Traes_3B_22457B3CB;Traes_7AL_A2D163F33;Traes_1BL_A7A6C5DB1;Traes_3AL_D0D664153;Traes_1BS_825CBD9B1;Traes_3DL_D00248FE6	0.0214186
DEG28	GO:0009855	determination of bilateral symmetry	65	6	Traes_5BL_881FB6FDE;Traes_2BS_45DB3F48E;Traes_6DL_9AD655CD3;Traes_1BL_F37E96FFE;Traes_5AL_32DDC206D;Traes_7AS_B0AA62C31	0.02294
DEG28	GO:0006606	protein import into nucleus	122	9	Traes_2AS_BBDB88B17;Traes_2AS_B96BB2490;Traes_7DS_FA7EF4468;Traes_5DL_588F3F28C;Traes_2AL_E1F6F55B3;Traes_1AS_E5151B2C6;Traes_4BL_F68753702;Traes_2DL_BB04E5BC9;Traes_2BS_EF5808E47	0.0236172
DEG28	GO:0006612	protein targeting to membrane	122	9	Traes_2AS_453A4515C;Traes_7AL_B6F334692;Traes_3AS_9A8B4C51B;Traes_6DL_A19C3ABDA;Traes_1DL_87F982556;Traes_4AL_F3BA3F9FB;Traes_1BL_6D953AB6D;Traes_6AL_F3638D620;Traes_2BS_F71538C9E	0.0236172
DEG28	GO:0010363	regulation of plant-type hypersensitive response	122	9	Traes_2AS_453A4515C;Traes_7AL_B6F334692;Traes_3AS_9A8B4C51B;Traes_6DL_A19C3ABDA;Traes_1DL_87F982556;Traes_4AL_F3BA3F9FB;Traes_1BL_6D953AB6D;Traes_6AL_F3638D620;Traes_2BS_F71538C9E	0.0236172
DEG28	GO:0035335	peptidyl-tyrosine dephosphorylation	66	6	Traes_2BL_633BE9A98;Traes_1AS_73C2E93D4;Traes_1AL_782F09647;Traes_7BS_27D0E28C7;Traes_3DL_BF28A470D;Traes_3B_6CA7A6FD6	0.0245323
DEG28	GO:0009791	post-embryonic development	19	3	Traes_2BL_323AE051E;Traes_2DL_A5EEC27EC;Traes_2AL_837BCD21C	0.0252508
DEG28	GO:0044267	cellular protein metabolic process	124	9	Traes_7DS_7254A96B4;Traes_1AL_C1EF04361;Traes_7BL_0FABEE965;Traes_7AS_30E1BEA44;Traes_5AL_26B44A7A7;Traes_7DS_BD4883F4A;Traes_2BS_F41EA1AD5;Traes_2BS_F4E831A77;Traes_7AS_3247D97E8	0.0259027
DEG28	GO:0015706	nitrate transport	67	6	Traes_2AS_341ED2581;Traes_3B_E4896C4E9;Traes_1DL_87F982556;Traes_1BL_6D953AB6D;Traes_6BL_B140C1035;Traes_4BL_06F78B23C	0.0261967
DEG28	GO:0008033	tRNA processing	166	11	Traes_4BL_9B86A6CED;Traes_6AL_51D8375EF;Traes_2BL_8CC2AF817;Traes_5DL_22001731A;Traes_5DS_D8B7D2198;Traes_7AL_C142F05C9;Traes_4AS_7C72912D0;Traes_5AS_471A91DF0;Traes_2AS_486779555;Traes_6BL_5E7C78760;Traes_7DL_2E248FD67	0.0269142
DEG28	GO:0006400	tRNA modification	50	5	Traes_5DS_D8B7D2198;Traes_5AS_471A91DF0;Traes_6BL_56372A914;Traes_2AS_C613463EC;Traes_4BL_58958C7B9	0.0269598
DEG28	GO:0030003	cellular cation homeostasis	68	6	Traes_1DL_87F982556;Traes_7DL_E62998DDA;Traes_1BL_6D953AB6D;Traes_2BS_A0851924B;Traes_7DL_2826B2A7E;Traes_3B_75A47986B	0.0279343
DEG28	GO:0001676	long-chain fatty acid metabolic process	20	3	Traes_1DS_723F2BE8F;Traes_1AS_522839777;Traes_1BS_3C86AE038	0.0289728
DEG28	GO:0006750	glutathione biosynthetic process	20	3	Traes_7BL_39451C0EC;Traes_6BS_AA7101C2C;Traes_1DS_EFDF9CB72	0.0289728
DEG28	GO:0048513	animal organ development	20	3	Traes_3B_5D5126D32;Traes_3AL_1B4D9A047;Traes_4BL_0F02B2343	0.0289728
DEG28	GO:0016117	carotenoid biosynthetic process	147	10	Traes_7BL_188975B53;Traes_3DL_BB8E47D75;Traes_5DL_F593CDAA1;Traes_6DS_948258DD9;Traes_4AL_85BCB2AF3;Traes_2DS_DF389D07D;TRINITY_DN109212_c0_g1_i1;Traes_1BL_9329CAEFE;Traes_3B_AA08194CB;Traes_1AL_A63F923C4	0.0289757
DEG28	GO:0009651	response to salt stress	233	14	Traes_7BL_D5BBB846B;Traes_3AS_9A8B4C51B;Traes_2AS_22AADCA0B;Traes_5DL_EF1C26105;Traes_2DS_AD599586B;Traes_7DL_3BA7EF708;Traes_5DL_264309F34;Traes_4BS_78BF31566;Traes_1AS_73C2E93D4;Traes_5DL_AC1F44221;Traes_1DS_EFDF9CB72;Traes_2DS_BCB7C3C11;Traes_5BL_D5F2A5070;Traes_5AL_A8C598914	0.0290611
DEG28	GO:0005982	starch metabolic process	35	4	Traes_5AL_0EBA374A7;Traes_2DS_4C162DAFF;Traes_5BL_1E6720B2B;Traes_5AL_5D542B354	0.030111
DEG28	GO:0005985	sucrose metabolic process	52	5	Traes_2DS_ECBFB4D8C;Traes_5AS_F538A9CF6;TRINITY_DN107678_c0_g1_i1;Traes_4AL_DE6DA7E39;Traes_2AS_F2967D6F7	0.0313051
DEG28	GO:0009863	salicylic acid mediated signaling pathway	52	5	Traes_2AS_453A4515C;Traes_7AL_B6F334692;Traes_7AS_EDFB9AC0D;Traes_4AL_F3BA3F9FB;Traes_2BS_F71538C9E	0.0313051
DEG28	GO:0009414	response to water deprivation	109	8	Traes_2AS_453A4515C;Traes_7AL_B6F334692;Traes_4AS_60CCDC3C2;Traes_7DL_3BA7EF708;Traes_5BL_CA33BB947;Traes_6DL_F11C3C833;Traes_2BS_F71538C9E;Traes_7DL_613F5240E	0.0326087
DEG28	GO:0006564	L-serine biosynthetic process	21	3	Traes_1AL_185F58500;Traes_7DS_43B37BC41;Traes_2AS_EE80EF583	0.032968
DEG28	GO:0010118	stomatal movement	21	3	Traes_2AL_77C7CBB4E;Traes_6DL_F11C3C833;Traes_7DL_613F5240E	0.032968
DEG28	GO:0032880	regulation of protein localization	21	3	Traes_4BS_282818F64;Traes_5DL_EF1C26105;Traes_5BL_D5F2A5070	0.032968
DEG28	GO:0006002	fructose 6-phosphate metabolic process	36	4	Traes_5BS_43474D974;Traes_4AL_EBD5A433B;Traes_1AL_AE0622D50;Traes_7DS_BDB913A64	0.0329916
DEG28	GO:0042026	protein refolding	36	4	Traes_7DS_7254A96B4;Traes_5AL_26B44A7A7;Traes_2BS_F4E831A77;Traes_7AS_3247D97E8	0.0329916
DEG28	GO:0055085	transmembrane transport	2098	87	Traes_6BL_6BC705098;Traes_4BL_2847E4F04;Traes_5BL_5E7DA45B9;Traes_1AL_9873095B9;Traes_4AS_53C6E4470;Traes_2BS_C52A9FD78;Traes_2AS_22AADCA0B;Traes_6DL_2918A17AC;Traes_4DL_C78813F15;Traes_4DL_56697D68D;Traes_6BL_005314A5D;Traes_5DS_619491C04;Traes_3B_B018E0E3F;Traes_7AS_1FFB4F41F;Traes_1BL_21A5AB8FB;Traes_2AL_56247C7D9;Traes_5BL_97BEC5636;TRINITY_DN122131_c4_g1_i4;Traes_7BS_216795505;Traes_2DL_053E…	0.0340756
DEG28	GO:0009734	auxin-activated signaling pathway	216	13	Traes_1AL_859346448;Traes_7DL_343A252DC;Traes_5DS_66E5D2F6D;Traes_5BS_8CD712BC5;Traes_7DL_C89614A4D;Traes_2AS_453A4515C;Traes_3B_F6723D5BF;Traes_5AL_32DDC206D;Traes_6BL_C9E1E6D09;Traes_7DL_3AB665CC2;Traes_7DS_7375BED72;Traes_2AS_C613463EC;Traes_2BS_F71538C9E	0.0341322
DEG28	GO:0035556	intracellular signal transduction	173	11	Traes_2AS_453A4515C;Traes_1AL_7C3E4A07E;Traes_4BS_4BCA03A6C;Traes_1AS_822E9C40F;Traes_5BL_F5D379AFC;Traes_3DL_9DF0E96E5;Traes_1AS_73C2E93D4;Traes_2AS_2FCD59730;Traes_5AS_C28641518;Traes_4AL_F3BA3F9FB;Traes_2BS_F71538C9E	0.0348642
DEG28	GO:0009409	response to cold	111	8	Traes_2AS_453A4515C;Traes_6DS_EDBA86116;Traes_1AS_73C2E93D4;Traes_5BL_CA33BB947;Traes_6BL_0FB504474;Traes_2BL_046779FC5;Traes_5AS_C28641518;Traes_2BS_F71538C9E	0.0357612
DEG28	GO:0009753	response to jasmonic acid	37	4	Traes_2AS_453A4515C;Traes_7AL_B6F334692;Traes_2AS_B52F26066;Traes_2BS_F71538C9E	0.0360276
DEG28	GO:0051225	spindle assembly	54	5	Traes_1BL_C4B45693E;Traes_2AS_F0521C4F2;Traes_6AS_84C92EC67;Traes_1AL_EDCDB415C;Traes_2BL_7B501C41D1	0.0360648
DEG28	GO:0010224	response to UV-B	54	5	Traes_3B_1A8A6DED7;Traes_1AS_73C2E93D4;Traes_3DS_74EB3A3E0;Traes_3AS_732958A83;Traes_2AL_8A7BAF255	0.0360648
DEG28	GO:0044237	cellular metabolic process	241	14	Traes_5BL_4D87B041B;Traes_5AL_339349752;Traes_7BL_179680B06;Traes_2AL_B5ACF5C98;Traes_2BL_A9211564A;Traes_5BL_7C7817ACA;Traes_1AL_C4B40A214;Traes_5AL_3320ABBB2;Traes_5DL_9608198EC;Traes_5BL_F4886BCFD;Traes_5BL_5F49A0637;Traes_5BL_FADBBD901;Traes_3B_ACB7AD56D;Traes_3B_EB026DA39	0.0370317
DEG28	GO:0043069	negative regulation of programmed cell death	55	5	Traes_2AS_453A4515C;Traes_1DL_87F982556;Traes_1BL_6D953AB6D;Traes_6AL_F3638D620;Traes_2BS_F71538C9E	0.0386023
DEG28	GO:0009963	positive regulation of flavonoid biosynthetic process	23	3	Traes_3AL_3EC3AA243;Traes_3AS_9A8B4C51B;Traes_3DL_DC71E47C5	0.0417672
DEG28	GO:0015689	molybdate ion transport	23	3	Traes_4DL_BF8FA960D;Traes_4BL_32F50466D;Traes_3AL_7B579CC12	0.0417672
DEG28	GO:0009790	embryo development	95	7	Traes_7DS_EDB582D21;Traes_4AL_360D370FF;Traes_7DL_9D6109120;Traes_5BL_CFDD87D18;Traes_4AL_45EC959541;Traes_2BS_A4743A152;Traes_1DL_217FC2DF51	0.0431934
DEG28	GO:0006312	mitotic recombination	57	5	Traes_4BS_BBEF528AD;Traes_1DS_258FBCF88;Traes_6AS_402C434EB;Traes_1BS_C340BD2D3;Traes_2AS_C613463EC	0.0439967
DEG28	GO:0010332	response to gamma radiation	76	6	Traes_7DS_78B5508C0;Traes_5AL_73862633B;Traes_4BL_BCDAD2FF0;Traes_2AS_486779555;Traes_7BS_99BF8BA2F;Traes_7AS_6E6A5CD04	0.0445856
DEG28	GO:0034976	response to endoplasmic reticulum stress	96	7	Traes_1DS_723F2BE8F;Traes_5AL_26B44A7A7;Traes_6DL_27D4FA76F;Traes_4AL_F3BA3F9FB;Traes_7BL_194D6B384;Traes_4BL_E12FA6C4D;Traes_1BS_3C86AE038	0.045283
DEG28	GO:0007165	signal transduction	561	27	Traes_5BL_710DF41C0;Traes_2AL_2F5D5C19A;Traes_1AS_822E9C40F;Traes_5DL_D8B9CEDE8;Traes_2DS_B97E601E0;Traes_7AS_B0AA62C31;Traes_1BS_F0520EC18;Traes_2AS_453A4515C;Traes_4BS_4829B3B4A;Traes_7AS_732FDB7F5;Traes_1DL_64F885798;TRINITY_DN116282_c1_g1_i2;Traes_1DL_293FC1196;Traes_1AS_ACAD09615;Traes_4DL_1DC92566F;Traes_4BS_47C0E033A;Traes_7AS_EDFB9AC0D;Traes_1DL_EF4406137;Traes_4BS_78BF31566;Traes_5AL_B5F…	0.046293
DEG28	GO:0002679	respiratory burst involved in defense response	24	3	Traes_2BL_5FD0F5883;Traes_5BL_F5D379AFC;Traes_4AL_F3BA3F9FB	0.0465637
DEG28	GO:0009638	phototropism	24	3	Traes_3B_D07E6D3BD;Traes_4BS_78BF31566;Traes_6DL_F11C3C833	0.0465637
DEG28	GO:0001510	RNA methylation	182	11	Traes_6BL_3B16677C2;Traes_2AS_B96BB2490;Traes_2AS_44A499261;Traes_4DL_CF33CEEDC;Traes_3B_E54D0621D;Traes_5DL_8D9F66356;Traes_1DL_94DD8A070;Traes_5BL_9038D6502;Traes_4BS_A410C2C7F;Traes_2DS_EE17BA910;Traes_2AS_39628DE26	0.0473387
DEG28	GO:0030001	metal ion transport	297	16	Traes_7DL_9CB5956DB;Traes_3B_DF8816636;Traes_5DS_AB49D55A9;Traes_5BS_2C1948675;Traes_7BS_67C70F8DF;Traes_2AL_13CBA4FEA;Traes_5BL_D6C3DC326;Traes_5AS_39A9C7009;Traes_2AL_71284ABA3;Traes_2AS_214CED2FD;Traes_2DL_96E58C1AB;Traes_4DL_83C41A77C1;Traes_7AL_7D691F809;Traes_2DL_9E060D0BB;Traes_1AL_D6B99979E;Traes_1DL_C265CBB34	0.0484571
DEG28	GO:0045892	negative regulation of transcription, DNA-templated	78	6	Traes_2AS_44A499261;Traes_1DL_8809CD0A8;Traes_1DL_EF4406137;Traes_7AS_735085EFB;Traes_7DS_043F7ABB5;Traes_2DS_EE17BA910	0.0495397
DEG4	GO:0009658	chloroplast organization	213	25	Traes_7AS_0385BB755;Traes_5BS_C0B8A590F;Traes_3B_DB7648CF7;Traes_3B_6C0E07FA8;Traes_1BL_E1AD16CAC;Traes_3DL_7A9A9D22F;Traes_3B_ECF75EA77;Traes_2AS_32442A60C;Traes_2DS_46FDC184F;Traes_2DL_2604BC271;Traes_5BL_903FF6CF5;Traes_3AL_27BA959DD;Traes_5BL_19748672B;Traes_2AL_6EE01D4C2;Traes_5DL_04016F876;Traes_5AS_DC322FEA9;Traes_1AL_D8BA4FB5D;Traes_2BL_6097FE67E;Traes_2BL_9770A37F0;Traes_5AL_CFEF57F4A;Tr…	7.84e-27
DEG4	GO:0009220	pyrimidine ribonucleotide biosynthetic process	129	19	Traes_1BL_060A2BC12;Traes_2AS_49C7D69B5;Traes_2DS_742323D13;Traes_5DL_160DE1CF7;Traes_7AS_C21CA7718;Traes_7DL_F4F6ACCAA;Traes_5DL_34C920C3C;Traes_1DS_78C10527F;Traes_5BL_7882E59DA;Traes_2DS_46FDC184F;Traes_2DL_2604BC271;Traes_2BS_2639B4B18;Traes_7DL_B4853A3A3;Traes_2AL_6EE01D4C2;Traes_2BL_6097FE67E;Traes_7DS_B4756536E;Traes_4DS_ECCE402A8;Traes_7AL_49A1538D3;Traes_5BL_014EC616D	1.24e-22
DEG4	GO:0006364	rRNA processing	474	25	Traes_1BL_99884C371;Traes_6DL_8C9B1AD8A;Traes_3B_ECF75EA77;Traes_5BL_F33A999E9;Traes_6DL_ACD73BD7F;Traes_2DS_46FDC184F;Traes_5BL_903FF6CF5;Traes_5AL_AB0CADEAA;Traes_5BL_19748672B;Traes_1AL_D8BA4FB5D;Traes_5AL_CFEF57F4A;Traes_3AL_59894C6B8;Traes_7AS_0385BB755;Traes_1BL_E1AD16CAC;Traes_2AS_32442A60C;Traes_1AL_ACFF1FE08;Traes_7DL_B4853A3A3;Traes_6DL_C6C4DD608;Traes_5DL_04016F876;Traes_2AL_B6190F6BA;…	2.74e-18
DEG4	GO:0006399	tRNA metabolic process	82	12	Traes_7AS_0385BB755;Traes_5DL_04016F876;Traes_1AL_D8BA4FB5D;Traes_2BL_9770A37F0;Traes_1BL_E1AD16CAC;Traes_3B_ECF75EA77;Traes_5AL_CFEF57F4A;Traes_3AL_59894C6B8;Traes_2DS_46FDC184F;Traes_5BL_903FF6CF5;Traes_5BL_19748672B;Traes_2BL_C62875A68	9.59e-15
DEG4	GO:0001510	RNA methylation	182	15	Traes_1BL_99884C371;Traes_6DL_8C9B1AD8A;Traes_3B_5DB49995C;Traes_1AL_ACFF1FE08;Traes_6DL_ACD73BD7F;Traes_4AL_267FD0D43;Traes_3B_19CBE78D9;Traes_6BL_0D293749F;Traes_7AL_2ADC82091;Traes_4BL_28618DD29;Traes_7AL_49A1538D3;Traes_1DS_F0D75DD34;Traes_4AL_8B0B6994B;Traes_7DS_7D9329BD31;Traes_3AL_59894C6B8	2.66e-14
DEG4	GO:0045036	protein targeting to chloroplast	68	9	Traes_7AS_0385BB755;Traes_1AL_D8BA4FB5D;Traes_2BL_9770A37F0;Traes_1BL_E1AD16CAC;Traes_6BS_AEB9C88B3;Traes_3AL_59894C6B8;Traes_2DS_46FDC184F;Traes_4AS_627000E19;Traes_5BL_903FF6CF5	5.58e-11
DEG4	GO:0006656	phosphatidylcholine biosynthetic process	8	4	Traes_1DL_82E126A2A;Traes_1AL_00E379EFF;Traes_1DL_CD211C1E2;Traes_1BL_22EDF8650	3.89e-08
DEG4	GO:0034968	histone lysine methylation	173	9	Traes_6DL_8C9B1AD8A;Traes_6BL_0D293749F;Traes_7DS_EB0FB6E6F;Traes_7AS_CC5A7A94F;Traes_1DS_78C10527F;Traes_2DL_FA180361F;Traes_2AS_1D31993B0;Traes_2BL_70B441677;Traes_2AL_D4EED56CE	2.23e-07
DEG4	GO:0042793	transcription from plastid promoter	126	8	Traes_5DL_FAD2E7C7E;Traes_1AL_D8BA4FB5D;Traes_1BL_E1AD16CAC;Traes_5BL_F33A999E9;Traes_2DS_46FDC184F;Traes_1AL_5500BC7BA;Traes_5AL_AB0CADEAA;Traes_2BL_C62875A68	2.32e-07
DEG4	GO:0006655	phosphatidylglycerol biosynthetic process	98	7	Traes_5DL_FAD2E7C7E;Traes_1AL_D8BA4FB5D;Traes_1BL_E1AD16CAC;Traes_2BL_5A94F1657;Traes_2BL_0118B58B3;Traes_7AL_3A70F254A;Traes_7AL_356F6FF0E	6e-07
DEG4	GO:0019288	isopentenyl diphosphate biosynthetic process, methylerythritol 4-phosphate pathway	344	11	Traes_5DL_FAD2E7C7E;Traes_5AS_DC322FEA9;Traes_5BS_C0B8A590F;Traes_3B_DC476DF8C;Traes_2BL_9770A37F0;Traes_2BL_5A94F1657;Traes_6BL_460F4D4A6;Traes_6BS_AEB9C88B3;Traes_7AL_3A70F254A;Traes_5BL_903FF6CF5;Traes_7AL_356F6FF0E	1.33e-06
DEG4	GO:0009902	chloroplast relocation	167	8	Traes_5DL_FAD2E7C7E;Traes_2BL_6097FE67E;Traes_5BL_F33A999E9;Traes_6BL_460F4D4A6;Traes_2DL_2604BC271;Traes_5AL_AB0CADEAA;Traes_2BL_C62875A68;Traes_2AL_6EE01D4C2	1.96e-06
DEG4	GO:0042254	ribosome biogenesis	119	7	Traes_6DL_8C9B1AD8A;Traes_6BL_0D293749F;Traes_6DL_ACD73BD7F;Traes_4AL_8B0B6994B;Traes_7DS_7D9329BD31;Traes_1BS_7E32EEF76;Traes_6BS_AFEDB5738	2.22e-06
DEG4	GO:0042780	tRNA 3'-end processing	6	3	Traes_5DL_04016F876;Traes_5AL_CFEF57F4A;Traes_5BL_19748672B	2.3e-06
DEG4	GO:0006606	protein import into nucleus	122	7	Traes_2DS_4E4E169E1;Traes_4BL_28618DD29;Traes_4AL_8B0B6994B;Traes_1DS_F0D75DD34;Traes_7DS_7D9329BD31;Traes_4AL_267FD0D43;Traes_7DL_B4853A3A3	2.63e-06
DEG4	GO:0006412	translation	2243	29	Traes_3B_6814689F5;Traes_5DS_364FCE371;Traes_5DS_DFDEDB7C0;Traes_2AS_E714D8C86;Traes_2BL_563FEFA6B;Traes_6DL_2C820896C;Traes_3B_607315E21;Traes_6DS_E028BC43B;Traes_1AS_CDFADEA22;Traes_2DS_742323D13;Traes_2AS_49C7D69B5;Traes_4AL_BEAC14510;Traes_5BS_C0B8A590F;Traes_2DL_764506BBB;Traes_7DL_F4F6ACCAA;Traes_2BL_0118B58B3;Traes_5DL_34C920C3C;Traes_7DS_174F64D6D;Traes_6DL_03A05A5D7;Traes_2DL_47E007976;T…	2.64e-06
DEG4	GO:0006418	tRNA aminoacylation for protein translation	240	9	Traes_5AS_DC322FEA9;Traes_7DS_817122161;Traes_6DL_66EED0036;Traes_5BS_C0B8A590F;Traes_7BS_0D0B186DB;Traes_2BL_D91AE6882;Traes_4AS_372712125;Traes_1AS_880B9AC92;Traes_4DL_7BF58D17E	3.39e-06
DEG4	GO:0006457	protein folding	559	13	Traes_2AS_7EEC0FD32;Traes_5DS_AC5D29D23;Traes_6DL_A7CFB4617;Traes_2DL_89552AB7D;Traes_2BL_8E669EFE8;Traes_2AL_18913037F;Traes_5BL_903FF6CF5;Traes_5BS_AB86BB5DE;Traes_4AL_B6C20BAB9;Traes_2DS_47717E715;Traes_2BL_5A94F1657;Traes_1BL_DA18DC9AF;Traes_5AL_1DA3B4631	4.95e-06
DEG4	GO:0043572	plastid fission	8	3	Traes_2BL_6097FE67E;Traes_2DL_2604BC271;Traes_2AL_6EE01D4C2	6.4e-06
DEG4	GO:0032259	methylation	880	16	Traes_3B_5DB49995C;Traes_6AS_AD173C5A3;Traes_2AL_44B0F2E5E;Traes_5AS_BBB41162C;Traes_5BL_7882E59DA;Traes_4BS_1D0369514;Traes_2BL_70B441677;Traes_2AL_D4EED56CE;Traes_1DL_CD211C1E2;Traes_1DL_82E126A2A;Traes_7AL_2ADC82091;Traes_1AL_00E379EFF;Traes_6BL_460F4D4A6;Traes_2DL_FA180361F;Traes_6DL_5F12F1D71;Traes_1BL_22EDF8650	9.3e-06
DEG4	GO:0010207	photosystem II assembly	225	8	Traes_6DL_6053585B3;Traes_5BL_F33A999E9;Traes_6BL_40826B32F;Traes_6BS_AEB9C88B3;Traes_6DL_F28CD5554;Traes_5BL_903FF6CF5;Traes_5AL_AB0CADEAA;Traes_2BL_C62875A68	1.74e-05
DEG4	GO:0008150	biological_process	2617	29	Traes_7DS_DE9B4A1FF1;Traes_6DL_3AE745E40;Traes_6DL_6053585B3;Traes_4BL_C27909B22;Traes_2DL_E74CDF045;Traes_6DL_F28CD5554;Traes_5AS_CD9B3AA8F;Traes_3B_19CBE78D9;Traes_2BL_100F86360;Traes_3B_234858B98;Traes_1AL_4758CB01C;Traes_2BL_6F5788E6F;Traes_7AS_CC5A7A94F;Traes_2DL_E86BA9F02;Traes_7AL_49A1538D3;Traes_2DL_B942EFCCA;Traes_1BL_060A2BC12;Traes_5DL_160DE1CF7;Traes_7DS_EB0FB6E6F;Traes_6BL_7A67E53BB;…	4.55e-05
DEG4	GO:0016556	mRNA modification	130	6	Traes_5DL_04016F876;Traes_2BL_5A94F1657;Traes_2AS_32442A60C;Traes_2BL_037BE3FB7;Traes_5AL_CFEF57F4A;Traes_5BL_19748672B	4.73e-05
DEG4	GO:0006184	obsolete GTP catabolic process	440	10	Traes_2BL_6097FE67E;Traes_7DS_27700B52D;Traes_2AS_32442A60C;Traes_5DL_34C920C3C;Traes_4DS_C6648E862;Traes_2DL_2604BC271;Traes_7DL_C8D5535E3;Traes_2AL_DA25AC54D;Traes_7BL_91C7CD5C5;Traes_2AL_6EE01D4C2	7.38e-05
DEG4	GO:0048481	plant ovule development	141	6	Traes_5AS_DC322FEA9;Traes_5BS_C0B8A590F;Traes_4AS_372712125;Traes_2AL_18913037F;Traes_1AS_880B9AC92;Traes_5AL_1DA3B4631	7.42e-05
DEG4	GO:0009089	lysine biosynthetic process via diaminopimelate	48	4	Traes_5DL_2718D6B25;Traes_1DS_81F8A026B;Traes_1AS_FF7D4E0E5;Traes_5BL_64831FC35	9.27e-05
DEG4	GO:0006626	protein targeting to mitochondrion	103	5	Traes_6BL_7A67E53BB;Traes_1AL_22341B3351;Traes_4AL_8B0B6994B;Traes_7DS_7D9329BD31;Traes_3B_19CBE78D9	0.000162
DEG4	GO:0008033	tRNA processing	166	6	Traes_5DL_04016F876;Traes_5AS_DC322FEA9;Traes_5BS_C0B8A590F;Traes_5AL_CFEF57F4A;Traes_6DL_5F12F1D71;Traes_5BL_19748672B	0.000181
DEG4	GO:0010020	chloroplast fission	23	3	Traes_2BL_6097FE67E;Traes_2DL_2604BC271;Traes_2AL_6EE01D4C2	0.000192
DEG4	GO:0010027	thylakoid membrane organization	320	8	Traes_7AS_0385BB755;Traes_5DL_FAD2E7C7E;Traes_5BL_F33A999E9;Traes_2AS_32442A60C;Traes_6BL_460F4D4A6;Traes_2AL_18913037F;Traes_5AL_AB0CADEAA;Traes_2BL_C62875A68	0.000203
DEG4	GO:0009909	regulation of flower development	250	7	Traes_6DL_8C9B1AD8A;Traes_1BL_060A2BC12;Traes_6BL_0D293749F;Traes_7DS_EB0FB6E6F;Traes_7AS_CC5A7A94F;Traes_1DS_78C10527F;Traes_2AS_1D31993B0	0.000256
DEG4	GO:0006265	DNA topological change	63	4	Traes_3B_99FBBED38;Traes_3B_568E9F024;Traes_3AS_30D175BEB;Traes_3AS_9D9B46DC4	0.000268
DEG4	GO:0006189	'de novo' IMP biosynthetic process	26	3	Traes_4AL_7F88C0A92;Traes_3AS_E4C043AF2;Traes_5DL_69DE08EB5	0.000278
DEG4	GO:0090305	nucleic acid phosphodiester bond hydrolysis	274	7	Traes_6BL_E5AD7E62F;Traes_5DL_04016F876;Traes_2AL_06B32DF4B;Traes_5AL_CFEF57F4A;Traes_4AL_7EE57BE98;Traes_2AS_1D31993B0;Traes_5BL_19748672B	0.000444
DEG4	GO:0006354	DNA-templated transcription, elongation	72	4	Traes_2DS_742323D13;Traes_2AS_49C7D69B5;Traes_1AL_22341B3351;Traes_2BS_2639B4B18	0.000447
DEG4	GO:0031167	rRNA methylation	32	3	Traes_1BL_99884C371;Traes_7AL_2ADC82091;Traes_1AL_ACFF1FE08	0.000519
DEG4	GO:0042026	protein refolding	36	3	Traes_2BL_5A94F1657;Traes_1BL_DA18DC9AF;Traes_4AL_B6C20BAB9	0.000737
DEG4	GO:0007017	microtubule-based process	108	4	Traes_2BL_6097FE67E;Traes_2BL_1C259A450;Traes_2DL_2604BC271;Traes_2AL_6EE01D4C2	0.00202856
DEG4	GO:0006730	one-carbon metabolic process	51	3	Traes_2BL_B17B085F9;Traes_2AL_44B0F2E5E;Traes_2DL_69EB061DB	0.00203595
DEG4	GO:0045893	positive regulation of transcription, DNA-templated	360	7	Traes_5DL_FAD2E7C7E;Traes_1AL_D8BA4FB5D;Traes_1BL_E1AD16CAC;Traes_5BL_F33A999E9;Traes_2DS_46FDC184F;Traes_5AL_AB0CADEAA;Traes_2BL_C62875A68	0.00214273
DEG4	GO:0009637	response to blue light	112	4	Traes_2BL_6097FE67E;Traes_6BL_40826B32F;Traes_2DL_2604BC271;Traes_2AL_6EE01D4C2	0.00231536
DEG4	GO:0006164	purine nucleotide biosynthetic process	55	3	Traes_5DL_2718D6B25;Traes_5BL_64831FC35;Traes_1BL_B5933C412	0.00252815
DEG4	GO:0051258	protein polymerization	61	3	Traes_2BL_6097FE67E;Traes_2DL_2604BC271;Traes_2AL_6EE01D4C2	0.00339408
DEG4	GO:0009165	nucleotide biosynthetic process	63	3	Traes_6DL_8C9B1AD8A;Traes_6BL_0D293749F;Traes_2AL_44B0F2E5E	0.00371815
DEG4	GO:0035335	peptidyl-tyrosine dephosphorylation	66	3	Traes_7DS_1E2B77E33;Traes_3AL_2EB43ADE9;Traes_7AS_EA2CCE18A	0.00423857
DEG4	GO:0034660	ncRNA metabolic process	142	4	Traes_5DL_FAD2E7C7E;Traes_5BL_F33A999E9;Traes_6BL_460F4D4A6;Traes_5AL_AB0CADEAA	0.00539938
DEG4	GO:0009553	embryo sac development	72	3	Traes_6DS_BDFEA01CE;Traes_7AS_C21CA7718;Traes_1DS_F0D75DD34	0.00540649
DEG4	GO:0006260	DNA replication	329	6	Traes_4DS_9DA500BBC;Traes_7AL_582A90C1B;Traes_5AL_AA08FAB88;Traes_7DL_8AEA0CABC;Traes_3B_9F8FC8CDD;Traes_7BL_B762583EC	0.0059462
DEG4	GO:0009965	leaf morphogenesis	151	4	Traes_5BL_F33A999E9;Traes_1BL_74FC9D6D1;Traes_5AL_AB0CADEAA;Traes_2BL_C62875A68	0.00668946
DEG4	GO:0009790	embryo development	95	3	Traes_2AS_32442A60C;Traes_1AL_5500BC7BA;Traes_6BS_13CAC475F	0.0115566
DEG4	GO:0000023	maltose metabolic process	180	4	Traes_2BL_5A94F1657;Traes_6BL_460F4D4A6;Traes_6DL_C6C4DD608;Traes_7AL_356F6FF0E	0.0121844
DEG4	GO:0006261	DNA-dependent DNA replication	186	4	Traes_4DS_9DA500BBC;Traes_5DL_97C31269B;Traes_1AS_28062D839;Traes_2BL_100F86360	0.0135964
DEG4	GO:0009451	RNA modification	101	3	Traes_4AS_A2C22CACB;Traes_2BS_CA64D790B;Traes_1AL_ECA71C310	0.0136197
DEG4	GO:0009793	embryo development ending in seed dormancy	297	5	Traes_2AS_32442A60C;Traes_2AL_28B42278F;Traes_2AL_18913037F;Traes_6DL_CE204FBC0;Traes_6BS_13CAC475F	0.0159992
DEG4	GO:0009414	response to water deprivation	109	3	Traes_3B_DB7648CF7;Traes_1AL_ED83D13D4;Traes_5AL_1DA3B4631	0.0166757
DEG4	GO:0006200	obsolete ATP catabolic process	796	9	Traes_3AS_0B6AF43D0;Traes_3B_ECF75EA77;Traes_7BL_67BD7284F;Traes_3B_F38C26873;Traes_3B_99FBBED38;Traes_3B_7D1A95A37;Traes_3B_568E9F024;Traes_3AS_30D175BEB;Traes_3AS_9D9B46DC4	0.0175868
DEG4	GO:0016570	histone modification	113	3	Traes_1BL_060A2BC12;Traes_1AL_BB9F29953;Traes_2AS_1D31993B0	0.0183358
DEG4	GO:0010103	stomatal complex morphogenesis	114	3	Traes_1AL_D8BA4FB5D;Traes_1BL_E1AD16CAC;Traes_7AL_3A70F254A	0.0187646
DEG4	GO:0006396	RNA processing	312	5	Traes_3B_5DB49995C;Traes_2DS_733027CCF;Traes_1DS_F0D75DD34;Traes_2BS_CA64D790B;Traes_1AS_B0405DDE8	0.0193411
DEG4	GO:0035304	regulation of protein dephosphorylation	119	3	Traes_5BL_F33A999E9;Traes_5AL_AB0CADEAA;Traes_2BL_C62875A68	0.0209919
DEG4	GO:0044267	cellular protein metabolic process	124	3	Traes_2BL_5A94F1657;Traes_1BL_DA18DC9AF;Traes_4AL_B6C20BAB9	0.0233579
DEG4	GO:0016568	chromatin modification	124	3	Traes_2DL_FA180361F;Traes_2BL_70B441677;Traes_2AL_D4EED56CE	0.0233579
DEG4	GO:0009086	methionine biosynthetic process	126	3	Traes_5DL_2718D6B25;Traes_4BS_1D0369514;Traes_5BL_64831FC35	0.0243431
DEG4	GO:0019252	starch biosynthetic process	234	4	Traes_2BL_5A94F1657;Traes_6BL_460F4D4A6;Traes_6DL_C6C4DD608;Traes_7AL_356F6FF0E	0.0286431
DEG4	GO:0030154	cell differentiation	166	3	Traes_5BL_F33A999E9;Traes_5AL_AB0CADEAA;Traes_2BL_C62875A68	0.048639
DEG5	GO:0006412	translation	2243	194	Traes_4DL_FB5D1C901;Traes_5DL_876F0FCBE;Traes_3AS_B06ED717A;Traes_2AS_3F458D2CF;Traes_4BL_EFFA96D15;Traes_2DS_D09901183;Traes_3DL_5B2AC5149;Traes_2AL_09879131A;Traes_5BL_D699B2815;Traes_2AL_CB3FF487A;Traes_6DS_B551E20EA;Traes_3B_CE3C4C919;Traes_4DL_E36DAA2A0;Traes_4BL_9A65F7C8B;Traes_4DS_56FBA9FD6;Traes_5AS_980BEB2DF;Traes_1DL_7C6F6D05C;Traes_5DL_25FD8BD31;Traes_5DS_B1785331F;Traes_3DL_099B37764;…	3.47e-79
DEG5	GO:0019288	isopentenyl diphosphate biosynthetic process, methylerythritol 4-phosphate pathway	344	74	Traes_3AL_B8ED39820;Traes_5AL_CBEC2B9AD;Traes_1AL_FAA0547B8;Traes_4BS_6EAD366CD;Traes_2DS_05A402868;Traes_4AS_C420DEB6D;Traes_4BL_C3C6C11C4;Traes_6BS_EDC119057;Traes_5AL_99EE32501;Traes_6AS_72337DA23;Traes_3AL_5A5F12740;Traes_1AL_C4F9F792D;Traes_7BL_8E0BDA8BF;Traes_7DL_85280F643;Traes_2DL_D8C016647;Traes_2BL_8CC7DE748;Traes_2AL_086336B60;Traes_3B_1F3F974C4;Traes_2BS_2E4E870EF;Traes_6DS_B551E20EA;…	3.33e-58
DEG5	GO:0006098	pentose-phosphate shunt	316	51	Traes_5BL_EF8F0080B;Traes_3AL_B8ED39820;Traes_4BS_6EAD366CD;Traes_4AS_C420DEB6D;Traes_4BL_4E616F36A;Traes_4BL_C3C6C11C4;Traes_6BL_139ECC554;Traes_4DS_9F67A5263;Traes_3AL_5A5F12740;Traes_2AL_2317306B7;Traes_1AL_C4F9F792D;Traes_2BS_2E4E870EF;Traes_2BL_E3222439E;Traes_7AL_3518CAFAC;Traes_6BS_BAF29726C;Traes_7BS_BFF92035E;Traes_3DL_43F4381AA;Traes_1AL_54F531A7F;Traes_4BL_7CFBDAD7B;Traes_5DL_634D09865…	5.59e-34
DEG5	GO:0006364	rRNA processing	474	60	Traes_3AL_B8ED39820;Traes_3AL_38C17601A;Traes_4BS_6EAD366CD;Traes_3DL_1F914B134;Traes_4AS_C420DEB6D;Traes_5DL_3BDD70A0F;Traes_4BL_4E616F36A;Traes_4BL_C3C6C11C4;Traes_6BL_139ECC554;Traes_3AL_5A5F12740;Traes_2AL_2317306B7;Traes_3DL_2725E0167;Traes_7DS_23861D4F9;Traes_2AL_2889B4D2F;Traes_3B_1F3F974C4;Traes_6AS_EB8BA8FE2;Traes_6DS_B551E20EA;Traes_2AL_E7F21C460;Traes_2BL_E3222439E;Traes_7AL_3518CAFAC;…	1.22e-33
DEG5	GO:0010207	photosystem II assembly	225	40	Traes_5BL_EF8F0080B;Traes_3AL_B8ED39820;Traes_4DL_1233D47E2;Traes_4DL_06F8A6090;Traes_1AL_FAA0547B8;Traes_4BS_6EAD366CD;Traes_5DL_3BDD70A0F;Traes_5AL_390E973A1;Traes_2BL_35C587D07;Traes_4BL_4E616F36A;Traes_3DL_C886E2902;Traes_4DS_9F67A5263;Traes_4DS_516CB8861;Traes_3B_0D7A39A76;Traes_3AL_5A5F12740;Traes_2AL_2317306B7;Traes_7BS_EBA7E60AE;Traes_6AL_01B48F86C;Traes_4DL_599E286321;Traes_3AL_A27AAE247…	1.28e-28
DEG5	GO:0015995	chlorophyll biosynthetic process	174	30	Traes_3DL_099B37764;Traes_3AL_16705CE25;Traes_1AL_FAA0547B8;Traes_4BL_D22A2BABC;Traes_1DL_6116B301A;Traes_4AL_2D1E33772;TRINITY_DN113552_c0_g1_i1;Traes_4AS_947102DD6;Traes_4AS_C420DEB6D;Traes_4BL_C3C6C11C4;Traes_6BL_139ECC554;Traes_3DL_C886E2902;Traes_5DS_90C6C5521;Traes_3B_0D7A39A76;Traes_3AL_5A5F12740;Traes_7DL_85280F643;Traes_5BL_CFC7BB483;Traes_6DS_B551E20EA;Traes_2BL_E3222439E;Traes_6AS_0D08…	2.03e-21
DEG5	GO:0009773	photosynthetic electron transport in photosystem I	97	23	Traes_5BL_8BB3FD9A1;Traes_3AL_B8ED39820;Traes_4BS_07991BDEB;Traes_5DL_8C9E4AEE1;Traes_7AL_3518CAFAC;Traes_4AS_C420DEB6D;Traes_3B_0C9A26F72;Traes_5BL_991C9C957;Traes_4BS_0ECAB85C2;Traes_5DS_C12EE1942;Traes_4BL_C3C6C11C4;Traes_6BL_139ECC554;Traes_3DL_C886E2902;Traes_3DL_E6B71D302;Traes_3B_0D7A39A76;Traes_4DS_9F67A5263;Traes_7BS_BFF92035E;Traes_5AL_FD24C4D3F;Traes_3AL_5A5F12740;Traes_5DL_1880B70E1;T…	4.8e-20
DEG5	GO:0009657	plastid organization	105	23	Traes_4DL_8507B1800;Traes_3AL_B8ED39820;Traes_4DL_1233D47E2;Traes_4BS_6EAD366CD;Traes_7AL_3518CAFAC;Traes_3B_0C9A26F72;Traes_5DL_3BDD70A0F;Traes_4BL_4E616F36A;Traes_3DL_C886E2902;Traes_3DL_E6B71D302;Traes_4DS_516CB8861;Traes_3AS_66523A57F1;Traes_3AS_7D0D8B4BA;Traes_3B_0D7A39A76;Traes_2AL_2317306B7;Traes_3AL_5A5F12740;Traes_7BS_EBA7E60AE;Traes_4BS_69348DCA4;Traes_3DL_D499F5E2E;Traes_4BL_7CFBDAD7B;…	3.3e-19
DEG5	GO:0010027	thylakoid membrane organization	320	36	Traes_4AL_FB6127E85;Traes_1DL_6116B301A;Traes_4AS_C420DEB6D;Traes_7AS_0BB13DD79;Traes_4BL_C3C6C11C4;Traes_3DL_C886E2902;Traes_5AL_99EE32501;Traes_4AL_3B2664007;Traes_3B_0D7A39A76;Traes_3AL_5A5F12740;Traes_7BS_EBA7E60AE;Traes_2BL_8CC7DE748;Traes_2AL_9AB6D3912;Traes_2AS_BE8D336DB;Traes_2BL_E4D78CECE;Traes_7AS_8E09FE045;Traes_3B_1F3F974C4;Traes_6AS_EB8BA8FE2;Traes_7DS_B7E356F89;Traes_2BS_2E4E870EF;T…	5.15e-19
DEG5	GO:0009658	chloroplast organization	213	27	Traes_4DS_9BF8E73E5;Traes_3DL_1F914B134;Traes_4AL_3B2664007;Traes_4AS_7C52D77B2;Traes_1AS_4C784AA40;Traes_1BS_CE144DF81;Traes_1AL_FE094DCAF;Traes_2AS_BE8D336DB;Traes_5DS_64C634FBD;Traes_2BL_E4D78CECE;Traes_2DL_88F4BBAB0;Traes_6AS_EB8BA8FE2;Traes_2BS_2E4E870EF;Traes_2AL_E7F21C460;Traes_5DL_7698BE19A;Traes_5BL_5041B968E;Traes_1DL_1415F1EE8;Traes_3AS_7D0D8B4BA;Traes_4AL_B06CE341F;Traes_6BL_F4AF4CD45…	6.39e-16
DEG5	GO:0015979	photosynthesis	1086	58	Traes_2AS_6B8CE04FD;Traes_2DL_01BBE1DA1;Traes_4DL_06F8A6090;Traes_7DS_226F2DC27;TRINITY_DN113552_c0_g1_i1;Traes_5AL_AD0034878;Traes_5DL_6ADDEBB8B;Traes_6BL_139ECC554;Traes_4DS_9F67A5263;Traes_5DL_E4D3B835D;Traes_3AL_5A5F12740;Traes_4DL_4C587188B;Traes_4DS_35423C70B;Traes_6AL_01B48F86C;Traes_5DL_3B463825A;Traes_3DS_2F6D484B6;Traes_2BL_E3222439E;Traes_2DL_2FC4EB8F6;Traes_2BS_9AC399080;Traes_6BS_BAF…	3.11e-14
DEG5	GO:0010103	stomatal complex morphogenesis	114	19	Traes_7DS_B7E356F89;Traes_3AL_B8ED39820;Traes_2BL_E3222439E;Traes_4AL_7427DDF3E;Traes_4DS_2D5172894;Traes_2BS_9BF5FC105;Traes_1DL_FDB539EBE;Traes_5BL_A87DEB201;Traes_7BS_B18D7717E;Traes_5AL_99EE32501;Traes_1DL_1415F1EE8;Traes_4AL_51E307240;Traes_4DS_516CB8861;Traes_3DL_43F4381AA;Traes_4BS_C90B4605B;Traes_7BL_8E0BDA8BF;Traes_4BS_69348DCA4;Traes_7DL_85280F643;Traes_7AS_D1A84E231	8.19e-14
DEG5	GO:0032544	plastid translation	19	10	Traes_4AL_3B2664007;Traes_2BS_2E4E870EF;Traes_3B_FE414B631;Traes_3AS_7F20E18E2;Traes_7DL_2499C3977;Traes_3DS_5FA3D5EF4;Traes_2AL_CB3FF487A;Traes_2AS_BE8D336DB;Traes_7DL_C9F4E16B6;Traes_2DL_41EF8C485	1.46e-13
DEG5	GO:0016226	iron-sulfur cluster assembly	174	21	Traes_6AS_522122669;Traes_2BS_2E4E870EF;Traes_4AL_7427DDF3E;Traes_1AL_FAA0547B8;Traes_1DL_6116B301A;Traes_4DS_2D5172894;Traes_5BL_E36F4CB4C;Traes_5BL_A87DEB201;Traes_5AL_99EE32501;Traes_4AS_7C52D77B2;Traes_6AS_87906149C;Traes_1BL_CEC82D49D;Traes_4BS_C90B4605B;Traes_4AL_B06CE341F;Traes_3B_C06EBF844;Traes_2BL_8CC7DE748;Traes_3AS_630A1A38A;Traes_2AS_BE8D336DB;Traes_4AL_2EC6083D7;Traes_2BL_E4D78CECE;…	2.77e-12
DEG5	GO:0070838	divalent metal ion transport	65	14	Traes_7DS_295BC9B39;Traes_7BL_4F404081A;Traes_1AS_10A0B5BBF;Traes_1DS_C3F67FDFB;Traes_3DL_688ACE00E;Traes_6BL_139ECC554;Traes_1DS_7742A4A05;Traes_3AS_66523A57F1;Traes_7BS_BFF92035E;Traes_2AL_2317306B7;Traes_5AL_FD24C4D3F;Traes_1BS_13A5170CA;Traes_5DL_6E360A62C;Traes_5BL_6E029E99B	3.9e-12
DEG5	GO:0006636	unsaturated fatty acid biosynthetic process	67	14	Traes_1AL_FAA0547B8;Traes_6AS_0D08DEFD0;Traes_1DL_6116B301A;Traes_2DS_05A402868;Traes_4AS_947102DD6;Traes_3B_0C9A26F72;Traes_1DL_FDB539EBE;Traes_2BS_3D89DF0AD;Traes_3DL_E6B71D302;Traes_3AS_7D0D8B4BA;Traes_7DL_85280F643;Traes_3B_C06EBF844;Traes_3AS_630A1A38A;Traes_2DS_38ABD9CF4	6.07e-12
DEG5	GO:0030003	cellular cation homeostasis	68	14	Traes_7DS_295BC9B39;Traes_7BL_4F404081A;Traes_1AS_10A0B5BBF;Traes_1DS_C3F67FDFB;Traes_3DL_688ACE00E;Traes_6BL_139ECC554;Traes_1DS_7742A4A05;Traes_3AS_66523A57F1;Traes_7BS_BFF92035E;Traes_2AL_2317306B7;Traes_5AL_FD24C4D3F;Traes_1BS_13A5170CA;Traes_5DL_6E360A62C;Traes_5BL_6E029E99B	7.53e-12
DEG5	GO:0016117	carotenoid biosynthetic process	147	19	Traes_7DS_B7E356F89;Traes_4BS_07991BDEB;Traes_6AS_0D08DEFD0;Traes_1DL_6116B301A;Traes_1DL_FDB539EBE;Traes_7BS_B18D7717E;Traes_6BS_EDC119057;Traes_2BS_3D89DF0AD;Traes_4AL_3B2664007;Traes_6AS_72337DA23;Traes_4DS_9F67A5263;Traes_3DL_43F4381AA;Traes_2BL_86DB8964C;Traes_7DL_85280F643;Traes_7BL_EDF18EF3C;Traes_7AS_D1A84E231;Traes_6AS_9B631E9AF;Traes_2AL_2E2DFB904;Traes_2DS_38ABD9CF4	8.82e-12
DEG5	GO:0006546	glycine catabolic process	69	14	Traes_2BL_2768AE3B1;Traes_2DL_D814281E8;Traes_1AL_FAA0547B8;Traes_6AS_0D08DEFD0;Traes_2DS_05A402868;Traes_4AS_947102DD6;Traes_3B_0C9A26F72;Traes_2BS_3D89DF0AD;Traes_3DL_E6B71D302;Traes_3B_C06EBF844;Traes_3AS_630A1A38A;Traes_1DL_5DC4E9455;Traes_2AL_2E2DFB904;Traes_2DS_38ABD9CF4	9.29e-12
DEG5	GO:0006779	porphyrin-containing compound biosynthetic process	59	13	Traes_6BL_920CC7E80;Traes_6DS_5CD55B199;Traes_1DS_1BFE811A5;Traes_4BL_D22A2BABC;Traes_7BL_EB2B51898;Traes_1DL_76EEDEA29;Traes_1BL_EC3E899FE;Traes_2AL_DF262E611;Traes_5DS_90C6C5521;Traes_7DL_9460C0687;Traes_1BL_A1D1EC360;Traes_2BL_D33683EE9;Traes_2DL_30F23E577	1.68e-11
DEG5	GO:0019252	starch biosynthetic process	234	23	Traes_7DS_B7E356F89;Traes_3AL_B8ED39820;Traes_2BL_E3222439E;Traes_4DL_85B4E4AB8;Traes_1AL_9907E1500;Traes_1DL_65E1F2414;Traes_5BL_A87DEB201;Traes_7BS_B18D7717E;Traes_6BS_259A7E1D3;Traes_6BL_139ECC554;Traes_5AL_99EE32501;Traes_7AS_8C68491B3;Traes_4DS_516CB8861;Traes_7BS_BFF92035E;Traes_4BS_69348DCA4;Traes_7BL_EDF18EF3C;Traes_7AS_D1A84E231;Traes_5DL_634D09865;Traes_4AS_C67AE6944;Traes_5AL_F34FE4046…	1.88e-11
DEG5	GO:0000023	maltose metabolic process	180	20	Traes_7DS_B7E356F89;Traes_3AL_B8ED39820;Traes_4DL_85B4E4AB8;Traes_1AL_9907E1500;Traes_1DL_65E1F2414;Traes_5BL_A87DEB201;Traes_7BS_B18D7717E;Traes_6BS_259A7E1D3;Traes_6BL_139ECC554;Traes_5AL_99EE32501;Traes_7AS_8C68491B3;Traes_4DS_516CB8861;Traes_4BS_69348DCA4;Traes_7BL_EDF18EF3C;Traes_7AS_D1A84E231;Traes_5DL_634D09865;Traes_4AS_C67AE6944;Traes_5AL_F34FE4046;Traes_3AL_A27AAE247;Traes_2AL_086336B60	4.18e-11
DEG5	GO:0016556	mRNA modification	130	17	Traes_7DS_B7E356F89;Traes_7BL_A57BEB3D8;Traes_4DL_06F8A6090;Traes_5DL_8C9E4AEE1;Traes_2BS_9BF5FC105;Traes_1DL_FDB539EBE;Traes_7BS_B18D7717E;Traes_7DL_B5FDD65FF;Traes_7AS_8C68491B3;Traes_7AS_D1A84E231;Traes_3AL_A27AAE247;Traes_5BL_EB3A45005;Traes_2AL_086336B60;Traes_5DL_6090C2D74;Traes_1AL_E1C5239F2;Traes_7AL_FBCAE4CF4;Traes_5AL_34C62DB80	9.02e-11
DEG5	GO:0045036	protein targeting to chloroplast	68	13	Traes_6DS_B551E20EA;Traes_2AL_E7F21C460;Traes_3DL_1F914B134;Traes_5BL_991C9C957;Traes_1DL_1415F1EE8;Traes_1BL_CEC82D49D;Traes_1AL_C4F9F792D;Traes_6BL_F4AF4CD45;Traes_5AL_AD2B2C5AF;Traes_5AL_803333F83;Traes_4AL_2EC6083D7;Traes_4BL_8A2B296CE;Traes_2DL_88F4BBAB0	1.13e-10
DEG5	GO:0008150	biological_process	2617	90	Traes_2BL_5B0DFABAF;Traes_4BL_A411A0054;Traes_4DL_06F8A6090;Traes_5DL_065CA014E;Traes_4DL_DB557BEB0;Traes_2AL_37D96A38B;Traes_2AL_57FC9AD0A;Traes_7AS_0BC9F8A59;Traes_2DL_DEEAD35DC;Traes_1AS_B92B608A8;Traes_5AL_99EE32501;Traes_1DS_7742A4A05;Traes_5AL_64517027B;Traes_2AL_8CBEE2F6B;Traes_7BL_8E0BDA8BF;Traes_4DL_230ED475B;Traes_2DL_D8C016647;Traes_6AS_9B631E9AF;Traes_5DL_003212F7B;Traes_3AS_D57F37EDD…	2.67e-10
DEG5	GO:0009117	nucleotide metabolic process	48	11	Traes_3DL_E6B71D302;Traes_1AL_FAA0547B8;Traes_6AS_0D08DEFD0;Traes_3B_C06EBF844;Traes_3AS_630A1A38A;Traes_2DS_05A402868;Traes_4AS_947102DD6;Traes_3B_0C9A26F72;Traes_2DS_38ABD9CF4;Traes_5AS_8A3C47D2F;Traes_2BS_3D89DF0AD	3.89e-10
DEG5	GO:0019344	cysteine biosynthetic process	184	19	Traes_3AL_B8ED39820;Traes_1AL_FAA0547B8;Traes_4DL_CEEDAF3D9;Traes_2DS_05A402868;Traes_3B_0C9A26F72;Traes_5BL_5041B968E;Traes_4DL_2EE997FB7;Traes_3DL_E6B71D302;Traes_3AS_7D0D8B4BA;Traes_2AL_2317306B7;Traes_5BL_6E029E99B;Traes_3B_C06EBF844;Traes_4BL_F6A0E1CCB;Traes_3AS_A3FC93C65;Traes_3AS_630A1A38A;Traes_2AL_2E2DFB904;Traes_5BL_7EDE873F5;Traes_4DL_31D6228F5;Traes_4BL_C88FEDE1B	4.5e-10
DEG5	GO:0006733	oxidoreduction coenzyme metabolic process	38	10	Traes_3DL_E6B71D302;Traes_1AL_FAA0547B8;Traes_6AS_0D08DEFD0;Traes_3B_C06EBF844;Traes_3AS_630A1A38A;Traes_2DS_05A402868;Traes_4AS_947102DD6;Traes_3B_0C9A26F72;Traes_2DS_38ABD9CF4;Traes_2BS_3D89DF0AD	5.6e-10
DEG5	GO:0006766	vitamin metabolic process	38	10	Traes_3DL_E6B71D302;Traes_1AL_FAA0547B8;Traes_6AS_0D08DEFD0;Traes_3B_C06EBF844;Traes_3AS_630A1A38A;Traes_2DS_05A402868;Traes_4AS_947102DD6;Traes_3B_0C9A26F72;Traes_2DS_38ABD9CF4;Traes_2BS_3D89DF0AD	5.6e-10
DEG5	GO:0009106	lipoate metabolic process	38	10	Traes_3DL_E6B71D302;Traes_1AL_FAA0547B8;Traes_6AS_0D08DEFD0;Traes_3B_C06EBF844;Traes_3AS_630A1A38A;Traes_2DS_05A402868;Traes_4AS_947102DD6;Traes_3B_0C9A26F72;Traes_2DS_38ABD9CF4;Traes_2BS_3D89DF0AD	5.6e-10
DEG5	GO:0009108	coenzyme biosynthetic process	38	10	Traes_3DL_E6B71D302;Traes_1AL_FAA0547B8;Traes_6AS_0D08DEFD0;Traes_3B_C06EBF844;Traes_3AS_630A1A38A;Traes_2DS_05A402868;Traes_4AS_947102DD6;Traes_3B_0C9A26F72;Traes_2DS_38ABD9CF4;Traes_2BS_3D89DF0AD	5.6e-10
DEG5	GO:0019748	secondary metabolic process	38	10	Traes_3DL_E6B71D302;Traes_1AL_FAA0547B8;Traes_6AS_0D08DEFD0;Traes_3B_C06EBF844;Traes_3AS_630A1A38A;Traes_2DS_05A402868;Traes_4AS_947102DD6;Traes_3B_0C9A26F72;Traes_2DS_38ABD9CF4;Traes_2BS_3D89DF0AD	5.6e-10
DEG5	GO:0044272	sulfur compound biosynthetic process	38	10	Traes_3DL_E6B71D302;Traes_1AL_FAA0547B8;Traes_6AS_0D08DEFD0;Traes_3B_C06EBF844;Traes_3AS_630A1A38A;Traes_2DS_05A402868;Traes_4AS_947102DD6;Traes_3B_0C9A26F72;Traes_2DS_38ABD9CF4;Traes_2BS_3D89DF0AD	5.6e-10
DEG5	GO:0042254	ribosome biogenesis	119	15	Traes_5DL_1299E23A4;Traes_6BL_B66D07D87;Traes_7BS_9D86AA119;Traes_4DL_D12D780CB;Traes_5AL_56BE09E32;Traes_7DS_C0D04B456;Traes_1AS_621C9CE9F;Traes_4BL_C336491A71;Traes_5DL_56BDB0133;Traes_5BL_29C4DCF03;Traes_5DS_05D1DC4DC;Traes_5BL_1923931ED;Traes_5AL_34692640F;Traes_7AS_6F12B2064;Traes_5AS_41DF4AC9D	1.92e-09
DEG5	GO:0000096	sulfur amino acid metabolic process	44	10	Traes_3DL_E6B71D302;Traes_1AL_FAA0547B8;Traes_6AS_0D08DEFD0;Traes_3B_C06EBF844;Traes_3AS_630A1A38A;Traes_2DS_05A402868;Traes_4AS_947102DD6;Traes_3B_0C9A26F72;Traes_2DS_38ABD9CF4;Traes_2BS_3D89DF0AD	2.68e-09
DEG5	GO:0009416	response to light stimulus	37	9	Traes_4DL_2EE997FB7;Traes_3DL_E6B71D302;Traes_3AS_7D0D8B4BA;Traes_6AS_0D08DEFD0;Traes_4BL_F6A0E1CCB;Traes_2AL_60D48367F;Traes_3B_0C9A26F72;Traes_2DS_38ABD9CF4;Traes_2BS_3D89DF0AD	8.82e-09
DEG5	GO:0043085	positive regulation of catalytic activity	155	16	Traes_3AL_B8ED39820;Traes_4DL_8507B1800;Traes_1AL_9907E1500;Traes_1AS_10A0B5BBF;Traes_1DL_65E1F2414;Traes_1DS_C3F67FDFB;Traes_5BL_A87DEB201;Traes_5AL_99EE32501;Traes_4DS_516CB8861;Traes_2DL_62BDE92C31;Traes_4BS_69348DCA4;Traes_4BL_7CFBDAD7B;Traes_5DL_634D09865;Traes_5AL_F34FE4046;Traes_2AL_086336B60;Traes_4AS_71B1DAAE4	1.06e-08
DEG5	GO:0010155	regulation of proton transport	99	13	Traes_4DL_2EE997FB7;Traes_3B_C26112326;Traes_5DL_6E360A62C;Traes_1BS_13A5170CA;Traes_6DL_EAF694645;Traes_1AL_54F531A7F;Traes_4BL_F6A0E1CCB;Traes_4AL_2D1E33772;Traes_3AL_6BDD6F090;Traes_3B_3B8AE232D;Traes_6BS_BAF29726C;Traes_6AL_01B48F86C;Traes_1DS_7742A4A05	1.38e-08
DEG5	GO:0035304	regulation of protein dephosphorylation	119	14	Traes_4DL_8507B1800;Traes_3AL_B8ED39820;Traes_4DL_1233D47E2;Traes_3B_0C9A26F72;Traes_4BS_0ECAB85C2;Traes_2BS_2C08B5129;Traes_4BL_4E616F36A;Traes_2BS_3D89DF0AD;Traes_3DL_E6B71D302;Traes_2AL_2317306B7;Traes_4BL_7CFBDAD7B;Traes_2DS_38ABD9CF4;Traes_4AS_71B1DAAE4;Traes_6AS_EB8BA8FE2	1.63e-08
DEG5	GO:0009072	aromatic amino acid family metabolic process	55	10	Traes_3DL_E6B71D302;Traes_1AL_FAA0547B8;Traes_6AS_0D08DEFD0;Traes_3B_C06EBF844;Traes_3AS_630A1A38A;Traes_2DS_05A402868;Traes_4AS_947102DD6;Traes_3B_0C9A26F72;Traes_2DS_38ABD9CF4;Traes_2BS_3D89DF0AD	2.67e-08
DEG5	GO:0009902	chloroplast relocation	167	16	Traes_7DS_B7E356F89;Traes_4AS_C420DEB6D;Traes_3B_0C9A26F72;Traes_7BS_B18D7717E;Traes_2BS_2C08B5129;Traes_4BL_C3C6C11C4;Traes_5BL_F7FF5F98C;Traes_3DL_C886E2902;Traes_3DL_E6B71D302;Traes_4AL_3B2664007;Traes_3B_0D7A39A76;Traes_3AL_5A5F12740;Traes_3DL_43F4381AA;Traes_7AS_D1A84E231;Traes_5BL_C99C99B3C;Traes_6AS_EB8BA8FE2	3.06e-08
DEG5	GO:0006354	DNA-templated transcription, elongation	72	11	Traes_6BL_A66A6DCB2;Traes_3B_1C3981EA2;Traes_2DS_B16D2DED9;Traes_6AL_7E8A1BFBE;Traes_4BS_6EAD366CD;Traes_3AS_9FAAC4773;Traes_3DL_533592F08;Traes_2BS_B36CAD1D5;Traes_4BS_0ECAB85C2;Traes_6AL_33DE178C5;Traes_4AS_5C2E130E1	3.59e-08
DEG5	GO:0009073	aromatic amino acid family biosynthetic process	110	13	Traes_2BS_2E4E870EF;Traes_6AS_522122669;Traes_4AL_7427DDF3E;Traes_1AL_FAA0547B8;Traes_4DS_2D5172894;Traes_5BL_E36F4CB4C;Traes_4AS_7C52D77B2;Traes_6AS_87906149C;Traes_4BS_C90B4605B;Traes_3B_C06EBF844;Traes_3AS_630A1A38A;Traes_4DL_D9D130BEE;Traes_2AS_BE8D336DB	4.98e-08
DEG5	GO:0045893	positive regulation of transcription, DNA-templated	360	23	Traes_2BL_ACD272701;Traes_4AL_7427DDF3E;Traes_1AL_FAA0547B8;Traes_5DL_8C9E4AEE1;Traes_3AS_C385D8205;Traes_4DS_2D5172894;Traes_1AS_10A0B5BBF;Traes_1DS_C3F67FDFB;Traes_5BL_E36F4CB4C;Traes_5DS_C12EE1942;Traes_5BL_F7FF5F98C;Traes_2BS_2C08B5129;Traes_6AL_33DE178C5;Traes_1DL_1415F1EE8;Traes_6BL_A66A6DCB2;Traes_4AL_3B2664007;Traes_1BL_CEC82D49D;Traes_4BS_C90B4605B;Traes_4AL_B06CE341F;Traes_5BS_D8647BAC7…	7.58e-08
DEG5	GO:0006655	phosphatidylglycerol biosynthetic process	98	12	Traes_7BL_8E0BDA8BF;Traes_7BL_EDF18EF3C;Traes_1DL_6116B301A;Traes_5BL_A87DEB201;Traes_2DS_38ABD9CF4;Traes_2DL_9F294A672;Traes_2AL_4D97AE321;Traes_2AL_086336B60;Traes_5BL_F7FF5F98C;Traes_5AL_99EE32501;Traes_2BS_3D89DF0AD;Traes_1DL_1415F1EE8	1.09e-07
DEG5	GO:0009695	jasmonic acid biosynthetic process	67	10	Traes_3DL_E6B71D302;Traes_1AL_FAA0547B8;Traes_6AS_0D08DEFD0;Traes_3B_C06EBF844;Traes_3AS_630A1A38A;Traes_2DS_05A402868;Traes_4AS_947102DD6;Traes_3B_0C9A26F72;Traes_2DS_38ABD9CF4;Traes_2BS_3D89DF0AD	1.89e-07
DEG5	GO:0032543	mitochondrial translation	10	5	Traes_5DL_D62C30008;Traes_5BL_4435914D0;Traes_2AL_783420E8B;Traes_2DL_9F294A672;Traes_2AL_4D97AE321	3.2e-07
DEG5	GO:0070681	glutaminyl-tRNAGln biosynthesis via transamidation	10	5	Traes_5DL_D62C30008;Traes_5BL_4435914D0;Traes_2AL_783420E8B;Traes_2DL_9F294A672;Traes_2AL_4D97AE321	3.2e-07
DEG5	GO:0000028	ribosomal small subunit assembly	5	4	Traes_4DL_FB5D1C901;Traes_4AS_8F8B908D3;Traes_2AS_3F458D2CF;Traes_4BL_41FA8C663	3.99e-07
DEG5	GO:0009637	response to blue light	112	12	Traes_4DL_2EE997FB7;Traes_3DL_E6B71D302;Traes_3DL_43F4381AA;Traes_2BL_E3222439E;Traes_1BS_13A5170CA;Traes_6DL_EAF694645;Traes_4BL_F6A0E1CCB;Traes_3B_3B8AE232D;Traes_3B_0C9A26F72;Traes_6BS_BAF29726C;Traes_6AL_01B48F86C;Traes_1DS_7742A4A05	4.78e-07
DEG5	GO:0008652	cellular amino acid biosynthetic process	214	16	TRINITY_DN121417_c1_g1_i6;Traes_5DL_49A13778E;Traes_4DL_DEC59DAC4;Traes_1AL_FAA0547B8;Traes_6AS_0D08DEFD0;Traes_2DS_05A402868;Traes_4AS_947102DD6;Traes_3B_0C9A26F72;Traes_5AL_3848A3E60;Traes_2BS_3D89DF0AD;Traes_3DL_E6B71D302;Traes_3B_C06EBF844;Traes_3AS_A3FC93C65;Traes_3AS_630A1A38A;Traes_4DL_D9D130BEE;Traes_2DS_38ABD9CF4	9.16e-07
DEG5	GO:0034660	ncRNA metabolic process	142	13	Traes_7DS_B7E356F89;Traes_4AS_C420DEB6D;Traes_3B_0C9A26F72;Traes_4BL_C3C6C11C4;Traes_5BL_F7FF5F98C;Traes_7BS_B18D7717E;Traes_3DL_C886E2902;Traes_3DL_E6B71D302;Traes_4AL_3B2664007;Traes_3B_0D7A39A76;Traes_3AL_5A5F12740;Traes_3DL_43F4381AA;Traes_7AS_D1A84E231	9.96e-07
DEG5	GO:0019761	glucosinolate biosynthetic process	120	12	Traes_2AS_150FAAEAA;Traes_7AS_8C68491B3;Traes_7BS_BFF92035E;Traes_4DL_8507B1800;Traes_3DL_43F4381AA;Traes_3AL_B8ED39820;Traes_5DL_6E360A62C;Traes_2BS_D099B83C0;Traes_4BL_7CFBDAD7B;Traes_6AS_9B631E9AF;Traes_2BS_2C08B5129;Traes_4AS_71B1DAAE4	1.01e-06
DEG5	GO:0006399	tRNA metabolic process	82	10	Traes_4DS_9BF8E73E5;Traes_4AS_7C52D77B2;Traes_4AL_B06CE341F;Traes_2AL_E7F21C460;Traes_6BL_F4AF4CD45;Traes_5AL_803333F83;Traes_3DL_1F914B134;Traes_3B_2486127FA;Traes_2DL_88F4BBAB0;Traes_1DL_1415F1EE8	1.29e-06
DEG5	GO:0033014	tetrapyrrole biosynthetic process	34	7	Traes_7DS_998A7D3E2;Traes_7DL_9460C0687;Traes_6DS_5CD55B199;Traes_4BL_D22A2BABC;Traes_7AS_7C554CE91;Traes_1DL_76EEDEA29;Traes_1BL_EC3E899FE	1.39e-06
DEG5	GO:0006457	protein folding	559	27	Traes_4DL_1233D47E2;Traes_7AS_B429129F8;Traes_4BL_4E616F36A;Traes_2AS_C1EA81EC4;Traes_7BS_474D2C23F;TRINITY_DN95280_c0_g1_i3;Traes_7BS_EBA7E60AE;Traes_7DL_85280F643;Traes_7DS_A97F032B8;Traes_3DL_F2E4FF6E6;Traes_4BS_77D1E043F;Traes_2AL_086336B60;Traes_7AS_8E09FE045;Traes_7DS_B7E356F89;Traes_6AS_EEEC60A4E;Traes_2BS_2C08B5129;Traes_7BS_B18D7717E;Traes_5BL_5041B968E;Traes_3B_C464A83A7;Traes_7DL_7760B…	1.54e-06
DEG5	GO:0042793	transcription from plastid promoter	126	12	Traes_6BL_A66A6DCB2;Traes_4AL_3B2664007;Traes_1BL_CEC82D49D;Traes_4BS_C90B4605B;Traes_4AL_B06CE341F;Traes_4AL_7427DDF3E;Traes_4DS_2D5172894;Traes_5BL_F7FF5F98C;Traes_2BS_2C08B5129;Traes_6AS_EB8BA8FE2;Traes_6AL_33DE178C5;Traes_1DL_1415F1EE8	1.7e-06
DEG5	GO:0009965	leaf morphogenesis	151	13	Traes_2BL_ACD272701;Traes_3B_EC4C29900;Traes_5BS_D8647BAC7;Traes_1AL_FAA0547B8;Traes_3B_C06EBF844;Traes_5DL_8C9E4AEE1;Traes_3AS_C385D8205;Traes_1AL_FE094DCAF;Traes_3AS_630A1A38A;Traes_1DS_C3F67FDFB;Traes_1AS_10A0B5BBF;Traes_1DL_FDB539EBE;Traes_5DS_C12EE1942	1.99e-06
DEG5	GO:0009853	photorespiration	207	15	Traes_4DL_8507B1800;Traes_3B_0088F922C;Traes_5DL_8BBB72707;Traes_2BS_9AC399080;Traes_6BL_139ECC554;Traes_3DL_1D3995356;Traes_5AL_AD0034878;Traes_7BL_D8CC4A7FE;TRINITY_DN121209_c0_g1_i4;Traes_5DL_E4D3B835D;Traes_4DL_4C587188B;TRINITY_DN122717_c1_g1_i1;Traes_4BL_7CFBDAD7B;Traes_2DS_53A082B2C;Traes_4AS_71B1DAAE4	2.93e-06
DEG5	GO:0001510	RNA methylation	182	14	Traes_6BL_B66D07D87;Traes_3AL_38C17601A;Traes_3DL_1F914B134;Traes_3B_C9462A961;Traes_5DL_56BDB0133;Traes_1BL_5F980803B;Traes_3DL_2725E0167;Traes_5AL_BE57A111D;Traes_5DS_05D1DC4DC;Traes_7AL_32B645073;Traes_5BL_1923931ED;Traes_5AL_003899CEC;Traes_5AL_34692640F;Traes_5AS_41DF4AC9D	3.1e-06
DEG5	GO:0046777	protein autophosphorylation	93	10	Traes_4DL_2EE997FB7;Traes_3B_C26112326;Traes_1BS_13A5170CA;Traes_1AL_54F531A7F;Traes_4BL_F6A0E1CCB;Traes_4AL_2D1E33772;Traes_3AL_6BDD6F090;Traes_6AS_9B631E9AF;Traes_6BS_BAF29726C;Traes_1DS_7742A4A05	4.14e-06
DEG5	GO:0019216	regulation of lipid metabolic process	27	6	Traes_3DL_E6B71D302;Traes_3AS_7D0D8B4BA;Traes_6AS_0D08DEFD0;Traes_3B_0C9A26F72;Traes_2DS_38ABD9CF4;Traes_2BS_3D89DF0AD	5e-06
DEG5	GO:0070475	rRNA base methylation	8	4	Traes_3B_C9462A961;Traes_3DL_2725E0167;Traes_3AL_38C17601A;Traes_3DL_1F914B134	5.37e-06
DEG5	GO:0010206	photosystem II repair	17	5	Traes_1AS_4C784AA40;Traes_4DL_1233D47E2;Traes_1BS_CE144DF81;TRINITY_DN114089_c0_g1_i1;Traes_4BL_4E616F36A	7.12e-06
DEG5	GO:0009814	defense response, incompatible interaction	44	7	Traes_3DL_E6B71D302;Traes_4DL_8507B1800;Traes_3AL_B8ED39820;Traes_4BL_7CFBDAD7B;Traes_2DS_05A402868;Traes_3B_0C9A26F72;Traes_4AS_71B1DAAE4	8.55e-06
DEG5	GO:0043900	regulation of multi-organism process	44	7	Traes_3DL_E6B71D302;Traes_4DL_8507B1800;Traes_3AL_B8ED39820;Traes_4BL_7CFBDAD7B;Traes_2DS_05A402868;Traes_3B_0C9A26F72;Traes_4AS_71B1DAAE4	8.55e-06
DEG5	GO:0030488	tRNA methylation	44	7	Traes_3B_C9462A961;Traes_3DL_2725E0167;Traes_4DS_834D09E03;Traes_3AL_38C17601A;Traes_4DL_F0390930B;Traes_3DL_1F914B134;Traes_2DS_8D548B151	8.55e-06
DEG5	GO:0010114	response to red light	80	9	Traes_4DL_2EE997FB7;Traes_3DL_E6B71D302;Traes_3DL_43F4381AA;Traes_2BL_E3222439E;Traes_6DL_EAF694645;Traes_4BL_F6A0E1CCB;Traes_3B_3B8AE232D;Traes_3B_0C9A26F72;Traes_6AL_01B48F86C	8.59e-06
DEG5	GO:0010218	response to far red light	80	9	Traes_4DL_2EE997FB7;Traes_3DL_E6B71D302;Traes_3DL_43F4381AA;Traes_2BL_E3222439E;Traes_6DL_EAF694645;Traes_4BL_F6A0E1CCB;Traes_3B_3B8AE232D;Traes_3B_0C9A26F72;Traes_6AL_01B48F86C	8.59e-06
DEG5	GO:0031167	rRNA methylation	32	6	Traes_4AL_B06CE341F;Traes_7DS_23861D4F9;Traes_5AL_803333F83;Traes_3DL_7382C0933;Traes_6AS_91025C627;Traes_3AL_923CB3213	1.43e-05
DEG5	GO:0009793	embryo development ending in seed dormancy	297	17	Traes_6DL_654FA62C2;Traes_2BS_2E4E870EF;Traes_4DL_CE5AAA3C0;Traes_1DL_6116B301A;Traes_5BL_A87DEB201;Traes_5AL_99EE32501;Traes_4AS_7C52D77B2;Traes_1BL_CEC82D49D;Traes_4AL_B06CE341F;Traes_1AS_0D320EF1F;Traes_2BL_8CC7DE748;Traes_5AL_276323333;Traes_4AL_2EC6083D7;Traes_5DL_25FD8BD31;Traes_2BL_E4D78CECE;Traes_2DL_FEA38CB04;Traes_6AS_EB8BA8FE2	1.54e-05
DEG5	GO:0015994	chlorophyll metabolic process	33	6	Traes_3DL_E6B71D302;Traes_3AS_7D0D8B4BA;Traes_6AS_0D08DEFD0;Traes_3B_0C9A26F72;Traes_2DS_38ABD9CF4;Traes_2BS_3D89DF0AD	1.72e-05
DEG5	GO:0000413	protein peptidyl-prolyl isomerization	159	12	Traes_7DS_B7E356F89;TRINITY_DN95280_c0_g1_i3;Traes_3B_C464A83A7;Traes_7BS_EBA7E60AE;Traes_6DS_ED5344F1D;Traes_7DL_85280F643;Traes_6AL_2C61320D2;Traes_7AS_D1A84E231;Traes_6AS_EEEC60A4E;Traes_7BS_B18D7717E;Traes_2BS_2C08B5129;Traes_7AS_8E09FE045	1.87e-05
DEG5	GO:0001522	pseudouridine synthesis	88	9	Traes_1DS_CE0DD00C7;Traes_6BL_B66D07D87;Traes_7DL_98DE08729;Traes_2DS_4AB1505D3;Traes_7AL_5434332B9;Traes_1AS_0AD1EBC4E;Traes_7BL_6BF235DE5;Traes_4DL_0784EE74B;Traes_2BS_9E6782D60	1.88e-05
DEG5	GO:0009595	detection of biotic stimulus	50	7	Traes_3DL_E6B71D302;Traes_4DL_8507B1800;Traes_3AL_B8ED39820;Traes_4BL_7CFBDAD7B;Traes_2DS_05A402868;Traes_3B_0C9A26F72;Traes_4AS_71B1DAAE4	2.04e-05
DEG5	GO:0009854	oxidative photosynthetic carbon pathway	11	4	TRINITY_DN122717_c1_g1_i1;Traes_3B_0088F922C;Traes_3DL_1D3995356;TRINITY_DN121209_c0_g1_i4	2.43e-05
DEG5	GO:0006353	DNA-templated transcription, termination	11	4	Traes_4BS_C90B4605B;Traes_4AL_7427DDF3E;Traes_3DS_814B6BB9A;Traes_4DS_2D5172894	2.43e-05
DEG5	GO:0030154	cell differentiation	166	12	Traes_2BL_ACD272701;Traes_3B_EC4C29900;Traes_5BS_D8647BAC7;Traes_1AL_FAA0547B8;Traes_3B_C06EBF844;Traes_5DL_8C9E4AEE1;Traes_3AS_C385D8205;Traes_3AS_630A1A38A;Traes_1DS_C3F67FDFB;Traes_1AS_10A0B5BBF;Traes_1DL_FDB539EBE;Traes_5DS_C12EE1942	2.87e-05
DEG5	GO:0019684	photosynthesis, light reaction	514	23	Traes_7DS_295BC9B39;Traes_4DL_8507B1800;Traes_3AL_B8ED39820;Traes_2BL_E3222439E;Traes_7BL_4F404081A;Traes_4DL_1233D47E2;Traes_3AL_6BDD6F090;Traes_2DS_05A402868;Traes_3B_0C9A26F72;Traes_4BS_0ECAB85C2;Traes_4BL_4E616F36A;Traes_6BL_139ECC554;Traes_2BS_3D89DF0AD;Traes_3DL_E6B71D302;Traes_3AS_66523A57F1;Traes_3B_C26112326;Traes_2AL_2317306B7;Traes_3DL_43F4381AA;Traes_7BS_EBA7E60AE;Traes_4BL_7CFBDAD7B;…	2.96e-05
DEG5	GO:0006783	heme biosynthetic process	44	6	Traes_5AL_64517027B;Traes_4AL_3B2664007;Traes_3B_69BADCEF6;Traes_1DS_1BFE811A5;Traes_5DS_90C6C5521;Traes_5DL_64C6A2250	9.35e-05
DEG5	GO:0032259	methylation	880	31	Traes_2BL_2768AE3B1;Traes_5BL_1D5084FF8;Traes_6BL_0013CBEFD;Traes_4BS_7840CD323;Traes_6BL_5ACBB86F4;Traes_2DL_D814281E8;Traes_2DL_030C04724;Traes_4AL_2D1E33772;Traes_4BL_A4E24EA8F;TRINITY_DN120885_c0_g1_i1;Traes_4AL_FCD202B4A;Traes_2AL_73EA196D5;Traes_7DS_23861D4F9;Traes_4DL_F0390930B;Traes_6AS_91025C627;Traes_6AL_316075D39;Traes_2AL_0F528743E;Traes_2BL_4281689C9;Traes_6AS_4B3A82000;Traes_5BL_3FC…	0.00013
DEG5	GO:0048481	plant ovule development	141	10	Traes_5DL_7698BE19A;Traes_5AL_EF0D9834F;Traes_1DL_6116B301A;Traes_2BL_8CC7DE748;Traes_2BS_FF8887BE5;Traes_5DS_64C634FBD;Traes_2BL_E4D78CECE;Traes_2AL_2E2DFB904;Traes_2DL_FEA38CB04;Traes_5BL_5041B968E	0.000153
DEG5	GO:0006379	mRNA cleavage	7	3	Traes_2AL_2889B4D2F;Traes_1DL_B70F2C775;Traes_5DL_DDE600F0B	0.00016
DEG5	GO:0010310	regulation of hydrogen peroxide metabolic process	69	7	Traes_3DL_E6B71D302;Traes_4DL_8507B1800;Traes_3AL_B8ED39820;Traes_4BL_7CFBDAD7B;Traes_2DS_05A402868;Traes_3B_0C9A26F72;Traes_4AS_71B1DAAE4	0.000167
DEG5	GO:1901671	positive regulation of superoxide dismutase activity	8	3	Traes_7BS_474D2C23F;Traes_7DS_A97F032B8;Traes_5BL_5041B968E	0.000252
DEG5	GO:0036265	RNA (guanine-N7)-methylation	19	4	Traes_2DL_6415B2691;Traes_1AL_672A850FF;Traes_5AL_BE57A111D;Traes_2AL_0F528743E	0.000256
DEG5	GO:0031408	oxylipin biosynthetic process	75	7	Traes_3DL_E6B71D302;Traes_3AS_7D0D8B4BA;Traes_6AS_0D08DEFD0;Traes_3B_0C9A26F72;Traes_2DS_38ABD9CF4;Traes_6AS_2E324E361;Traes_2BS_3D89DF0AD	0.000282
DEG5	GO:0015977	carbon fixation	126	9	Traes_5DL_E4D3B835D;Traes_4DL_4C587188B;Traes_5DL_8BBB72707;Traes_2DS_53A082B2C;TRINITY_DN72854_c0_g1_i1;Traes_2BS_9AC399080;Traes_3AS_216CBD192;Traes_3B_46FD08FE7;Traes_5AL_AD0034878	0.000306
DEG5	GO:0006165	nucleoside diphosphate phosphorylation	20	4	Traes_1AL_6F2E87864;Traes_1DL_8B2DB7951;Traes_7DL_858406AD4;Traes_5AS_8A3C47D2F	0.000316
DEG5	GO:0006183	GTP biosynthetic process	20	4	Traes_1AL_6F2E87864;Traes_1DL_8B2DB7951;Traes_7DL_858406AD4;Traes_5AS_8A3C47D2F	0.000316
DEG5	GO:0006228	UTP biosynthetic process	20	4	Traes_1AL_6F2E87864;Traes_1DL_8B2DB7951;Traes_7DL_858406AD4;Traes_5AS_8A3C47D2F	0.000316
DEG5	GO:0006241	CTP biosynthetic process	20	4	Traes_1AL_6F2E87864;Traes_1DL_8B2DB7951;Traes_7DL_858406AD4;Traes_5AS_8A3C47D2F	0.000316
DEG5	GO:0009451	RNA modification	101	8	Traes_1DS_CE0DD00C7;Traes_7DL_98DE08729;Traes_2DS_4AB1505D3;Traes_7AL_5434332B9;Traes_1AS_0AD1EBC4E;Traes_7BL_6BF235DE5;Traes_4DL_0784EE74B;Traes_2BS_9E6782D60	0.000327
DEG5	GO:0010258	NADH dehydrogenase complex (plastoquinone) assembly	9	3	Traes_3B_C26112326;Traes_2DL_794FAD751;Traes_3AL_6BDD6F090	0.000374
DEG5	GO:0019760	glucosinolate metabolic process	23	4	Traes_7AS_8C68491B3;Traes_7BS_BFF92035E;Traes_3AL_B8ED39820;Traes_2BL_E3222439E	0.000555
DEG5	GO:0019253	reductive pentose-phosphate cycle	61	6	Traes_5DL_E4D3B835D;Traes_3AL_B8ED39820;Traes_1AL_7C91EF27D;Traes_5DL_8BBB72707;Traes_2DS_05A402868;Traes_5AL_AD0034878	0.000576
DEG5	GO:0009697	salicylic acid biosynthetic process	85	7	Traes_3DL_E6B71D302;Traes_4DL_8507B1800;Traes_3AL_B8ED39820;Traes_4BL_7CFBDAD7B;Traes_2DS_05A402868;Traes_3B_0C9A26F72;Traes_4AS_71B1DAAE4	0.000605
DEG5	GO:0009409	response to cold	111	8	Traes_3DL_E6B71D302;Traes_4DL_8507B1800;Traes_3AL_B8ED39820;Traes_4BL_7CFBDAD7B;Traes_2DS_05A402868;Traes_6AS_91025C627;Traes_3B_0C9A26F72;Traes_4AS_71B1DAAE4	0.000617
DEG5	GO:0009862	systemic acquired resistance, salicylic acid mediated signaling pathway	88	7	Traes_3DL_E6B71D302;Traes_4DL_8507B1800;Traes_3AL_B8ED39820;Traes_4BL_7CFBDAD7B;Traes_2DS_05A402868;Traes_3B_0C9A26F72;Traes_4AS_71B1DAAE4	0.000745
DEG5	GO:0006418	tRNA aminoacylation for protein translation	240	12	Traes_2AS_0F4EA930D;Traes_5AS_89EA03B21;Traes_2AL_25AB78DA6;Traes_4DL_1CD355C8A;Traes_5DL_7698BE19A;Traes_5AL_EF0D9834F;Traes_2DL_2FC93A5E5;Traes_2BS_FF8887BE5;Traes_5DS_64C634FBD;Traes_3B_435E39BC8;Traes_2BL_E4D78CECE;Traes_4DL_05FC2A668	0.00088
DEG5	GO:0009088	threonine biosynthetic process	12	3	TRINITY_DN121417_c1_g1_i6;Traes_5DL_49A13778E;Traes_5AL_3848A3E60	0.000943
DEG5	GO:0009089	lysine biosynthetic process via diaminopimelate	48	5	Traes_4BL_67B4B16E5;Traes_4DL_D2423513A;Traes_1DS_C96F68E28;Traes_5AL_3848A3E60;Traes_2DL_8569C01CA	0.0012778
DEG5	GO:0006782	protoporphyrinogen IX biosynthetic process	29	4	Traes_4BL_D22A2BABC;Traes_1DL_76EEDEA29;Traes_1BL_EC3E899FE;Traes_5DS_90C6C5521	0.0013726
DEG5	GO:0010388	cullin deneddylation	73	6	Traes_5AS_D29E1BA52;Traes_4DL_CE5AAA3C0;Traes_2AL_60D48367F;Traes_4BL_C82E91F37;Traes_4AS_E68FE3E5E;Traes_5DL_DDE600F0B	0.00149002
DEG5	GO:0009306	protein secretion	14	3	Traes_2BL_3459ED7DC;Traes_2DL_8C365DB7D;Traes_5DL_742A005B5	0.00152117
DEG5	GO:0010200	response to chitin	102	7	Traes_3DL_E6B71D302;Traes_4DL_8507B1800;Traes_3AL_B8ED39820;Traes_4BL_7CFBDAD7B;Traes_2DS_05A402868;Traes_3B_0C9A26F72;Traes_4AS_71B1DAAE4	0.0017709
DEG5	GO:0031348	negative regulation of defense response	103	7	Traes_3DL_E6B71D302;Traes_4DL_8507B1800;Traes_3AL_B8ED39820;Traes_4BL_7CFBDAD7B;Traes_2DS_05A402868;Traes_3B_0C9A26F72;Traes_4AS_71B1DAAE4	0.0018728
DEG5	GO:0016559	peroxisome fission	15	3	Traes_5AS_940154479;Traes_2BL_E31A49937;Traes_2AL_FB2B6601D	0.00187766
DEG5	GO:0008033	tRNA processing	166	9	Traes_7AL_6ED296411;Traes_4DL_F0390930B;Traes_1AS_0AD1EBC4E;Traes_5DS_64C634FBD;Traes_2AL_2889B4D2F;Traes_1DL_B70F2C775;Traes_4BL_88448757A;Traes_3DS_8BD7C2FAA;Traes_2BL_985C16D8A	0.00217406
DEG5	GO:0015969	guanosine tetraphosphate metabolic process	16	3	Traes_1DS_6986ED5F8;Traes_1BS_C32640D51;Traes_1AS_8081178CD	0.00228207
DEG5	GO:0006438	valyl-tRNA aminoacylation	16	3	Traes_2AL_25AB78DA6;Traes_2DL_2FC93A5E5;Traes_3B_435E39BC8	0.00228207
DEG5	GO:0010015	root morphogenesis	16	3	Traes_5BL_FA3E0DB03;Traes_4AL_1CC60316B;Traes_2AL_2E2DFB904	0.00228207
DEG5	GO:0071705	nitrogen compound transport	16	3	Traes_7AL_282AB2B65;Traes_7AL_EB1BE4011;Traes_7DL_D63DBB6C5	0.00228207
DEG5	GO:0009744	response to sucrose	137	8	Traes_4DL_2EE997FB7;Traes_3DL_E6B71D302;Traes_5DL_6E360A62C;Traes_6DL_EAF694645;Traes_4BL_F6A0E1CCB;Traes_3B_3B8AE232D;Traes_3B_0C9A26F72;Traes_6AL_01B48F86C	0.00238373
DEG5	GO:0009867	jasmonic acid mediated signaling pathway	112	7	Traes_3DL_E6B71D302;Traes_4DL_8507B1800;Traes_3AL_B8ED39820;Traes_4BL_7CFBDAD7B;Traes_2DS_05A402868;Traes_3B_0C9A26F72;Traes_4AS_71B1DAAE4	0.00300762
DEG5	GO:0051607	defense response to virus	36	4	Traes_4AL_B06CE341F;Traes_1DL_65E1F2414;Traes_1AL_9907E1500;Traes_5DL_25FD8BD31	0.0031008
DEG5	GO:0000165	MAPK cascade	113	7	Traes_3DL_E6B71D302;Traes_4DL_8507B1800;Traes_3AL_B8ED39820;Traes_4BL_7CFBDAD7B;Traes_2DS_05A402868;Traes_3B_0C9A26F72;Traes_4AS_71B1DAAE4	0.00316041
DEG5	GO:0009765	photosynthesis, light harvesting	146	8	Traes_2AS_6B8CE04FD;Traes_5DL_6E360A62C;Traes_7AS_0A1BAEEAD;Traes_7BS_91EA4C6E5;Traes_7DS_226F2DC27;Traes_7AS_C05C7D06B1;Traes_4BS_A666283DF;TRINITY_DN109843_c0_g3_i1	0.00352309
DEG5	GO:0050832	defense response to fungus	147	8	Traes_3DL_E6B71D302;Traes_4DL_8507B1800;Traes_3AL_B8ED39820;Traes_4BL_7CFBDAD7B;Traes_2DS_05A402868;Traes_2BS_2B59EDA36;Traes_3B_0C9A26F72;Traes_4AS_71B1DAAE4	0.00367192
DEG5	GO:0010190	cytochrome b6f complex assembly	20	3	Traes_3DL_D499F5E2E;Traes_1AL_E1C5239F2;Traes_3B_1F3F974C4	0.00441809
DEG5	GO:0007389	pattern specification process	20	3	Traes_5BL_FA3E0DB03;Traes_4AL_1CC60316B;Traes_2AL_2E2DFB904	0.00441809
DEG5	GO:0006569	tryptophan catabolic process	40	4	Traes_3B_C06EBF844;Traes_4DL_D9D130BEE;Traes_3AS_630A1A38A;Traes_2DS_05A402868	0.00456178
DEG5	GO:0006606	protein import into nucleus	122	7	Traes_5AS_D29E1BA52;Traes_1BL_5F980803B;Traes_4DL_CE5AAA3C0;Traes_4DL_FB5D1C901;Traes_4AS_8F8B908D3;Traes_4BL_C82E91F37;Traes_4BL_41FA8C663	0.00481638
DEG5	GO:0006612	protein targeting to membrane	122	7	Traes_3DL_E6B71D302;Traes_4DL_8507B1800;Traes_3AL_B8ED39820;Traes_4BL_7CFBDAD7B;Traes_2DS_05A402868;Traes_3B_0C9A26F72;Traes_4AS_71B1DAAE4	0.00481638
DEG5	GO:0010363	regulation of plant-type hypersensitive response	122	7	Traes_3DL_E6B71D302;Traes_4DL_8507B1800;Traes_3AL_B8ED39820;Traes_4BL_7CFBDAD7B;Traes_2DS_05A402868;Traes_3B_0C9A26F72;Traes_4AS_71B1DAAE4	0.00481638
DEG5	GO:0090501	RNA phosphodiester bond hydrolysis	65	5	Traes_3DL_10AA497A6;Traes_3DS_3C7A40C90;Traes_3B_39BACA4E6;Traes_1DL_B70F2C775;Traes_2BL_985C16D8A	0.00487444
DEG5	GO:0006415	translational termination	43	4	Traes_4AL_3B2664007;Traes_3B_69BADCEF6;Traes_1AL_E1C5239F2;TRINITY_DN121556_c6_g9_i2	0.00591984
DEG5	GO:0006662	glycerol ether metabolic process	97	6	Traes_5BS_B72CD04F2;Traes_5DS_5C4514B3A;Traes_2DL_62BDE92C31;Traes_1BL_B1C10EA93;TRINITY_DN114799_c0_g2_i1;Traes_5AS_2FC5B2227	0.00616137
DEG5	GO:0009832	plant-type cell wall biogenesis	44	4	Traes_4DS_477608CF9;Traes_5BL_FA3E0DB03;Traes_4AL_1CC60316B;Traes_1BL_67EBDF570	0.00642615
DEG5	GO:0035196	production of miRNAs involved in gene silencing by miRNA	101	6	Traes_4AL_B06CE341F;Traes_1DL_65E1F2414;Traes_1AL_9907E1500;Traes_5DL_25FD8BD31;Traes_1DL_F1437A8F0;Traes_5DL_DDE600F0B	0.00746994
DEG5	GO:0009735	response to cytokinin	46	4	Traes_4DL_8507B1800;Traes_7BL_4F404081A;Traes_4DL_CEEDAF3D9;Traes_2DS_05A402868	0.0075231
DEG5	GO:0042744	hydrogen peroxide catabolic process	103	6	Traes_7DS_F64FA7C37;TRINITY_DN120481_c0_g1_i3;Traes_7AS_7232546E1;Traes_2AL_2E2DFB904;TRINITY_DN77475_c0_g1_i1;Traes_7AL_570C9BD7F	0.00819438
DEG5	GO:0042742	defense response to bacterium	169	8	Traes_7DS_295BC9B39;Traes_5DL_E0852E7B5;Traes_7BL_4F404081A;Traes_6AS_0D08DEFD0;Traes_4DL_D9D130BEE;Traes_2BS_2B59EDA36;Traes_4BL_8A2B296CE;Traes_6AS_EB8BA8FE2	0.00835013
DEG5	GO:0006414	translational elongation	104	6	Traes_7AL_787769413;Traes_6BL_A1759ED17;Traes_7DL_C22FC0677;Traes_1DL_43FED2619;Traes_4AL_2EC6083D7;Traes_1BL_7B1831D79	0.0085749
DEG5	GO:0008361	regulation of cell size	26	3	Traes_5BL_FA3E0DB03;Traes_4AL_1CC60316B;Traes_2AL_2E2DFB904	0.00934832
DEG5	GO:0010197	polar nucleus fusion	26	3	Traes_6BL_B66D07D87;Traes_5DL_7698BE19A;Traes_5AL_EF0D9834F	0.00934832
DEG5	GO:0000162	tryptophan biosynthetic process	49	4	Traes_7BL_28E519867;Traes_3B_AD5E32227;Traes_4DL_D9D130BEE;Traes_3DS_F97B30C98	0.00938834
DEG5	GO:0006400	tRNA modification	50	4	Traes_2DL_6415B2691;Traes_1AL_672A850FF;Traes_5AL_BE57A111D;Traes_2AL_0F528743E	0.010071
DEG5	GO:0009684	indoleacetic acid biosynthetic process	50	4	Traes_3B_C06EBF844;Traes_4DL_D9D130BEE;Traes_3AS_630A1A38A;Traes_2DS_05A402868	0.010071
DEG5	GO:0018298	protein-chromophore linkage	291	11	Traes_2AS_6B8CE04FD;Traes_5DL_6E360A62C;Traes_7AS_0A1BAEEAD;Traes_6DL_EAF694645;Traes_7BS_91EA4C6E5;Traes_7BL_EDF18EF3C;Traes_7DS_226F2DC27;Traes_7AS_C05C7D06B1;Traes_6AL_01B48F86C;Traes_4BS_A666283DF;TRINITY_DN109843_c0_g3_i1	0.0113296
DEG5	GO:0098869	cellular oxidant detoxification	28	3	TRINITY_DN120481_c0_g1_i3;TRINITY_DN77475_c0_g1_i1;TRINITY_DN115230_c0_g2_i2	0.0114891
DEG5	GO:0006164	purine nucleotide biosynthetic process	55	4	Traes_3B_110B9A0C6;Traes_3AL_58B6AEA00;Traes_5AL_3848A3E60;Traes_4BS_F9FAB29F0	0.0139641
DEG5	GO:0009308	amine metabolic process	31	3	Traes_4DL_CE5AAA3C0;Traes_2DL_B4FF0A933;Traes_4BL_C82E91F37	0.0151875
DEG5	GO:0010075	regulation of meristem growth	86	5	Traes_1AS_4C784AA40;Traes_5BL_FA3E0DB03;Traes_1BS_CE144DF81;Traes_4AL_1CC60316B;Traes_2AL_2E2DFB904	0.0154206
DEG5	GO:0009640	photomorphogenesis	156	7	Traes_5AS_D29E1BA52;Traes_4DL_CE5AAA3C0;Traes_5AL_276323333;Traes_2AL_60D48367F;Traes_4BL_C82E91F37;Traes_4AS_E68FE3E5E;Traes_5DL_DDE600F0B	0.0172253
DEG5	GO:0040007	growth	33	3	Traes_5BL_FA3E0DB03;Traes_4AL_1CC60316B;Traes_2AL_2E2DFB904	0.0179831
DEG5	GO:0006396	RNA processing	312	11	Traes_1DS_CE0DD00C7;Traes_3DL_10AA497A6;Traes_3DS_3C7A40C90;Traes_5DL_E0852E7B5;Traes_3DL_7382C0933;Traes_7DL_21E35606A;Traes_3B_39BACA4E6;Traes_3AL_923CB3213;Traes_2AL_2889B4D2F;Traes_1DL_F1437A8F0;Traes_5DL_DDE600F0B	0.0180907
DEG5	GO:0044267	cellular protein metabolic process	124	6	Traes_2DS_CE7A57AB0;Traes_7BS_4FF89B6C4;Traes_2DS_3D2C53D93;Traes_2AL_086336B60;Traes_2AS_C1EA81EC4;Traes_2AS_C9B034A45	0.0190827
DEG5	GO:0010267	production of ta-siRNAs involved in RNA interference	91	5	Traes_4AL_B06CE341F;Traes_1DL_65E1F2414;Traes_1AL_9907E1500;Traes_5DL_25FD8BD31;Traes_5DL_DDE600F0B	0.0192389
DEG5	GO:0006526	arginine biosynthetic process	34	3	Traes_4DL_DEC59DAC4;Traes_2AL_8FD2A69AD;Traes_2DL_003F57666	0.0194808
DEG5	GO:0042026	protein refolding	36	3	Traes_2DS_3D2C53D93;Traes_2AL_086336B60;Traes_2AS_C1EA81EC4	0.0226765
DEG5	GO:0009790	embryo development	95	5	Traes_2BS_2E4E870EF;Traes_4DL_CE5AAA3C0;Traes_2AS_BE8D336DB;Traes_4BL_C82E91F37;Traes_6AS_EB8BA8FE2	0.0227048
DEG5	GO:0009585	red, far-red light phototransduction	38	3	Traes_2AL_60D48367F;Traes_4AS_E68FE3E5E;Traes_5AS_8A3C47D2F	0.0261396
DEG5	GO:0000741	karyogamy	39	3	Traes_1BL_5F980803B;Traes_4DL_CE5AAA3C0;Traes_4BL_C82E91F37	0.0279712
DEG5	GO:0009749	response to glucose	40	3	Traes_3DL_E6B71D302;Traes_3B_0C9A26F72;Traes_1DL_F1437A8F0	0.0298693
DEG5	GO:0006450	regulation of translational fidelity	42	3	Traes_5DL_D62C30008;Traes_3B_435E39BC8;Traes_5BL_4435914D0	0.0338638
DEG5	GO:0006568	tryptophan metabolic process	42	3	Traes_7BL_28E519867;Traes_3B_AD5E32227;Traes_3DS_F97B30C98	0.0338638
DEG5	GO:0044036	cell wall macromolecule metabolic process	44	3	Traes_5DL_CA819E71C;Traes_5DL_065CA014E;Traes_5AL_71C7235C8	0.0381206
DEG5	GO:0090502	RNA phosphodiester bond hydrolysis, endonucleolytic	111	5	Traes_3DL_10AA497A6;Traes_3DS_3C7A40C90;Traes_3B_39BACA4E6;Traes_3DS_8BD7C2FAA;Traes_2BL_985C16D8A	0.0404772
DEG5	GO:0006833	water transport	77	4	Traes_7DS_295BC9B39;Traes_7BL_4F404081A;Traes_2DL_62BDE92C31;Traes_2BS_2B59EDA36	0.0415854
DEG5	GO:0009926	auxin polar transport	46	3	Traes_5BL_FA3E0DB03;Traes_4AL_1CC60316B;Traes_2AL_2E2DFB904	0.0426363
DEG6	GO:0006537	glutamate biosynthetic process	9	7	Traes_2BS_62A407EAB;TRINITY_DN118049_c0_g1_i1;Traes_3AL_BAAD1325D;Traes_2AS_57C9CAC3C;Traes_2DS_9D4521586;Traes_3B_C43B6F786;Traes_3DL_F5AAA74C3	9.07e-11
DEG6	GO:0006541	glutamine metabolic process	43	11	TRINITY_DN118049_c0_g1_i1;Traes_5BS_F93273CED;Traes_2AL_872EBF3F1;Traes_3AL_690595C9D;Traes_3B_C43B6F786;Traes_2BL_6526B0743;Traes_2DL_7AEA2AF75;Traes_3DL_F5AAA74C3;Traes_5BL_7E69810D5;Traes_1AL_B68AA4C68;Traes_3B_F37BF0FF4	1.87e-09
DEG6	GO:0051716	cellular response to stimulus	5	4	TRINITY_DN113521_c0_g2_i2;Traes_3B_720148A0F;Traes_3DS_C74F56379;Traes_3AS_369371CF7	1.19e-06
DEG6	GO:0030048	actin filament-based movement	26	7	Traes_5BL_56B9E776F;Traes_5DL_25A67F16E;Traes_5AL_5A2A6E1FF;Traes_1DS_6D083CB4A;Traes_3B_2A140B6B6;Traes_5BL_648E3BB39;Traes_1BS_C5E0922AE	1.19e-06
DEG6	GO:0051645	Golgi localization	17	6	Traes_5DL_25A67F16E;Traes_5AL_5A2A6E1FF;Traes_1DS_6D083CB4A;Traes_3B_2A140B6B6;Traes_5BL_648E3BB39;Traes_1BS_C5E0922AE	1.19e-06
DEG6	GO:0060151	peroxisome localization	17	6	Traes_5DL_25A67F16E;Traes_5AL_5A2A6E1FF;Traes_1DS_6D083CB4A;Traes_3B_2A140B6B6;Traes_5BL_648E3BB39;Traes_1BS_C5E0922AE	1.19e-06
DEG6	GO:0051646	mitochondrion localization	18	6	Traes_5DL_25A67F16E;Traes_5AL_5A2A6E1FF;Traes_1DS_6D083CB4A;Traes_3B_2A140B6B6;Traes_5BL_648E3BB39;Traes_1BS_C5E0922AE	1.75e-06
DEG6	GO:0009646	response to absence of light	11	5	Traes_4AS_E0E7CDA7E;Traes_7AL_1577D17EF;Traes_4DL_37F296D40;Traes_5BL_7E69810D5;Traes_2AS_4133C82FB	2.21e-06
DEG6	GO:2000028	regulation of photoperiodism, flowering	6	4	Traes_3B_A90EC49F7;Traes_3AS_47DAFFD83;Traes_3DS_71052A06E;Traes_3B_5F7FFAC8C	3.5e-06
DEG6	GO:0090063	positive regulation of microtubule nucleation	20	6	Traes_6BS_746A541C4;Traes_6DS_7A9F4813D;Traes_2DL_914B34302;Traes_5BL_690227A31;Traes_2BL_E00099FCE;Traes_5DL_9B467A4B5	3.52e-06
DEG6	GO:0009958	positive gravitropism	20	6	Traes_4DS_9A8B38AA4;Traes_4DL_4589C3D64;Traes_4BS_77F7DD5D3;Traes_3DS_0F32F494F;Traes_4AL_A8188635C;Traes_3AL_9321D26CA	3.52e-06
DEG6	GO:0097054	L-glutamate biosynthetic process	3	3	TRINITY_DN118049_c0_g1_i1;Traes_3B_C43B6F786;Traes_3DL_F5AAA74C3	1.09e-05
DEG6	GO:1901601	strigolactone biosynthetic process	9	4	Traes_4BL_D05623E45;Traes_4AS_0C9282F0B;Traes_4BL_D62825306;Traes_4DL_357EA96FB1	2.79e-05
DEG6	GO:0044210	'de novo' CTP biosynthetic process	18	5	Traes_5BS_F93273CED;Traes_3AL_690595C9D;Traes_1AL_B68AA4C68;TRINITY_DN120065_c0_g2_i1;Traes_3B_F37BF0FF4	3.61e-05
DEG6	GO:1902325	negative regulation of chlorophyll biosynthetic process	4	3	Traes_3B_75DECE4AB;Traes_3AS_E41709CC0;Traes_3DS_6BA59318A	4.29e-05
DEG6	GO:0009903	chloroplast avoidance movement	4	3	Traes_5DL_7FDA27D3F;Traes_5AL_4B1551434;Traes_5BL_285E9627E	4.29e-05
DEG6	GO:0007165	signal transduction	561	28	Traes_4BL_4D57AE1AF;Traes_3AS_B8C00449D;Traes_5DL_25A67F16E;Traes_2AS_B6B49E620;Traes_5DL_7FDA27D3F;Traes_5BL_285E9627E;Traes_5BL_648E3BB39;Traes_6BL_790C095EE;Traes_5AL_5A2A6E1FF;Traes_4AS_3C90613EE;Traes_4DL_7BB4E451B1;Traes_2AS_BDC82D1AD;Traes_3AS_ADDF32214;Traes_5BL_02F8B4BFF;Traes_7AS_1318B59D3;Traes_2BS_68CA27524;Traes_7BS_17C8D2707;Traes_2DS_9AE98AA57;Traes_6DS_EF4A57213;Traes_7DS_327FBC2C…	7.66e-05
DEG6	GO:0010017	red or far-red light signaling pathway	36	6	Traes_3B_75DECE4AB;Traes_3AS_47DAFFD83;Traes_3AS_E41709CC0;TRINITY_DN112680_c1_g1_i1;Traes_5BL_02F8B4BFF;Traes_3DS_6BA59318A	0.00013
DEG6	GO:0010223	secondary shoot formation	13	4	Traes_4BL_D05623E45;Traes_4AS_0C9282F0B;Traes_4BL_D62825306;Traes_4DL_357EA96FB1	0.000147
DEG6	GO:0016573	histone acetylation	37	6	Traes_7DL_31950AE3F;Traes_3DL_876B9200E;Traes_2AS_CED8C9B73;Traes_5DL_2054A21EE;Traes_3AL_4C6B57484;Traes_3B_A5EE73A87	0.000153
DEG6	GO:0009785	blue light signaling pathway	25	5	Traes_5DL_7FDA27D3F;Traes_5AL_4B1551434;Traes_2BL_A0F003DB8;Traes_5BL_285E9627E;Traes_2DL_69EE502BC	0.000196
DEG6	GO:0010362	negative regulation of anion channel activity by blue light	6	3	Traes_5DL_7FDA27D3F;Traes_5AL_4B1551434;Traes_5BL_285E9627E	0.000208
DEG6	GO:0046777	protein autophosphorylation	93	9	Traes_3DS_A1DB261B3;Traes_3B_C7F6BF696;Traes_3AL_865B501CA;Traes_5DL_7FDA27D3F;Traes_5AL_4B1551434;Traes_4DS_54CEFFF51;Traes_5BL_285E9627E;Traes_5BL_02F8B4BFF;Traes_7AL_353A69D0F	0.000232
DEG6	GO:0046488	phosphatidylinositol metabolic process	77	8	Traes_4DS_AD2883675;Traes_7DS_99ED89374;Traes_3AL_2257408CA;Traes_2AS_7C18F8EF6;Traes_4BS_30AB4C61D;TRINITY_DN94992_c0_g1_i1;Traes_7AL_6C51E51D9;Traes_4AL_27EA1105D	0.000314
DEG6	GO:0010413	glucuronoxylan metabolic process	97	9	Traes_7AL_7929E4A021;Traes_3B_4B725888A;Traes_1BS_5E2CF9769;Traes_7DL_C65114A3D;Traes_2BS_84CC089A9;Traes_7DL_84B6BF0EE;Traes_7DL_7804189BC;Traes_3AS_A7DCEF5BA;Traes_4BS_E0095277E	0.000318
DEG6	GO:0000956	nuclear-transcribed mRNA catabolic process	78	8	Traes_7DS_565576369;Traes_3AS_4FC310C78;Traes_2AL_40EA9EC7F;Traes_7AS_E79D4E79C;Traes_2DL_E148EE533;Traes_7DL_8DFE5AF5E;Traes_3B_B4E101EBB;Traes_7BS_E5BB06A40	0.000343
DEG6	GO:0048589	developmental growth	16	4	Traes_4DS_7610E7772;Traes_3B_C43B6F786;Traes_5AL_6AAF021CF;Traes_3DL_F5AAA74C3	0.000356
DEG6	GO:0006807	nitrogen compound metabolic process	82	8	Traes_2BS_62A407EAB;TRINITY_DN118049_c0_g1_i1;Traes_3AL_BAAD1325D;Traes_2AS_57C9CAC3C;Traes_2DS_9D4521586;Traes_3B_C43B6F786;TRINITY_DN96730_c3_g1_i1;Traes_3DL_F5AAA74C3	0.000483
DEG6	GO:0009904	chloroplast accumulation movement	9	3	Traes_5DL_7FDA27D3F;Traes_5AL_4B1551434;Traes_5BL_285E9627E	0.00083
DEG6	GO:0006913	nucleocytoplasmic transport	138	10	Traes_3B_75DECE4AB;Traes_3AS_B8C00449D;Traes_3AS_E41709CC0;Traes_5DS_B08C58870;Traes_5DS_743FD4DB4;Traes_5BS_1D2221052;Traes_5AS_33A86266A;Traes_5DS_A9B1E0E58;Traes_5AS_12C3708E1;Traes_3DS_6BA59318A	0.0010762
DEG6	GO:0006952	defense response	1145	42	Traes_7DS_0F29E4C80;Traes_1DL_4A4BCC71B;Traes_6BS_F87437638;Traes_5AL_E7A3EDC5F;Traes_6BL_27A6BDD76;TRINITY_DN122298_c6_g2_i1;Traes_7BL_D3CC367D5;Traes_2DS_480CFDFE4;Traes_4AL_F1B8E4D92;Traes_4DS_62F33DF18;Traes_4AL_17CAE3587;Traes_5BL_4BA8DB6BB;Traes_1DL_39B0D97A0;Traes_5BL_7CC1CFAC3;Traes_5DL_5661E2B4E;Traes_3AS_D2E18EDC1;Traes_3AS_381EBE04B;Traes_4DS_317846363;Traes_6BL_EE1166E22;Traes_3DL_41B…	0.00127832
DEG6	GO:0045492	xylan biosynthetic process	119	9	Traes_7AL_7929E4A021;Traes_3B_4B725888A;Traes_1BS_5E2CF9769;Traes_7DL_C65114A3D;Traes_2BS_84CC089A9;Traes_7DL_84B6BF0EE;Traes_7DL_7804189BC;Traes_3AS_A7DCEF5BA;Traes_4BS_E0095277E	0.00139769
DEG6	GO:0050896	response to stimulus	38	5	Traes_5DL_7FDA27D3F;Traes_5AL_4B1551434;Traes_5BL_285E9627E;Traes_5BL_02F8B4BFF;Traes_7AL_DCEBE6FD7	0.00146242
DEG6	GO:0008299	isoprenoid biosynthetic process	98	8	Traes_3B_30D44F152;Traes_3DL_57C9F8BCB;Traes_2DL_81B173B33;Traes_2BS_8FF7A4DD7;Traes_2DL_676AA4883;TRINITY_DN117852_c0_g2_i1;Traes_2DL_600A952E5;Traes_2BL_3E560DDAC	0.00156299
DEG6	GO:0006535	cysteine biosynthetic process from serine	41	5	Traes_5BS_1AC8D3009;Traes_5DS_581AB88F8;Traes_4BL_876BEF008;TRINITY_DN122944_c1_g5_i3;Traes_5AS_EAE5D853B	0.00206703
DEG6	GO:0016310	phosphorylation	1475	50	Traes_1DS_B3ADFC8B2;Traes_5DL_7FDA27D3F;Traes_3B_449C1177E;Traes_2BL_6EFDB24E6;Traes_5BS_F6294ED5B;Traes_4BS_C5CEFAE83;Traes_1DL_D74D6B90C;Traes_4DL_7BB4E451B1;Traes_4DS_04FD1AFDB;Traes_3DL_38B762939;Traes_4BS_0E8412517;Traes_2DL_A9EEC4AAF;Traes_5BL_F167D5635;Traes_4DS_54CEFFF51;Traes_4AL_5B5B861D1;Traes_2AS_23D6687A8;Traes_4BS_56EF3CDBD;Traes_4BL_FA7EB1648;Traes_7AL_EB6ADD89A;Traes_3B_C7F6BF696;…	0.0024394
DEG6	GO:0006468	protein phosphorylation	4694	133	Traes_5AS_16B1B6B87;Traes_3DS_AE7426D6F;Traes_3B_5763591E71;Traes_5DL_7FDA27D3F;Traes_4DS_2941A5643;Traes_5DL_DF1C4572B;Traes_1BL_80F83E588;Traes_1DL_4C7DD8BC9;Traes_3DL_38B762939;Traes_4DL_63A0C2B23;Traes_3B_CB742EB4E;Traes_6DL_6336F0FFA;Traes_6BS_9BDAEC739;Traes_5BL_F167D5635;Traes_1BS_D4040437C;Traes_1DS_EFAA7ABBC;Traes_3B_60F5A87E4;Traes_4DS_54CEFFF51;Traes_4AS_DF85CBD39;Traes_1DL_515728B7A;T…	0.00250526
DEG6	GO:0010019	chloroplast-nucleus signaling pathway	13	3	Traes_3B_75DECE4AB;Traes_3AS_E41709CC0;Traes_3DS_6BA59318A	0.00264273
DEG6	GO:0009624	response to nematode	13	3	Traes_5DL_25A67F16E;Traes_5AL_5A2A6E1FF;Traes_5BL_648E3BB39	0.00264273
DEG6	GO:0010468	regulation of gene expression	27	4	Traes_5DS_0BF5C3440;Traes_2BS_B6A0CB7F7;Traes_2BL_5AB5198A0;Traes_2DS_6FC157651	0.00282386
DEG6	GO:0006221	pyrimidine nucleotide biosynthetic process	65	6	Traes_5BS_F93273CED;Traes_3AL_690595C9D;Traes_3DL_D259A8800;Traes_1AL_B68AA4C68;TRINITY_DN120065_c0_g2_i1;Traes_3B_F37BF0FF4	0.00320923
DEG6	GO:0008652	cellular amino acid biosynthetic process	214	12	TRINITY_DN118049_c0_g1_i1;Traes_5DL_70E5AA8DF;Traes_5BS_1AC8D3009;Traes_5DS_581AB88F8;Traes_3B_C43B6F786;TRINITY_DN122944_c1_g5_i3;Traes_5AS_EAE5D853B;Traes_3DL_F5AAA74C3;Traes_3DL_D259A8800;Traes_5BL_7E69810D5;Traes_2BL_6EFDB24E6;Traes_2DL_0F42DC919	0.00322415
DEG6	GO:0045859	regulation of protein kinase activity	14	3	Traes_1DL_1B17245FA;Traes_1BL_F2E014D47;Traes_1AL_B05A0D9BD	0.00330822
DEG6	GO:0048477	oogenesis	14	3	Traes_5DS_0BF5C3440;Traes_2BS_B6A0CB7F7;Traes_2DS_6FC157651	0.00330822
DEG6	GO:0005992	trehalose biosynthetic process	66	6	Traes_3B_5D8DD1037;Traes_3B_AA0FEFB2F;Traes_3AL_0A9EF3ABD;TRINITY_DN94311_c0_g1_i1;Traes_6BL_AE67DA6A0;TRINITY_DN90630_c1_g1_i2	0.00346496
DEG6	GO:0007064	mitotic sister chromatid cohesion	15	3	Traes_7BL_85BC717B6;Traes_7DS_9557B9330;Traes_7AL_05A18EE03	0.00406742
DEG6	GO:0046854	phosphatidylinositol phosphorylation	120	8	Traes_4DS_AD2883675;Traes_7DS_99ED89374;Traes_3AL_2257408CA;Traes_2AS_7C18F8EF6;Traes_4BS_30AB4C61D;TRINITY_DN94992_c0_g1_i1;Traes_7AL_6C51E51D9;Traes_4AL_27EA1105D	0.00546321
DEG6	GO:0035556	intracellular signal transduction	173	10	Traes_5DL_F1ECA7165;Traes_7BS_17C8D2707;Traes_6BL_790C095EE;Traes_6DS_EF4A57213;Traes_5AL_04BEAE2CB;Traes_7DS_327FBC2CA;Traes_7AS_1318B59D3;Traes_7DS_22DE624A5;Traes_5BL_4A430D3E6;Traes_2BS_9DDBD8C10	0.00555298
DEG6	GO:0048268	clathrin coat assembly	33	4	Traes_4AS_C8375B5E7;TRINITY_DN122910_c0_g1_i1;Traes_4DL_16948AD16;Traes_4BL_EB59588E4	0.00592734
DEG6	GO:0006857	oligopeptide transport	53	5	Traes_4BL_D7C4EE779;TRINITY_DN103733_c0_g1_i2;Traes_1AS_D9B051FA5;Traes_4AS_3CEF75BC8;Traes_4DL_626F1CBA2	0.00636462
DEG6	GO:0007020	microtubule nucleation	53	5	Traes_6BS_746A541C4;Traes_6DS_7A9F4813D;Traes_5BL_690227A31;Traes_2BL_E00099FCE;Traes_5DL_9B467A4B5	0.00636462
DEG6	GO:0006863	purine nucleobase transport	34	4	Traes_3B_B1F11D5F3;Traes_2DL_1B242A393;Traes_4BS_CCC8624A4;Traes_4DS_E07CA6058	0.00660135
DEG6	GO:0010155	regulation of proton transport	99	7	Traes_3DS_A1DB261B3;Traes_5DL_7FDA27D3F;Traes_5AL_4B1551434;Traes_5BL_285E9627E;Traes_5BL_02F8B4BFF;Traes_4DS_5C2095EE7;Traes_7AL_353A69D0F	0.0066536
DEG6	GO:0009294	DNA mediated transformation	18	3	Traes_6BS_B844D6558;Traes_4AS_8CDF87CBD;Traes_4BL_8CC6FD29C	0.00694212
DEG6	GO:0009888	tissue development	35	4	Traes_7AS_FC644C465;Traes_3B_4B725888A;Traes_7BS_0FE435D63;Traes_3AS_A7DCEF5BA	0.00732421
DEG6	GO:0006002	fructose 6-phosphate metabolic process	36	4	Traes_5DS_009991B35;Traes_5BS_C731E0F53;Traes_5DL_27372150C;Traes_4BL_FA7EB1648	0.00809732
DEG6	GO:0010119	regulation of stomatal movement	19	3	Traes_5DL_7FDA27D3F;Traes_5AL_4B1551434;Traes_5BL_285E9627E	0.00810913
DEG6	GO:0006487	protein N-linked glycosylation	79	6	Traes_7DL_C65114A3D;Traes_1AL_D52432D7C;Traes_7DL_9C57651CA;Traes_4BS_9953453B0;Traes_7AL_EB6ADD89A;Traes_5BS_F6294ED5B	0.00832616
DEG6	GO:0006102	isocitrate metabolic process	20	3	Traes_3B_F6ADC8A29;TRINITY_DN90548_c0_g1_i1;Traes_3DL_6207B0CD3	0.00938453
DEG6	GO:0015976	carbon utilization	21	3	Traes_7AL_9812088EB;Traes_7DL_B228E9EA8;Traes_5AS_F2D18E635	0.0107702
DEG6	GO:0010638	positive regulation of organelle organization	41	4	Traes_7AS_FC644C465;Traes_3B_4B725888A;Traes_7BS_0FE435D63;Traes_3AS_A7DCEF5BA	0.0127617
DEG6	GO:0050790	regulation of catalytic activity	116	7	Traes_4AL_3268F1390;Traes_7BL_5AC6CD6C0;Traes_6DL_EFFCA5F6F;Traes_7DL_7602FDF64;Traes_7AL_D5728DC58;Traes_4DS_5C2095EE7;Traes_4BS_9953453B0	0.0151342
DEG6	GO:0009638	phototropism	24	3	Traes_5DL_7FDA27D3F;Traes_5AL_4B1551434;Traes_5BL_285E9627E	0.0156039
DEG6	GO:0044036	cell wall macromolecule metabolic process	44	4	Traes_5DL_25A67F16E;Traes_5AL_5A2A6E1FF;Traes_7BS_0FE435D63;Traes_5BL_648E3BB39	0.0162404
DEG6	GO:0000160	phosphorelay signal transduction system	204	10	Traes_7BS_17C8D2707;Traes_6BL_790C095EE;Traes_6DS_EF4A57213;Traes_5DL_7FDA27D3F;Traes_5AL_4B1551434;Traes_7DS_327FBC2CA;Traes_5BL_285E9627E;Traes_5BL_02F8B4BFF;Traes_7AS_1318B59D3;Traes_7DS_22DE624A5	0.0164348
DEG6	GO:0006914	autophagy	95	6	Traes_7AS_7C45BF3DD;Traes_2DL_8A589308A;Traes_7DS_2E80F225D;Traes_5AL_8A41C50C2;Traes_7DS_37A571B12;Traes_7BS_E32F0185D	0.0193844
DEG6	GO:0006189	'de novo' IMP biosynthetic process	26	3	Traes_2AL_872EBF3F1;Traes_2BL_6526B0743;Traes_2DL_7AEA2AF75	0.0194003
DEG6	GO:0010048	vernalization response	51	4	Traes_2AL_3C99F42A5;Traes_7DL_8DFE5AF5E;Traes_2DL_B2963E457;Traes_2BL_3647661C2	0.0264958
DEG6	GO:0016926	protein desumoylation	52	4	Traes_3B_4B725888A;Traes_7DL_7804189BC;Traes_7BS_0FE435D63;Traes_3AS_A7DCEF5BA	0.0282147
DEG6	GO:0046835	carbohydrate phosphorylation	105	6	Traes_5DS_009991B35;Traes_5BS_C731E0F53;Traes_5DL_27372150C;Traes_1DL_6ED7A30FD;Traes_5DS_F4E2D3CF5;Traes_4BL_FA7EB1648	0.0298923
DEG6	GO:0000226	microtubule cytoskeleton organization	165	8	Traes_4DL_887DDD194;Traes_6BS_746A541C4;Traes_6DS_7A9F4813D;Traes_3AS_AE7AC1FA7;Traes_2DL_914B34302;Traes_5BL_690227A31;Traes_2BL_E00099FCE;Traes_5DL_9B467A4B5	0.0316837
DEG6	GO:0010218	response to far red light	80	5	Traes_3AS_47DAFFD83;Traes_5DL_7FDA27D3F;Traes_5AL_4B1551434;Traes_5BL_285E9627E;Traes_4DS_5C2095EE7	0.0328514
DEG6	GO:0031048	chromatin silencing by small RNA	83	5	Traes_4DL_887DDD194;Traes_1BS_92BCB7086;Traes_7DL_8DFE5AF5E;Traes_3AS_AE7AC1FA7;Traes_2DL_E1C8AA27A	0.0376193
DEG6	GO:0006810	transport	3026	82	Traes_5BL_F43BDBCB9;Traes_2BL_C37A5043B;Traes_2BS_47C15D369;Traes_2AS_9DE16F020;Traes_1AS_858D1842B;Traes_1BL_49F8F7A44;Traes_1BL_C8C00AB71;Traes_4AS_3CEF75BC8;Traes_7DS_5DA488A23;Traes_1BS_90427972B;Traes_3B_7A8BEDB00;Traes_3B_B1F11D5F3;Traes_2DL_241A3366C;Traes_4BL_D7C4EE779;Traes_7DL_AD746EA0B;Traes_4BS_CCC8624A4;Traes_3B_51379EAD7;Traes_4BL_DE7318AC0;Traes_3B_9F5D1C189;Traes_1DL_B4E0123EB;Tra…	0.0384292
DEG6	GO:0006886	intracellular protein transport	619	21	Traes_4AL_BDEF47721;Traes_3AS_B8C00449D;Traes_5DS_B08C58870;Traes_1DL_C59C0E0FF;Traes_5BS_1D2221052;Traes_5AS_33A86266A;Traes_3B_DC1FF6E59;Traes_4DL_32D6B3BA6;Traes_5BL_451383DB0;Traes_5AS_12C3708E1;Traes_3DS_58130E58A;Traes_5DL_2C6BEA648;Traes_3AL_E0ED003C5;Traes_7DS_BD778D8E0;Traes_3B_830DB9077;Traes_7AS_6D1B91322;Traes_7BS_27CE9FA2C;Traes_5DS_A9B1E0E58;Traes_3DS_A7B7C8074;Traes_4BS_2099D1B93;T…	0.038436
DEG6	GO:0008152	metabolic process	9319	231	Traes_4AS_4FFA9D535;Traes_7AL_E72D60708;Traes_4BL_A73168A98;Traes_7AS_E2D5BBB00;Traes_3AL_0A9EF3ABD;Traes_6BL_B48D251FF;Traes_5DS_8AC1A8858;Traes_5AS_F2D18E635;Traes_4AL_0C2B420B0;Traes_3B_AF6D93473;Traes_1AL_06E2D1837;Traes_4BS_6BF4D4096;Traes_5DL_9013E91B0;Traes_3B_3BFEBBE14;Traes_1BL_708C02E25;Traes_3AL_4C60829CA;Traes_2DL_19A5B8FEC;Traes_1BL_A1A6E39BD;Traes_7DL_96D2B780D;Traes_3DS_62A47C134;T…	0.0389363
DEG6	GO:0003333	amino acid transmembrane transport	112	6	Traes_5DS_35A8DC140;Traes_5BS_9B355628D;Traes_2BL_A61DD929F;Traes_5DS_E7A07F032;Traes_5BS_9384D46B3;Traes_5AS_D408E8790	0.0391198
DEG6	GO:0033044	regulation of chromosome organization	84	5	Traes_7AS_FC644C465;Traes_3B_4B725888A;Traes_7BS_0FE435D63;Traes_5AL_6AAF021CF;Traes_3AS_A7DCEF5BA	0.0392976
DEG6	GO:0009887	organ morphogenesis	59	4	Traes_7AS_FC644C465;Traes_3B_4B725888A;Traes_7BS_0FE435D63;Traes_3AS_A7DCEF5BA	0.0420749
DEG6	GO:0090305	nucleic acid phosphodiester bond hydrolysis	274	11	Traes_6BL_FBCA0B521;Traes_6DL_35539EF7D;Traes_7AL_F1C7B9A96;Traes_3AL_1ADA4B536;Traes_5DL_D8697B9F3;TRINITY_DN72909_c0_g1_i2;Traes_3DS_0166803C6;Traes_6BL_89CD6BD3C;Traes_3B_78065FC91;Traes_2DL_BD9A8D711;TRINITY_DN122970_c4_g1_i2	0.0438774
DEG6	GO:0048573	photoperiodism, flowering	116	6	Traes_2AL_40EA9EC7F;Traes_4AL_C0862001E;Traes_2DL_E148EE533;Traes_7DL_8DFE5AF5E;Traes_4DS_DE3C32EA8;Traes_3B_B4E101EBB	0.0451217
DEG6	GO:0006464	cellular protein modification process	61	4	Traes_4DL_9CCF60536;Traes_1AL_EFF0437D6;Traes_7DS_1E67E2008;Traes_2DL_F483F3232	0.0466263
DEG6	GO:0000724	double-strand break repair via homologous recombination	118	6	Traes_6BS_B844D6558;Traes_5AL_B29B81FCF;Traes_3AS_AE7AC1FA7;Traes_5DL_67A6B8CEB;Traes_5BL_ED46C7EEC;Traes_3B_CA312B98B	0.0483259
DEG6	GO:0010089	xylem development	37	3	Traes_5DL_25A67F16E;Traes_5AL_5A2A6E1FF;Traes_5BL_648E3BB39	0.0485128
DEG6	GO:0009644	response to high light intensity	149	7	Traes_1BS_5E2CF9769;Traes_7DL_350B2F369;Traes_5DL_7FDA27D3F;Traes_5AL_4B1551434;Traes_3DL_DB6D8309B;Traes_5BL_285E9627E;Traes_4DS_5C2095EE7	0.0492659
DEG7	GO:0006275	regulation of DNA replication	132	4	Traes_6DL_D75940162;Traes_6DL_21FCA7C5E;Traes_1AL_5A7E85C4E;Traes_1BL_2DE1B0930	0.00109008
DEG7	GO:0090501	RNA phosphodiester bond hydrolysis	65	3	Traes_6DS_51C692BC1;Traes_3DL_2DC78B18A;Traes_3AL_562D6614F	0.00142069
DEG7	GO:0009560	embryo sac egg cell differentiation	144	4	Traes_4AS_D6F5D705F;Traes_5BL_CB9247340;Traes_6DL_21FCA7C5E;Traes_3B_37F61CE9F	0.00150183
DEG7	GO:0032259	methylation	880	9	Traes_2BL_465878523;Traes_1DL_3286CFC63;Traes_1AS_DCABDBF92;Traes_6DL_732D674AD;Traes_2AL_ED0E57C16;Traes_6DL_7865543E0;Traes_6DL_B43DE01FE;Traes_3B_B53DC0355;Traes_1AS_707A1B179	0.00326867
DEG7	GO:0019344	cysteine biosynthetic process	184	4	Traes_6DS_F552896E4;Traes_6BL_1F981A12C;Traes_1AL_5A7E85C4E;Traes_1BL_2DE1B0930	0.00363929
DEG7	GO:0007126	meiotic nuclear division	97	3	Traes_1BL_8F3BBD25E;Traes_2DL_29F5567E6;Traes_1AL_696D9125F	0.00443077
DEG7	GO:0090502	RNA phosphodiester bond hydrolysis, endonucleolytic	111	3	Traes_6DS_51C692BC1;Traes_3DL_2DC78B18A;Traes_3AL_562D6614F	0.00643996
DEG7	GO:0019288	isopentenyl diphosphate biosynthetic process, methylerythritol 4-phosphate pathway	344	5	Traes_6DS_F552896E4;Traes_6BL_1F981A12C;Traes_6DS_C6B1E3EE7;Traes_6DS_2A2F4ED98;Traes_6DL_7865543E0	0.00650147
DEG7	GO:0051301	cell division	233	4	Traes_2BL_05D0E6890;Traes_6DL_21FCA7C5E;Traes_1AS_94DFAE3D5;Traes_6DL_33CEA818C	0.00829526
DEG7	GO:0016556	mRNA modification	130	3	Traes_6DS_9D07A80A0;Traes_6DL_A3DCB5C33;Traes_2AL_BF9D0132E	0.0099134
DEG7	GO:0007049	cell cycle	253	4	Traes_1BL_8F3BBD25E;Traes_6DL_33CEA818C;Traes_1AL_696D9125F;Traes_3AS_71FFDA172	0.0109719
DEG7	GO:0000723	telomere maintenance	139	3	Traes_1BL_8F3BBD25E;Traes_5DS_ABFE876D4;Traes_1AL_696D9125F	0.0118719
DEG7	GO:0006631	fatty acid metabolic process	140	3	Traes_5BL_E82ED6155;Traes_5BL_54706B400;TRINITY_DN124232_c1_g2_i1	0.0121022
DEG7	GO:0000278	mitotic cell cycle	154	3	Traes_2BL_05D0E6890;Traes_6DL_21FCA7C5E;Traes_1AS_94DFAE3D5	0.0155968
DEG7	GO:0006974	cellular response to DNA damage stimulus	179	3	Traes_6DL_21FCA7C5E;Traes_1BL_8F3BBD25E;Traes_1AL_696D9125F	0.0231089
DEG7	GO:0001510	RNA methylation	182	3	Traes_1DL_3286CFC63;Traes_1AL_EE3FFF853;Traes_3B_B53DC0355	0.0241207
DEG7	GO:0031047	gene silencing by RNA	185	3	Traes_6DL_21FCA7C5E;Traes_6DL_A3DCB5C33;Traes_3AS_13F92B665	0.0251562
DEG7	GO:0016310	phosphorylation	1475	10	Traes_2BL_60834CAE2;Traes_1AL_20E2AEADD;Traes_6BS_2B6F46787;Traes_1BL_8F3BBD25E;Traes_1BL_31105367B;Traes_6BS_7D81B5DE8;Traes_6DL_22C536081;Traes_7DL_7A8D7D6DF;Traes_6DL_6E9644594;Traes_1AL_696D9125F	0.0293169
DEG7	GO:0006633	fatty acid biosynthetic process	356	4	Traes_5BL_E82ED6155;Traes_5BL_54706B400;TRINITY_DN124232_c1_g2_i1;Traes_2DS_85E22FAC3	0.0332353
DEG7	GO:0007018	microtubule-based movement	223	3	Traes_1DS_EE357F5D6;Traes_4BL_DF7005D5C;Traes_7BS_42F8A57EA	0.0403019
DEG9	GO:0010027	thylakoid membrane organization	320	63	Traes_1BL_179080C48;Traes_5AS_78CA97493;Traes_5DL_F586C8ABD;Traes_7DS_85EA05C41;Traes_1BL_A127DF6A9;Traes_5BL_4206AF5AA;Traes_7BL_FD98DF9E5;Traes_5DL_522725660;Traes_7DL_809C60465;Traes_3DL_A82AE80FE;Traes_7AL_D7CCFE55C;Traes_3B_27DFAD841;Traes_5DL_A3084808F;Traes_7DL_04CF1B2D9;Traes_3DL_D1A2B54DB;Traes_6DS_D6EEC8931;Traes_7AL_628860F14;Traes_2AL_E5A33D194;Traes_3B_2F5D73D6F;Traes_2AL_B8E2C4B5F;T…	9.24e-30
DEG9	GO:0019288	isopentenyl diphosphate biosynthetic process, methylerythritol 4-phosphate pathway	344	59	Traes_1BL_179080C48;Traes_5AS_78CA97493;Traes_5DL_F586C8ABD;Traes_7DS_85EA05C41;Traes_4DS_6C776B1FC;Traes_5BL_AA5911949;Traes_6DS_9A9EDCD1F;Traes_4BS_E79CB87B7;Traes_1DL_6BE4FDBA0;Traes_4DS_10991890D;Traes_4BS_A2C177155;Traes_5DL_A3084808F;Traes_3DL_D1A2B54DB;Traes_4BS_D48136388;Traes_2AL_E5A33D194;Traes_3B_2F5D73D6F;Traes_4AS_FEF56D921;Traes_5BL_B1F704307;Traes_7DL_4402C8861;Traes_4AL_ED1214ED1;…	1.06e-24
DEG9	GO:0006364	rRNA processing	474	61	Traes_7DS_85EA05C41;Traes_1BL_A127DF6A9;Traes_5BL_4206AF5AA;Traes_3B_43D1FBE9D;Traes_7BL_FD98DF9E5;Traes_4BS_467F3D8E0;Traes_5DL_522725660;Traes_5BL_B0B6E39DC;Traes_2BS_03CDC4306;Traes_4DS_478BB4898;Traes_7AL_00B01AD13;Traes_7AL_D7CCFE55C;Traes_3B_27DFAD841;Traes_4DS_DE6A13659;Traes_3B_7D50A0CAE;Traes_6DS_D6EEC8931;Traes_2AL_E5A33D194;Traes_3B_2F5D73D6F;Traes_2AL_EB6C765B6;Traes_2BL_42012BF26;Tra…	5.93e-19
DEG9	GO:0006098	pentose-phosphate shunt	316	46	Traes_7BL_44D3E9E5B;Traes_5BL_14E3F5CAC;Traes_5AS_78CA97493;Traes_7DS_85EA05C41;Traes_2BL_342BDEA35;Traes_5DL_1489B9AA3;Traes_2BS_B3A88F254;Traes_1DL_0150052A5;Traes_4BS_E79CB87B7;Traes_4AL_8F0290B9D;Traes_7DL_809C60465;Traes_4DS_10991890D;Traes_5BL_16679C6FC;Traes_4BS_A2C177155;Traes_5BL_E0E94A9A9;Traes_7DL_D222F9E90;Traes_4AS_93E2E2D19;Traes_3B_A53AE2708;Traes_5AL_C14B0076E;Traes_1DL_B4E0DFCC9;…	1.04e-16
DEG9	GO:0016117	carotenoid biosynthetic process	147	31	Traes_7BL_44D3E9E5B;Traes_1BL_179080C48;Traes_5AS_91BEB6A34;Traes_5DL_F586C8ABD;Traes_7DS_85EA05C41;Traes_6DS_9A9EDCD1F;Traes_4AL_8F0290B9D;Traes_7DL_809C60465;Traes_1DL_6BE4FDBA0;Traes_1BL_EE2D0204A;Traes_4DS_B0F03CF9E;Traes_3B_12EC08778;Traes_7DL_D222F9E90;Traes_5BL_0684B3A02;Traes_5BS_2A3494CEF;Traes_7AL_628860F14;Traes_4AL_A0565AC4C;Traes_5AL_635635937;Traes_5BL_B1F704307;Traes_7DL_067B618A0;…	2.78e-16
DEG9	GO:0008652	cellular amino acid biosynthetic process	214	37	Traes_3AL_50A1008AB;Traes_5BL_4206AF5AA;Traes_5AL_EAE1A5561;Traes_4AS_1798FE6D6;Traes_3B_1E5C683B5;Traes_4DL_38D0D149A;Traes_4DL_5B7C0F2FC;Traes_6DS_9A9EDCD1F;Traes_5AL_E146DDEBF;TRINITY_DN117554_c0_g1_i1;Traes_3DS_FE0278B01;Traes_5DL_522725660;Traes_5BL_19D663FA5;Traes_5DS_E5971A8AB;TRINITY_DN116448_c0_g1_i1;Traes_3DL_15DCE1ED9;Traes_1DL_3B1A895B8;Traes_3B_E4AB42286;Traes_5AL_12241E50E;TRINITY_D…	3.66e-16
DEG9	GO:0016556	mRNA modification	130	29	Traes_5DL_F586C8ABD;Traes_5AS_78CA97493;Traes_3B_6F66064EA;Traes_3B_B785C85F5;Traes_7DS_C6BEE3896;Traes_4AL_98EA87DFA1;Traes_3AS_5F6134871;Traes_5BL_16679C6FC;Traes_4BL_5AAB1AD7D;Traes_5AL_C14B0076E;Traes_6BL_F4A5678FD;Traes_2AL_09781134C;Traes_5BL_0684B3A02;Traes_4AS_3D64BC0EF;Traes_4BL_8FFDB76FB;Traes_5AL_635635937;Traes_5DL_E274F1733;Traes_2DL_1D7E8F1E91;Traes_3DL_F8B4666DA;Traes_5BL_063A12847…	5.14e-16
DEG9	GO:0009793	embryo development ending in seed dormancy	297	43	Traes_1BL_179080C48;Traes_5BL_4206AF5AA;Traes_5AL_41FA47792;Traes_1DL_8C6F45134;Traes_1BL_A127DF6A9;Traes_3B_4F07D0F7E;Traes_2BL_B44C2F00B;Traes_6BL_D4C88549F;Traes_3B_B785C85F5;Traes_7DL_6D7A04832;Traes_4DL_D05A7012F;Traes_1BS_2F6DD776E;Traes_4AS_62FAEFE83;Traes_7BL_FD98DF9E5;Traes_5DL_522725660;Traes_4DS_478BB4898;Traes_5DL_F7BC0DED7;Traes_3AL_D96EE6793;Traes_5AL_B72E1DD70;Traes_4BS_06A528D27;T…	1.25e-15
DEG9	GO:0009658	chloroplast organization	213	36	Traes_5BL_4206AF5AA;Traes_2AL_D6A978561;Traes_1DL_760B1B4C1;Traes_3B_B785C85F5;Traes_7DL_6D7A04832;Traes_3DS_FE0278B01;Traes_7BL_FD98DF9E5;Traes_5DL_522725660;Traes_4DS_478BB4898;Traes_5AL_B72E1DD70;Traes_4BS_06A528D27;Traes_3DL_A82AE80FE;Traes_4DS_B0F03CF9E;Traes_7AL_D7CCFE55C;Traes_3B_27DFAD841;Traes_2BL_64BD73A7C;Traes_1DL_02539EA4D;Traes_4DL_769E43BEC;Traes_4DS_DE6A13659;Traes_3B_7D50A0CAE;Tr…	1.91e-15
DEG9	GO:0010103	stomatal complex morphogenesis	114	25	Traes_7BL_44D3E9E5B;Traes_7AL_628860F14;Traes_7DS_85EA05C41;Traes_3B_B785C85F5;Traes_5BL_535609A20;Traes_3B_43D1FBE9D;Traes_7DL_4402C8861;Traes_7AL_82714A1BE;Traes_5AL_C18BC1698;Traes_5DS_27BF60D68;Traes_5BL_28CCE5325;Traes_2AL_7EABAC855;Traes_5AL_B72E1DD70;Traes_4DS_10991890D;Traes_4BS_A2C177155;Traes_3AS_0B3BDA7B1;Traes_3B_9F8FC0432;Traes_4DL_769E43BEC;Traes_7DL_D222F9E90;Traes_7BL_95C7C23DD;Tr…	7.92e-14
DEG9	GO:0042793	transcription from plastid promoter	126	26	Traes_7BL_44D3E9E5B;Traes_5AL_DC4F6F9EE;Traes_7DS_85EA05C41;Traes_1BL_A127DF6A9;Traes_5BL_4206AF5AA;Traes_3AL_0811635CA;Traes_5DL_522725660;Traes_4DS_478BB4898;Traes_4BS_06A528D27;Traes_4DS_B0F03CF9E;Traes_3B_27DFAD841;Traes_4DS_DE6A13659;Traes_3DL_6C3B44E32;Traes_6DS_D6EEC8931;Traes_2AL_E5A33D194;Traes_5AL_220976C88;Traes_4AL_47DDDE0C1;Traes_5BL_535609A20;Traes_1DL_701F070B7;Traes_5AL_C18BC1698;…	1.17e-13
DEG9	GO:0032259	methylation	880	74	Traes_2AS_B1248A84D;Traes_2DS_B065F9783;Traes_2BL_71C854458;Traes_6DL_36529FEF2;Traes_4DS_478BB4898;Traes_1AL_A567A1EB5;Traes_6BL_2A0F83680;Traes_7AL_622057926;Traes_1AL_1E4739F82;Traes_7AS_BC13D3F8B;Traes_2BS_B81B9AF3B;Traes_4DL_FA71AB0B3;Traes_7DS_607133B2F;Traes_5DL_A3829280B;Traes_7BS_280D6C23E;Traes_1DL_79215E25A;Traes_2AS_60714BBEA;Traes_4BL_FF2CBEF72;Traes_7DL_494A7D0A8;Traes_1BL_6FD27DB24…	1.28e-12
DEG9	GO:0006655	phosphatidylglycerol biosynthetic process	98	22	Traes_5DL_F586C8ABD;Traes_5AL_DC4F6F9EE;Traes_1BL_179080C48;Traes_5AL_635635937;Traes_7DL_4402C8861;Traes_1AL_17F456C3A;Traes_5AL_B72E1DD70;Traes_1BL_EE2D0204A;Traes_1DL_6BE4FDBA0;Traes_1AL_FE1097B22;Traes_1DL_A69BED30D;Traes_2AL_DE6776093;Traes_3B_8D5AB8583;Traes_4DS_C7A830CDF;Traes_4DL_769E43BEC;Traes_7DL_B95363AD1;Traes_2AS_2980E0300;Traes_4AL_17C4B47B3;Traes_5DL_A3084808F;Traes_1DL_913BDF4D5;…	1.46e-12
DEG9	GO:0006399	tRNA metabolic process	82	20	Traes_5BL_4206AF5AA;Traes_5AL_220976C88;Traes_3B_B785C85F5;Traes_3DL_46BE10BC8;Traes_5BL_535609A20;Traes_4AL_47DDDE0C1;Traes_1DL_701F070B7;Traes_7DL_6D7A04832;Traes_7BL_FD98DF9E5;Traes_5AL_C18BC1698;Traes_5DL_522725660;Traes_4DS_478BB4898;Traes_5AL_B72E1DD70;Traes_4BS_06A528D27;Traes_7AL_D7CCFE55C;Traes_3B_27DFAD841;Traes_4DL_769E43BEC;Traes_4DS_DE6A13659;Traes_3AS_D097872BE;Traes_3B_7D50A0CAE	2.88e-12
DEG9	GO:0045893	positive regulation of transcription, DNA-templated	360	41	Traes_7BL_44D3E9E5B;Traes_5AL_DC4F6F9EE;Traes_7DS_85EA05C41;Traes_5BL_4206AF5AA;Traes_3B_4F07D0F7E;Traes_1BL_A127DF6A9;Traes_3AL_0811635CA;Traes_6BL_D4C88549F;Traes_7DL_6D7A04832;Traes_3DL_5713ACA90;Traes_3DS_FE0278B01;Traes_7BL_FD98DF9E5;Traes_5DL_522725660;Traes_1BS_5ACFA11B3;Traes_4DS_478BB4898;Traes_3AL_D96EE6793;Traes_4BS_06A528D27;Traes_4DS_B0F03CF9E;Traes_7AL_D7CCFE55C;Traes_3B_27DFAD841;T…	1.67e-11
DEG9	GO:0006164	purine nucleotide biosynthetic process	55	16	Traes_4AL_2416286BE;Traes_4DL_5B7C0F2FC;Traes_5BL_2F8D8EC8D;Traes_3AL_288632FF6;Traes_1AL_1DC9BD199;Traes_6BL_0A6B5575F;Traes_6AS_E6DEE586C;Traes_1DL_B714F8325;Traes_5DL_AD12E6BC4;Traes_5DL_71AE9D3EB;Traes_1DL_3B1A895B8;Traes_5AL_12241E50E;Traes_6BS_D6A827CDC;Traes_1BL_FE986890F;Traes_5DL_4F154BA28;Traes_4DS_557846977	2.33e-11
DEG9	GO:0019344	cysteine biosynthetic process	184	28	Traes_3AL_50A1008AB;Traes_7DL_0B4336C25;Traes_2BL_342BDEA35;Traes_4AS_1798FE6D6;Traes_6DL_5C536D720;Traes_3DS_FE0278B01;Traes_5DL_BF47BE671;TRINITY_DN116448_c0_g1_i1;Traes_2BL_7E386E5FA;Traes_3B_12EC08778;Traes_3DL_15DCE1ED9;Traes_2AL_14B62F6C1;Traes_3B_E4AB42286;Traes_5BL_0DD223469;Traes_7BS_280D6C23E;Traes_5AL_EC4DA5C79;Traes_2BL_B614F03D1;Traes_4AS_3D64BC0EF;Traes_2AS_D26D32A7C;Traes_3B_2F5D73…	3.23e-11
DEG9	GO:0009902	chloroplast relocation	167	26	Traes_7BL_44D3E9E5B;Traes_5AL_DC4F6F9EE;Traes_5AS_91BEB6A34;Traes_7DS_85EA05C41;Traes_1BL_A127DF6A9;Traes_5BL_4206AF5AA;Traes_5DL_522725660;Traes_4DS_B0F03CF9E;Traes_1BL_EE2D0204A;Traes_5BS_2A3494CEF;Traes_6DS_D6EEC8931;Traes_2AL_E5A33D194;Traes_4AL_A0565AC4C;Traes_5AL_220976C88;Traes_5BL_B1F704307;Traes_5BL_535609A20;Traes_1DL_701F070B7;Traes_1AL_17F456C3A;Traes_5AL_C18BC1698;Traes_1DL_B01015C9F…	9.59e-11
DEG9	GO:0042128	nitrate assimilation	27	11	Traes_1DS_7FBCA3405;Traes_6AS_AB7CDF374;Traes_7DS_EB59DEA77;TRINITY_DN123797_c2_g2_i2;TRINITY_DN114148_c1_g2_i2;Traes_6DL_5C536D720;TRINITY_DN118862_c2_g2_i1;Traes_7BS_EB885CA17;Traes_6DS_69570DBE2;Traes_1BS_4A4C11587;TRINITY_DN109450_c1_g1_i1	5.04e-10
DEG9	GO:0006535	cysteine biosynthetic process from serine	41	13	Traes_3AL_50A1008AB;Traes_5AL_7F5CF3156;Traes_3DL_15DCE1ED9;Traes_4AS_1798FE6D6;Traes_4BL_58C01D20F;Traes_3B_E4AB42286;Traes_5AL_9BB8F318F;Traes_4DL_9C0E4E89C;Traes_4DL_EECA52AE8;Traes_4AL_995660EBE;Traes_7AS_BD89877A1;Traes_3DS_D545AC104;TRINITY_DN116448_c0_g1_i1	5.24e-10
DEG9	GO:0015979	photosynthesis	1086	77	Traes_5BL_4B280E015;TRINITY_DN100107_c0_g1_i1;Traes_3AL_50A1008AB;Traes_2AL_D6A978561;Traes_1BL_A127DF6A9;Traes_2BS_0AF61748C;Traes_5AL_3BA70504C;TRINITY_DN90142_c0_g1_i1;Traes_2AL_264BF03F4;Traes_2AL_0A039E562;Traes_4AL_8F0290B9D;Traes_2DS_3CC5F156F;Traes_5BS_6D6F7ED77;TRINITY_DN107467_c1_g1_i1;Traes_3B_E4AB42286;Traes_5AS_A3B8EF1A2;Traes_1AL_C42DE440F;Traes_6BL_B51240ACF;Traes_2DS_C2CFC5948;TRI…	1.41e-09
DEG9	GO:0042372	phylloquinone biosynthetic process	13	8	Traes_7DL_E6D396B42;Traes_7DS_9FEB16F96;Traes_4BL_FF6954EC1;Traes_4DL_80F9D8740;Traes_3B_9E30100F9;Traes_2AL_DA43D5542;Traes_7AL_772A49098;Traes_7BL_0CD3BD38C	1.85e-09
DEG9	GO:0005975	carbohydrate metabolic process	1912	115	Traes_2DS_02F9CE709;Traes_5BL_8A99D83A5;Traes_4BS_F33D018DA;Traes_5BL_1F4D63F12;Traes_5BL_8512C24F7;Traes_4AL_FCF129CB0;Traes_3AL_7C470C438;Traes_1BL_01F7D02E2;Traes_5DL_5985E374F;Traes_7AS_36291AEDD;Traes_3B_5B523DBB3;Traes_2AS_CAA2FBF93;Traes_6BS_B1A0961F2;Traes_2BL_7F9F8D481;Traes_5BL_09A0046E2;TRINITY_DN124707_c3_g4_i1;Traes_4DS_9ABB51FE4;Traes_1BS_F5E892762;Traes_4DL_4E3C922FB;Traes_1AL_2EC9…	2.81e-09
DEG9	GO:0034660	ncRNA metabolic process	142	22	Traes_5AS_91BEB6A34;Traes_5AL_DC4F6F9EE;Traes_2AL_E5A33D194;Traes_5BL_4206AF5AA;Traes_1BL_A127DF6A9;Traes_4AL_A0565AC4C;Traes_5AL_220976C88;Traes_5BL_B1F704307;Traes_5BL_535609A20;Traes_1DL_701F070B7;Traes_1AL_17F456C3A;Traes_5AL_C18BC1698;Traes_5DL_522725660;Traes_1BL_EE2D0204A;Traes_4DS_B0F03CF9E;Traes_1DL_B01015C9F;Traes_4DS_C7A830CDF;Traes_4AL_17C4B47B3;Traes_5DS_1BE0927E1;Traes_1DL_913BDF4D5…	2.84e-09
DEG9	GO:0009089	lysine biosynthetic process via diaminopimelate	48	13	TRINITY_DN53672_c0_g1_i1;Traes_5AS_0E5AB93FB;TRINITY_DN117554_c0_g1_i1;Traes_6BS_B672A7EA8;Traes_5DS_E5971A8AB;Traes_4AS_D605C5422;Traes_1BS_932D73E93;Traes_4BL_33B99AAA6;Traes_4BL_9373B8CC8;Traes_2BL_01E634BC4;Traes_4AS_9A0DF3368;Traes_4AS_8443A2627;Traes_5BS_8D619EADB	4.6e-09
DEG9	GO:0009220	pyrimidine ribonucleotide biosynthetic process	129	20	Traes_1DL_8C6F45134;Traes_2AL_EB6C765B6;Traes_2BL_B44C2F00B;Traes_2BL_42012BF26;Traes_4AS_E54C88DDB;Traes_4DL_38D0D149A;Traes_2BL_C73DAE353;Traes_2AL_305F6E359;Traes_6AS_E6DEE586C;Traes_2AS_33FC65871;Traes_5BS_6D6F7ED77;Traes_5AL_12241E50E;Traes_2DL_1B2F5B7B9;Traes_5AS_A3B8EF1A2;Traes_4BL_CF4451CAA;Traes_1AL_B77576B84;Traes_2BS_B81B9AF3B;Traes_7BL_0F82BA850;Traes_5DL_4F154BA28;Traes_1DL_7EC0CAEE5	1.45e-08
DEG9	GO:0035304	regulation of protein dephosphorylation	119	19	Traes_7BL_44D3E9E5B;Traes_2AS_D26D32A7C;Traes_7DS_85EA05C41;Traes_5BL_4206AF5AA;Traes_1BL_A127DF6A9;Traes_2BS_F10DFB01C;Traes_5AL_220976C88;Traes_5BL_535609A20;Traes_3B_43D1FBE9D;Traes_5AL_C18BC1698;Traes_5DL_522725660;Traes_2BL_7E386E5FA;Traes_1DL_B01015C9F;Traes_2AL_628B34055;Traes_4AS_93E2E2D19;Traes_2AS_2980E0300;Traes_2BL_96F12BAE2;Traes_7AS_23AB290BB;Traes_6DS_D6EEC8931	2.02e-08
DEG9	GO:0045454	cell redox homeostasis	342	34	Traes_5DS_CCCDA48421;Traes_5BS_9584239E51;Traes_4AL_61A99532C;Traes_3B_A748952F3;Traes_5DS_286CDF1FE1;Traes_5DS_3186C8F7D;Traes_5AS_6F72B9C96;Traes_5AS_ABB2B2684;Traes_5BS_B3834F8C0;Traes_4DS_DE6A13659;Traes_3B_4BBF52526;Traes_5DS_2177C8BF4;Traes_4DS_4D761086B;Traes_2BS_FBE40AC05;Traes_5BS_B27249405;Traes_2AS_F5A655E78;Traes_2AL_B8E2C4B5F;Traes_1DL_AF3FB8142;Traes_7DS_1E77A4A3C;Traes_5DS_C7223E64…	2.74e-08
DEG9	GO:0016226	iron-sulfur cluster assembly	174	23	Traes_1BL_179080C48;Traes_5BL_4206AF5AA;Traes_1BL_A127DF6A9;Traes_5AL_220976C88;Traes_3B_B785C85F5;Traes_4AS_2035C95B5;Traes_7DL_6D7A04832;Traes_3DS_FE0278B01;Traes_7BL_FD98DF9E5;Traes_2BS_225093E70;Traes_5DL_522725660;Traes_4DS_478BB4898;Traes_5AL_B72E1DD70;Traes_4BS_06A528D27;Traes_3DL_A82AE80FE;Traes_7AL_D7CCFE55C;Traes_3B_27DFAD841;Traes_1AL_FE1097B22;Traes_1DL_B01015C9F;Traes_1DL_A69BED30D;T…	2.78e-08
DEG9	GO:0019252	starch biosynthetic process	234	27	Traes_5AS_78CA97493;Traes_5DL_F586C8ABD;Traes_4BS_E79CB87B7;Traes_5BL_1F4D63F12;Traes_1BL_5C7C06485;Traes_7DL_D222F9E90;Traes_1DL_B414F6C42;Traes_5DL_A3084808F;Traes_5DL_37162D107;Traes_5BL_0684B3A02;Traes_7AL_628860F14;Traes_5AL_635635937;Traes_2AL_B8E2C4B5F;Traes_2AL_30A6C41B0;Traes_2BL_1579D2408;Traes_2DL_D07859F0B;TRINITY_DN119593_c0_g1_i2;Traes_2AL_7EABAC855;Traes_1AL_2B1000189;Traes_5AL_636…	3.41e-08
DEG9	GO:0015977	carbon fixation	126	19	Traes_2BS_0AF61748C;TRINITY_DN116526_c0_g1_i2;Traes_7AL_74239EBEC;Traes_7DL_1211AEDF2;Traes_2DS_F6B4C05C5;Traes_3B_462F915B7;Traes_2BS_ADC2F0EB8;Traes_2DS_3CC5F156F;Traes_2BS_640D008BF;Traes_7BL_A85EC2311;Traes_4DL_5153CCCAC;Traes_7DL_FE457F7CD;Traes_7BL_47E644C54;Traes_2AS_3953901E4;Traes_2AS_7425ED39F;TRINITY_DN121981_c6_g2_i3;Traes_2AS_C849DE54E;Traes_2BS_23E094F33;Traes_3AS_9C7721939	5.21e-08
DEG9	GO:0006779	porphyrin-containing compound biosynthetic process	59	13	Traes_7AL_3C614133C;Traes_5BS_5C3BA5328;Traes_1BS_ABD495014;Traes_4DL_869294621;Traes_1AS_22266C808;TRINITY_DN120117_c0_g1_i1;Traes_5AS_3354E01BA;Traes_4DL_1AD9F38B0;Traes_3B_21DEF07D2;Traes_1BS_2C909A6C2;Traes_6BS_9C2C7E4BE;Traes_3AL_3619D5B88;Traes_1AS_AEED1F1D7	6.83e-08
DEG9	GO:0015995	chlorophyll biosynthetic process	174	22	Traes_7BL_44D3E9E5B;Traes_1BL_179080C48;Traes_2AL_E5A33D194;Traes_7DS_85EA05C41;Traes_5BS_5C3BA5328;Traes_3B_2F5D73D6F;Traes_6DS_9A9EDCD1F;TRINITY_DN111965_c0_g1_i1;Traes_3DS_FE0278B01;Traes_2BS_225093E70;TRINITY_DN189344_c0_g1_i1;Traes_2AL_7EABAC855;Traes_3B_A995D639F;Traes_1DL_6BE4FDBA0;Traes_1BS_E0A52650C;Traes_6DL_D396E3AE9;Traes_2AS_2980E0300;Traes_5AS_3354E01BA;Traes_7AS_23AB290BB;Traes_6BS…	1.23e-07
DEG9	GO:0005983	starch catabolic process	27	9	Traes_5AL_636F300F6;Traes_1AL_2B1000189;Traes_1DL_B414F6C42;Traes_5BL_1F4D63F12;Traes_3DL_0F9BF7CDD;Traes_5DL_37162D107;Traes_3B_DF4AEE328;Traes_2AS_3C5CB1C2C;Traes_1BL_49D3CF9D2	1.52e-07
DEG9	GO:0009965	leaf morphogenesis	151	20	Traes_5DL_F586C8ABD;Traes_4AL_A0565AC4C;Traes_5AL_635635937;Traes_5BL_4206AF5AA;Traes_5AL_220976C88;Traes_5BL_B1F704307;Traes_5BL_535609A20;Traes_3DL_F8B4666DA;Traes_3DS_FE0278B01;Traes_5AL_C18BC1698;Traes_5DL_522725660;Traes_2DS_101D8A18B;Traes_5AL_D8DC40ABF;Traes_7DL_809C60465;Traes_1BS_5ACFA11B3;Traes_6DL_D396E3AE9;Traes_6BS_9C2C7E4BE;Traes_5DL_D9C09E026;Traes_2BS_253C414D1;Traes_5BL_0684B3A02	2.11e-07
DEG9	GO:0000023	maltose metabolic process	180	22	Traes_5DL_F586C8ABD;Traes_5AS_78CA97493;Traes_5AL_635635937;Traes_2AL_B8E2C4B5F;Traes_2AL_30A6C41B0;Traes_2BL_1579D2408;Traes_4BS_E79CB87B7;Traes_5BL_1F4D63F12;Traes_2DL_D07859F0B;Traes_5AL_636F300F6;Traes_1AL_2B1000189;Traes_1BL_5C7C06485;Traes_2BL_097A7B03D;Traes_4DS_C7A830CDF;Traes_7DL_B95363AD1;Traes_4AL_17C4B47B3;Traes_1DL_B414F6C42;Traes_7AL_F70DA9639;Traes_5DL_A3084808F;Traes_5DL_37162D107…	2.24e-07
DEG9	GO:0010207	photosystem II assembly	225	25	Traes_7BL_44D3E9E5B;Traes_7DS_85EA05C41;Traes_1BL_A127DF6A9;Traes_5BL_4206AF5AA;Traes_2AL_58CDEB090;Traes_3B_43D1FBE9D;Traes_4AL_8F0290B9D;Traes_5DL_522725660;Traes_1BL_79DD08BE8;Traes_4AS_93E2E2D19;Traes_6DS_D6EEC8931;Traes_4AS_3D64BC0EF;Traes_4BL_8FFDB76FB;Traes_3B_2F5D73D6F;Traes_5AL_220976C88;Traes_5BL_535609A20;Traes_5AL_C18BC1698;Traes_7DS_05CD633ED;Traes_3AS_CB3609946;Traes_1DL_B01015C9F;T…	2.24e-07
DEG9	GO:0000373	Group II intron splicing	22	8	Traes_2DL_315F97F59;Traes_2AL_D6A978561;Traes_7BL_5C04F329C;Traes_7DL_25BC06568;Traes_2BL_64BD73A7C;Traes_7AL_FD893322A;Traes_2DL_C1B77E33C;Traes_2BL_8CCB9C88D	3.5e-07
DEG9	GO:0006223	uracil salvage	4	4	Traes_1AL_0FB80B128;Traes_1DL_8298FB2DF;Traes_1BL_5862DEEC1;TRINITY_DN99587_c0_g1_i1	1.3e-06
DEG9	GO:0006541	glutamine metabolic process	43	10	Traes_1DL_06F7DAE16;Traes_5AL_12241E50E;Traes_4AS_E54C88DDB;Traes_4DL_38D0D149A;Traes_4BL_CF4451CAA;Traes_6AS_E6DEE586C;Traes_5AS_51DBC1F49;Traes_1AL_341E2A7A8;Traes_5DL_4F154BA28;Traes_3DL_2BC4E4FEB	1.31e-06
DEG9	GO:0030154	cell differentiation	166	19	Traes_5DL_F586C8ABD;Traes_4AL_A0565AC4C;Traes_5AL_635635937;Traes_5BL_4206AF5AA;Traes_5AL_220976C88;Traes_5BL_B1F704307;Traes_5BL_535609A20;Traes_3DL_F8B4666DA;Traes_3DS_FE0278B01;Traes_5AL_C18BC1698;Traes_5DL_522725660;Traes_7DL_809C60465;Traes_1BS_5ACFA11B3;Traes_3B_1B1E1E2B1;Traes_6DL_D396E3AE9;TRINITY_DN123098_c2_g1_i2;Traes_6BS_9C2C7E4BE;Traes_5DL_D9C09E026;Traes_5BL_0684B3A02	3.91e-06
DEG9	GO:1900865	chloroplast RNA modification	5	4	Traes_7AL_D7CCFE55C;Traes_7DL_6D7A04832;Traes_7BL_FD98DF9E5;Traes_2AL_09781134C	6.31e-06
DEG9	GO:0006857	oligopeptide transport	53	10	Traes_2DS_CA9E8EEC2;Traes_1DS_7FBCA3405;Traes_1AL_E63F823D7;Traes_5BL_53FCAF30F;Traes_1BL_8DB775116;TRINITY_DN118862_c2_g2_i1;Traes_5BL_06D4312EE;Traes_3B_5B7F3E9B4;Traes_1BS_4A4C11587;Traes_4DS_AD3240413	9.8e-06
DEG9	GO:0070838	divalent metal ion transport	65	11	Traes_5BL_14E3F5CAC;Traes_1DS_7FBCA3405;Traes_7DS_07E6F5FD6;Traes_2AL_14B62F6C1;Traes_2AL_628B34055;Traes_5DL_1489B9AA3;Traes_5BL_E0E94A9A9;Traes_2BL_96F12BAE2;Traes_1BS_4A4C11587;Traes_1BS_5ACFA11B3;Traes_2BL_B614F03D1	1.06e-05
DEG9	GO:0006414	translational elongation	104	14	Traes_5AS_91BEB6A34;Traes_4AS_84CE89EBD;Traes_4DL_258AD9567;Traes_5AL_55D79BE1C;Traes_6DL_1B9FBE0921;Traes_5BL_C41169E6A;Traes_1AL_70F3FF07D;Traes_2DS_9F9643C0F;Traes_4DL_93D4DED90;Traes_5DS_1BE0927E1;Traes_5DL_D38E31F121;Traes_5AL_6A3F590BC;Traes_5AS_4AFB17717;Traes_5BS_2A3494CEF	1.12e-05
DEG9	GO:0006636	unsaturated fatty acid biosynthetic process	67	11	Traes_7BL_44D3E9E5B;Traes_1DL_6BE4FDBA0;Traes_1BL_179080C48;Traes_7DS_85EA05C41;Traes_3B_2F5D73D6F;Traes_6DL_D396E3AE9;Traes_6DS_9A9EDCD1F;Traes_2AS_2980E0300;Traes_3DS_FE0278B01;Traes_7AS_23AB290BB;Traes_1AL_0BEA9D7FE	1.44e-05
DEG9	GO:0030003	cellular cation homeostasis	68	11	Traes_5BL_14E3F5CAC;Traes_1DS_7FBCA3405;Traes_7DS_07E6F5FD6;Traes_2AL_14B62F6C1;Traes_2AL_628B34055;Traes_5DL_1489B9AA3;Traes_5BL_E0E94A9A9;Traes_2BL_96F12BAE2;Traes_1BS_4A4C11587;Traes_1BS_5ACFA11B3;Traes_2BL_B614F03D1	1.66e-05
DEG9	GO:0045036	protein targeting to chloroplast	68	11	Traes_3AL_E1F2719C7;Traes_7AL_D7CCFE55C;Traes_5BL_535609A20;Traes_4AL_47DDDE0C1;Traes_7DL_6D7A04832;Traes_4DS_DE6A13659;Traes_7BL_FD98DF9E5;Traes_5AL_C18BC1698;Traes_3DL_ED4F942B4;Traes_3B_7D50A0CAE;Traes_4AL_BE1AD302B	1.66e-05
DEG9	GO:0009069	serine family amino acid metabolic process	11	5	Traes_5BL_4206AF5AA;Traes_2DL_7A2B79BC6;Traes_5AL_220976C88;Traes_5DL_522725660;Traes_2BL_A50C37710	1.7e-05
DEG9	GO:0071482	cellular response to light stimulus	6	4	Traes_3AS_CB3609946;Traes_4AL_A0565AC4C;Traes_5BL_B1F704307;Traes_3B_4B256D23C	1.84e-05
DEG9	GO:0043085	positive regulation of catalytic activity	155	17	Traes_5DL_F586C8ABD;Traes_5AL_635635937;Traes_2AL_B8E2C4B5F;Traes_3B_43D1FBE9D;Traes_2BL_1579D2408;Traes_4BS_E79CB87B7;Traes_5BL_1F4D63F12;Traes_2DL_D07859F0B;Traes_1BS_5ACFA11B3;Traes_1AL_2B1000189;Traes_5AL_636F300F6;Traes_1BL_5C7C06485;Traes_1DL_B414F6C42;Traes_5DL_A3084808F;Traes_5DL_37162D107;Traes_5BL_0684B3A02;Traes_1BL_49D3CF9D2	2.17e-05
DEG9	GO:0048481	plant ovule development	141	16	Traes_1BL_179080C48;Traes_5BL_4206AF5AA;Traes_1BL_A127DF6A9;Traes_5AL_220976C88;Traes_3B_B785C85F5;Traes_6BL_0A6B5575F;Traes_2BS_225093E70;Traes_5DL_522725660;Traes_3DL_A82AE80FE;Traes_3B_27DFAD841;Traes_1AL_FE1097B22;Traes_1DL_B01015C9F;Traes_1DL_A69BED30D;Traes_4BL_B19528CE1;Traes_4AL_8907101BD;Traes_1AL_0BEA9D7FE	2.45e-05
DEG9	GO:0006418	tRNA aminoacylation for protein translation	240	22	Traes_5BL_4206AF5AA;Traes_5AL_220976C88;Traes_4BL_E7CB51DF3;Traes_3B_B785C85F5;Traes_1AL_ED434CF8B;Traes_5DL_522725660;Traes_3DS_F454193DA;Traes_7AS_C8B1BB7DC;Traes_3DL_A82AE80FE;Traes_1AL_FE1097B22;Traes_2BS_6FC2B14A6;Traes_2DS_82ADEF407;Traes_3B_00DBE800E;Traes_7DL_926D6088C;Traes_1DL_A69BED30D;Traes_2AL_7C5821A85;Traes_1DL_7C23E321A;Traes_7AL_C4A1E88AB;Traes_4BL_B19528CE1;Traes_4BL_E10E27E27;T…	2.58e-05
DEG9	GO:0009451	RNA modification	101	13	Traes_4BL_647B5514C;Traes_5BL_69AC73C49;Traes_1BS_4385A88DE;Traes_1DL_02539EA4D;Traes_2BL_81FAC06A5;Traes_2AL_74A40A486;Traes_1DS_C1A1708F2;Traes_4AS_0188B6C3C;Traes_4DL_2FA0A3721;Traes_5AS_E011C17D5;Traes_1DL_0151EF873;Traes_3DS_3464F9D37;Traes_7AL_0BBC595C9	3.69e-05
DEG9	GO:0009097	isoleucine biosynthetic process	20	6	Traes_1DL_3B1A895B8;Traes_1AL_1DC9BD199;TRINITY_DN117456_c6_g1_i1;Traes_5AL_E146DDEBF;Traes_5BL_19D663FA5;Traes_1BL_FE986890F	3.8e-05
DEG9	GO:0009643	photosynthetic acclimation	3	3	Traes_3AL_50A1008AB;Traes_3DL_15DCE1ED9;Traes_3B_E4AB42286	3.85e-05
DEG9	GO:0090322	regulation of superoxide metabolic process	3	3	Traes_3AL_50A1008AB;Traes_3DL_15DCE1ED9;Traes_3B_E4AB42286	3.85e-05
DEG9	GO:0010478	chlororespiration	3	3	Traes_7BL_76E7AE6CD;Traes_7DL_85A6FC0F2;Traes_7AL_AF0405238	3.85e-05
DEG9	GO:0000478	endonucleolytic cleavage involved in rRNA processing	13	5	Traes_2BL_B44C2F00B;Traes_2AL_EB6C765B6;Traes_2DL_1B2F5B7B9;Traes_7AL_135129885;Traes_2BS_03CDC4306	4.49e-05
DEG9	GO:0009657	plastid organization	105	13	Traes_7BL_44D3E9E5B;Traes_3AS_CB3609946;Traes_7DS_85EA05C41;Traes_3B_2F5D73D6F;Traes_4AL_47DDDE0C1;Traes_3B_43D1FBE9D;Traes_4AS_93E2E2D19;Traes_4DS_DE6A13659;Traes_3B_4B256D23C;Traes_2BL_96F12BAE2;Traes_7DS_05CD633ED;Traes_7BL_F7E745685;Traes_7AS_23AB290BB	5.58e-05
DEG9	GO:0006221	pyrimidine nucleotide biosynthetic process	65	10	Traes_3DL_D1AEB8E04;Traes_1DL_06F7DAE16;Traes_5AL_12241E50E;Traes_3AL_25117A34B;Traes_3B_A8A6BE647;Traes_3B_0B45CE6A2;Traes_5AS_51DBC1F49;Traes_1AL_341E2A7A8;Traes_5DL_4F154BA28;Traes_3DL_2BC4E4FEB	6.23e-05
DEG9	GO:0006450	regulation of translational fidelity	42	8	Traes_3B_00DBE800E;Traes_2DS_82ADEF407;Traes_2BS_6FC2B14A6;Traes_7DL_926D6088C;Traes_3B_B785C85F5;Traes_6BL_CD3A4B6E4;Traes_7AL_C4A1E88AB;Traes_3DS_F454193DA	7.08e-05
DEG9	GO:0009099	valine biosynthetic process	8	4	Traes_1DL_3B1A895B8;Traes_1AL_1DC9BD199;TRINITY_DN117456_c6_g1_i1;Traes_1BL_FE986890F	8.15e-05
DEG9	GO:0009768	photosynthesis, light harvesting in photosystem I	8	4	Traes_7DS_C5FBE10EB;Traes_2BL_96F12BAE2;Traes_7AS_DC51A1D61;Traes_7BS_B0481B1EE	8.15e-05
DEG9	GO:0009853	photorespiration	207	19	Traes_2BS_0AF61748C;Traes_2DS_F6B4C05C5;Traes_2AL_B8E2C4B5F;Traes_2BL_FB766A312;Traes_2BL_1579D2408;Traes_2DS_3CC5F156F;Traes_2DL_D07859F0B;Traes_2BS_ADC2F0EB8;Traes_5AL_E4C37F0BC;Traes_2BS_640D008BF;Traes_5BL_E8D36EEA8;TRINITY_DN114896_c0_g1_i2;Traes_4DL_5153CCCAC;Traes_2AS_3953901E4;Traes_2AS_7425ED39F;TRINITY_DN116766_c1_g1_i3;TRINITY_DN121981_c6_g2_i3;Traes_2AS_C849DE54E;Traes_2BS_23E094F33	8.74e-05
DEG9	GO:0046373	L-arabinose metabolic process	15	5	Traes_4DL_F21E612FF;Traes_4BS_1D859B3D3;Traes_5BL_54B0E7503;TRINITY_DN111777_c0_g1_i1;Traes_4DS_9179FF158	9.89e-05
DEG9	GO:0006426	glycyl-tRNA aminoacylation	15	5	Traes_2AL_7C5821A85;Traes_7DS_0413B2DA0;Traes_2BL_BFCA332B8;Traes_7AS_C8B1BB7DC;Traes_7AS_23D2CB8A0	9.89e-05
DEG9	GO:0006783	heme biosynthetic process	44	8	Traes_4DS_B0F03CF9E;Traes_5BS_5C3BA5328;Traes_6BS_74C1AD5AE;Traes_5BL_907D7067C;Traes_1AS_22266C808;Traes_5AS_3354E01BA;Traes_1BS_2C909A6C2;Traes_3B_A40DAD910	0.0001
DEG9	GO:0045901	positive regulation of translational elongation	16	5	Traes_5DS_52F4A7A4E;Traes_2DS_9F9643C0F;Traes_5AS_2C7433827;Traes_2AS_3B892F6D0;Traes_2BS_A200BF530	0.00014
DEG9	GO:0045905	positive regulation of translational termination	16	5	Traes_5DS_52F4A7A4E;Traes_2DS_9F9643C0F;Traes_5AS_2C7433827;Traes_2AS_3B892F6D0;Traes_2BS_A200BF530	0.00014
DEG9	GO:0019354	siroheme biosynthetic process	4	3	TRINITY_DN120117_c0_g1_i1;Traes_3B_21DEF07D2;Traes_3AL_3619D5B88	0.00015
DEG9	GO:0006109	regulation of carbohydrate metabolic process	4	3	Traes_2AL_B8E2C4B5F;Traes_2BL_1579D2408;Traes_2DL_D07859F0B	0.00015
DEG9	GO:0048530	fruit morphogenesis	4	3	Traes_5AL_D8DC40ABF;Traes_2DS_101D8A18B;Traes_2BS_253C414D1	0.00015
DEG9	GO:0008150	biological_process	2617	123	Traes_3B_4F07D0F7E;Traes_4BL_14E3CD400;Traes_3DS_A0088FB81;Traes_3AS_C6652998B;Traes_1AL_C536948FC;Traes_2AS_FB3FC3B4B;Traes_7DL_9D357883C;Traes_3B_36999F00B;Traes_5BL_B0B6E39DC;Traes_2BS_03CDC4306;Traes_1BS_5ACFA11B3;Traes_5BL_8C5552261;Traes_6DL_256D92F8A;Traes_7DL_875C956C1;Traes_7DS_3A67D4B2A;Traes_4AS_2E261FFBB;Traes_4BL_5AAB1AD7D;Traes_5AL_BD0119116;Traes_5BL_0DD223469;Traes_5BL_AEFD946B2;T…	0.000171
DEG9	GO:0006189	'de novo' IMP biosynthetic process	26	6	Traes_5DL_71AE9D3EB;Traes_5BL_2F8D8EC8D;Traes_1AL_0962CB678;Traes_1DL_7AC3AE1EB;Traes_7AS_668B1DBD5;Traes_7DS_7E8A31C82	0.00019
DEG9	GO:0016560	protein import into peroxisome matrix, docking	17	5	Traes_3DS_E2FC6391C;Traes_3DS_A121DBF39;Traes_3B_AFA81CB35;TRINITY_DN122311_c2_g1_i2;Traes_3AS_EA87ED745	0.000193
DEG9	GO:0009082	branched-chain amino acid biosynthetic process	27	6	Traes_1DL_3B1A895B8;Traes_1AL_1DC9BD199;TRINITY_DN117456_c6_g1_i1;Traes_5AL_E146DDEBF;Traes_5BL_19D663FA5;Traes_1BL_FE986890F	0.000237
DEG9	GO:0006879	cellular iron ion homeostasis	19	5	TRINITY_DN123107_c4_g2_i2;Traes_5BL_CEA21A155;Traes_5DL_95DBDBAD1;Traes_5AL_D01E0C753;Traes_4BS_FFF12BA9E	0.000342
DEG9	GO:0032544	plastid translation	19	5	Traes_4DS_B0F03CF9E;Traes_7AL_A1ECABC74;Traes_7BL_E67311208;Traes_7BL_C99BF5CA9;Traes_7AL_EA6B88D3F	0.000342
DEG9	GO:0009854	oxidative photosynthetic carbon pathway	11	4	TRINITY_DN114896_c0_g1_i2;Traes_2BL_FB766A312;TRINITY_DN116766_c1_g1_i3;Traes_5AL_E4C37F0BC	0.000354
DEG9	GO:0006650	glycerophospholipid metabolic process	11	4	Traes_1DL_6BE4FDBA0;Traes_4BL_CC8E15D8A;Traes_2AL_DE6776093;Traes_4DL_2A0DE3B5F	0.000354
DEG9	GO:0006821	chloride transport	53	8	Traes_4AS_E37A0792D;Traes_3DL_8B572DD71;Traes_6AS_B71FD9816;Traes_5BL_B8C3AE4A5;Traes_6DS_50AE0D0A6;Traes_3AL_49290BAFC;TRINITY_DN123717_c0_g1_i1;Traes_6DS_7064F0E17	0.000383
DEG9	GO:0009765	photosynthesis, light harvesting	146	14	Traes_7DS_C5FBE10EB;Traes_2DL_E1E8E26E3;Traes_2AS_B86EFFF66;Traes_7AS_DC51A1D61;Traes_7BS_B0481B1EE;Traes_2BL_7E386E5FA;Traes_2AS_8169B126A;Traes_5BL_E0E94A9A9;Traes_2DS_C2CFC5948;Traes_6DS_8D580A93D;Traes_2BS_4AE914BE2;Traes_2DS_F7D244C5A;Traes_2BS_F6A5E8996;Traes_5AL_BDC7126BD	0.000456
DEG9	GO:0006826	iron ion transport	42	7	TRINITY_DN123107_c4_g2_i2;Traes_5BL_CEA21A155;Traes_1AL_0912DED70;Traes_2AS_FB3FC3B4B;Traes_5DL_95DBDBAD1;Traes_5AL_D01E0C753;Traes_4BS_FFF12BA9E	0.000475
DEG9	GO:0006452	translational frameshifting	12	4	Traes_5DS_52F4A7A4E;Traes_5AS_2C7433827;Traes_2AS_3B892F6D0;Traes_2BS_A200BF530	0.000517
DEG9	GO:0006086	acetyl-CoA biosynthetic process from pyruvate	12	4	Traes_2BS_D7F40DF36;Traes_7DS_CFC7B03D6;Traes_2AS_F485758C1;Traes_2DS_1966D084E	0.000517
DEG9	GO:0010155	regulation of proton transport	99	11	Traes_3AS_CB3609946;Traes_7DS_C5FBE10EB;Traes_2BL_342BDEA35;Traes_5BL_E0E94A9A9;Traes_3DL_01979C750;Traes_7DL_067B618A0;Traes_7BL_8B85E9E6F;Traes_3B_4B256D23C;Traes_7AS_DC51A1D61;Traes_5DL_0B769D390;Traes_7BS_B0481B1EE	0.000527
DEG9	GO:0008654	phospholipid biosynthetic process	57	8	Traes_1DL_6BE4FDBA0;Traes_1BL_179080C48;Traes_5BL_B760E76FE;Traes_4BL_CC8E15D8A;Traes_3B_8D5AB8583;Traes_2AL_DE6776093;Traes_4DL_2A0DE3B5F;Traes_1AL_0BEA9D7FE	0.000633
DEG9	GO:0009553	embryo sac development	72	9	Traes_1DL_8C6F45134;Traes_7DL_FCD7F6E8A;Traes_2BL_42012BF26;Traes_4AL_39EBA159D;Traes_1AL_B77576B84;Traes_1AL_A9657329E;Traes_4BS_8D508569E;Traes_6BS_ACB64B4C3;Traes_7AL_00B01AD13	0.000705
DEG9	GO:0048449	floral organ formation	72	9	Traes_5DL_A58C303FF;Traes_4DL_E34DF9205;Traes_6BL_2A0F83680;Traes_3B_CFB9D7EE1;Traes_5AL_BD0119116;Traes_3DL_C9E6ECB62;Traes_2DS_0E850F4E2;Traes_2BS_FAF983C34;Traes_1DL_7EC0CAEE5	0.000705
DEG9	GO:0009085	lysine biosynthetic process	6	3	TRINITY_DN53672_c0_g1_i1;TRINITY_DN117554_c0_g1_i1;Traes_5DS_E5971A8AB	0.000713
DEG9	GO:0019358	nicotinate nucleotide salvage	6	3	Traes_5DL_5AE651847;Traes_2DL_335763656;Traes_2AL_B485B20D5	0.000713
DEG9	GO:0000463	maturation of LSU-rRNA from tricistronic rRNA transcript (SSU-rRNA, 5.8S rRNA, LSU-rRNA)	6	3	Traes_4BS_467F3D8E0;Traes_2BS_03CDC4306;Traes_4DS_1B3554F1F	0.000713
DEG9	GO:0000466	maturation of 5.8S rRNA from tricistronic rRNA transcript (SSU-rRNA, 5.8S rRNA, LSU-rRNA)	6	3	Traes_4BS_467F3D8E0;Traes_2BS_03CDC4306;Traes_4DS_1B3554F1F	0.000713
DEG9	GO:0031538	negative regulation of anthocyanin metabolic process	6	3	Traes_4DL_79894F67E;Traes_2DS_101D8A18B;Traes_2BS_253C414D1	0.000713
DEG9	GO:0009156	ribonucleoside monophosphate biosynthetic process	6	3	Traes_7BL_CACA35B4C;Traes_7DL_0746D3B5E;Traes_7AL_54790F481	0.000713
DEG9	GO:0007623	circadian rhythm	45	7	Traes_4DS_9C6CD24ED;Traes_3DL_0F9BF7CDD;Traes_1DS_570DD8F4C;Traes_1AS_98FDB65CC;Traes_5DL_0B769D390;Traes_3B_DF4AEE328;Traes_7AS_08AEBE00A	0.000731
DEG9	GO:0006434	seryl-tRNA aminoacylation	14	4	Traes_5BL_4206AF5AA;Traes_5AL_220976C88;Traes_4BL_E10E27E27;Traes_5DL_522725660	0.00099
DEG9	GO:0051258	protein polymerization	61	8	Traes_1AL_7C15494B7;Traes_2BL_9F4897513;Traes_5BL_EBD050E21;Traes_1AL_EF032381B;Traes_4DS_3A7960FAC;Traes_2AL_C005A0CFE;Traes_1DL_51B44016A;Traes_4AL_C362DF8E1	0.00100225
DEG9	GO:0005982	starch metabolic process	35	6	Traes_1BS_E0A52650C;Traes_7DL_0B4336C25;Traes_4DS_C7A830CDF;Traes_4AL_17C4B47B3;Traes_3DL_0F9BF7CDD;Traes_3B_DF4AEE328	0.00103145
DEG9	GO:2000024	regulation of leaf development	7	3	Traes_4DL_79894F67E;Traes_2DS_101D8A18B;Traes_2BS_253C414D1	0.00121577
DEG9	GO:0010024	phytochromobilin biosynthetic process	7	3	Traes_4DS_6C776B1FC;Traes_4AL_ED1214ED1;Traes_4BS_D48136388	0.00121577
DEG9	GO:0009560	embryo sac egg cell differentiation	144	13	Traes_6BL_D4C88549F;Traes_2BL_A08E952291;Traes_4AL_6AC76F7EE;Traes_6BS_C0541C405;Traes_2DS_101D8A18B;Traes_2BL_A3C90B54E;Traes_7AL_00B01AD13;Traes_7DL_FCD7F6E8A;Traes_4DL_E34DF9205;Traes_5DL_146510FC6;Traes_1AL_A9657329E;Traes_2BS_B81B9AF3B;Traes_2BS_253C414D1	0.00125487
DEG9	GO:0030150	protein import into mitochondrial matrix	15	4	Traes_1DL_C629C26AF;Traes_1AL_D0130DE81;Traes_2AS_3BC93B2F1;Traes_1BL_0F888932D	0.0013137
DEG9	GO:0010196	nonphotochemical quenching	15	4	Traes_2BL_7E386E5FA;Traes_2BL_4FA4233E0;Traes_5BL_B587530F4;Traes_4BL_3C28FA35B	0.0013137
DEG9	GO:0009684	indoleacetic acid biosynthetic process	50	7	Traes_5AL_9BB8F318F;Traes_2AL_B8E2C4B5F;Traes_7BS_0997D563B;Traes_2BL_1579D2408;Traes_3DS_FE0278B01;Traes_6AS_0F0809F96;Traes_2DL_D07859F0B	0.00139082
DEG9	GO:0008033	tRNA processing	166	14	Traes_7BL_92994F217;Traes_3DS_5A7507F94;Traes_1DS_C1A1708F2;Traes_2BL_09A0F0D2D;Traes_3AS_9E631473A;Traes_5AS_E011C17D5;Traes_6BL_2A0F83680;Traes_7AL_622057926;Traes_4DL_FA71AB0B3;Traes_7AS_BF10E1F9C;Traes_3B_77896B28B;Traes_2DS_3D30B1225;Traes_3DS_3464F9D37;Traes_5BL_528868B3A	0.00160097
DEG9	GO:0009585	red, far-red light phototransduction	38	6	Traes_4DS_9C6CD24ED;Traes_2BL_F042727C0;Traes_1DS_570DD8F4C;Traes_5DS_922F3F6EA;Traes_1AS_98FDB65CC;Traes_5DL_0B769D390	0.0016095
DEG9	GO:0006662	glycerol ether metabolic process	97	10	Traes_2BS_FBE40AC05;Traes_2AS_F5A655E78;Traes_2AL_B8E2C4B5F;Traes_1DL_AF3FB8142;Traes_7DS_1E77A4A3C;Traes_4AL_47DDDE0C1;Traes_3B_A748952F3;Traes_2BL_1579D2408;Traes_4DS_DE6A13659;Traes_2DL_D07859F0B	0.00165457
DEG9	GO:0009773	photosynthetic electron transport in photosystem I	97	10	Traes_7BL_44D3E9E5B;Traes_5BL_14E3F5CAC;Traes_2AS_D26D32A7C;Traes_7DS_85EA05C41;Traes_7DS_07E6F5FD6;Traes_2BS_F10DFB01C;Traes_5DL_1489B9AA3;Traes_2DS_D55319741;Traes_7AS_23AB290BB;Traes_4AL_8F0290B9D	0.00165457
DEG9	GO:0005992	trehalose biosynthetic process	66	8	Traes_3DL_8BCDFA100;Traes_5DL_7BF5AD398;Traes_5BL_94F42F9A7;Traes_5BL_8F67396AE;Traes_5AL_EE59BB19D;Traes_5AL_98C605C48;Traes_5DL_6AF673654;TRINITY_DN120534_c0_g1_i1	0.00168542
DEG9	GO:0006567	threonine catabolic process	8	3	Traes_3B_1E5C683B5;Traes_3B_21DEF07D2;Traes_3AL_3619D5B88	0.00189635
DEG9	GO:0006569	tryptophan catabolic process	40	6	Traes_2AL_B8E2C4B5F;Traes_7BS_0997D563B;Traes_2BL_1579D2408;Traes_3DS_FE0278B01;Traes_6AS_0F0809F96;Traes_2DL_D07859F0B	0.00211313
DEG9	GO:0010498	proteasomal protein catabolic process	40	6	Traes_7DL_926D6088C;Traes_4DL_874B7B04D;Traes_7AL_C4A1E88AB;Traes_4AS_745A8385E;Traes_4BL_A2081ED30;Traes_3AS_A9D946CDB	0.00211313
DEG9	GO:0034220	ion transmembrane transport	171	14	Traes_6BS_9189ABC21;Traes_7BL_79F811D03;Traes_3B_17DAAC0C2;Traes_6DS_50AE0D0A6;Traes_3AL_49290BAFC;TRINITY_DN123717_c0_g1_i1;Traes_2BL_C71ACBCED;Traes_3DL_8B572DD71;Traes_5BL_B8C3AE4A5;Traes_6AS_B71FD9816;Traes_6AS_0F6151540;Traes_7DS_8AA003CE9;Traes_6DS_7064F0E17;Traes_1AL_4D668D012	0.00211343
DEG9	GO:0006749	glutathione metabolic process	17	4	Traes_2DL_502A50864;Traes_2AL_4314A430B;Traes_2BL_552B2D5A0;Traes_2AL_68F3EFE25	0.00217027
DEG9	GO:0006563	L-serine metabolic process	17	4	Traes_4AL_24F8F34EE;Traes_4BS_A435E6D76;Traes_2DL_7A2B79BC6;Traes_2BL_A50C37710	0.00217027
DEG9	GO:0006429	leucyl-tRNA aminoacylation	17	4	Traes_3B_00DBE800E;Traes_2DS_82ADEF407;Traes_2BS_6FC2B14A6;Traes_3B_B785C85F5	0.00217027
DEG9	GO:0007010	cytoskeleton organization	85	9	Traes_4AL_82CACD170;Traes_7DL_926D6088C;Traes_4DL_874B7B04D;Traes_4AS_6CE64CB5B;Traes_4BL_1C570A289;Traes_7AL_C4A1E88AB;Traes_4AS_745A8385E;Traes_4BL_A2081ED30;Traes_3AS_A9D946CDB	0.00231021
DEG9	GO:0006284	base-excision repair	55	7	Traes_7DL_7CAF8712F;Traes_3AL_66C8A1BCE;Traes_1BL_263DE6AA9;Traes_4AL_E4470B79C;Traes_1AL_5F65C4004;Traes_3B_D160D6FD1;Traes_7BL_4FC7BECC8	0.00244192
DEG9	GO:0010228	vegetative to reproductive phase transition of meristem	232	17	Traes_1BL_179080C48;Traes_5BL_4206AF5AA;Traes_1BL_A127DF6A9;Traes_3B_4F07D0F7E;Traes_6BL_D4C88549F;Traes_5AL_220976C88;Traes_3B_B785C85F5;Traes_3DL_D4249E52B;Traes_2BS_225093E70;Traes_5DL_522725660;Traes_3AL_D96EE6793;Traes_3DL_A82AE80FE;Traes_3B_27DFAD841;Traes_1AL_FE1097B22;Traes_1DL_B01015C9F;Traes_1DL_A69BED30D;Traes_1AL_0BEA9D7FE	0.00248698
DEG9	GO:0042744	hydrogen peroxide catabolic process	103	10	Traes_7BS_EB50DB903;Traes_5AS_91BEB6A34;Traes_5AL_9BB8F318F;Traes_7DL_44F6042FE;TRINITY_DN205982_c0_g1_i1;Traes_7DS_2076C1B03;Traes_7BS_984D5C4A3;Traes_5DS_1BE0927E1;Traes_5BS_2A3494CEF;Traes_3B_1771D96E4	0.00258959
DEG9	GO:0006782	protoporphyrinogen IX biosynthetic process	29	5	Traes_5BS_5C3BA5328;Traes_1BS_ABD495014;Traes_5AS_3354E01BA;Traes_6BS_9C2C7E4BE;Traes_1AS_AEED1F1D7	0.00264087
DEG9	GO:0008612	peptidyl-lysine modification to peptidyl-hypusine	29	5	Traes_5DS_52F4A7A4E;Traes_2DS_9F9643C0F;Traes_5AS_2C7433827;Traes_2AS_3B892F6D0;Traes_2BS_A200BF530	0.00264087
DEG9	GO:0044210	'de novo' CTP biosynthetic process	18	4	Traes_1DL_06F7DAE16;Traes_5AS_51DBC1F49;Traes_1AL_341E2A7A8;Traes_3DL_2BC4E4FEB	0.00271624
DEG9	GO:0006354	DNA-templated transcription, elongation	72	8	Traes_5DL_F86B69718;Traes_7DL_067B618A0;Traes_7BL_8B85E9E6F;Traes_6DL_C957FA95D;Traes_7BL_FC86B4D6E;Traes_7DL_98FC4C336;Traes_4DL_76D2C74E7;Traes_4AL_9B60B9843	0.00294129
DEG9	GO:0000737	DNA catabolic process, endonucleolytic	30	5	Traes_7DL_7CAF8712F;Traes_4AL_E4470B79C;Traes_2AL_56CEDA072;Traes_2DL_F7368C132;Traes_7BL_4FC7BECC8	0.00308189
DEG9	GO:0044206	UMP salvage	19	4	Traes_1AL_0FB80B128;Traes_1DL_8298FB2DF;Traes_1BL_5862DEEC1;TRINITY_DN99587_c0_g1_i1	0.0033493
DEG9	GO:0016024	CDP-diacylglycerol biosynthetic process	19	4	Traes_1DL_6BE4FDBA0;Traes_1BL_179080C48;Traes_3B_8D5AB8583;Traes_1AL_0BEA9D7FE	0.0033493
DEG9	GO:0000096	sulfur amino acid metabolic process	44	6	Traes_5BL_4206AF5AA;Traes_5AL_220976C88;Traes_6DS_9A9EDCD1F;Traes_2AS_2980E0300;Traes_3DS_FE0278B01;Traes_5DL_522725660	0.00346614
DEG9	GO:0044249	cellular biosynthetic process	10	3	Traes_7BL_CACA35B4C;Traes_7DL_0746D3B5E;Traes_7AL_54790F481	0.00386252
DEG9	GO:0051028	mRNA transport	20	4	Traes_3B_4F07D0F7E;Traes_3DL_D4249E52B;Traes_3B_950BA20A7;Traes_3AL_D96EE6793	0.00407571
DEG9	GO:0090502	RNA phosphodiester bond hydrolysis, endonucleolytic	111	10	Traes_1DL_DF8F3A1CA;Traes_5AL_72A7552B9;Traes_1AL_A785A010E;Traes_1BL_A4F8B229A;TRINITY_DN24402_c1_g1_i1;Traes_3AS_9E631473A;Traes_3B_77896B28B;Traes_2AL_603644722;Traes_1DL_3F271A59E;Traes_1DL_BFD641AD9	0.00444699
DEG9	GO:0009409	response to cold	111	10	Traes_7BL_44D3E9E5B;Traes_7DS_85EA05C41;Traes_7BS_146ECB390;Traes_1BS_E0A52650C;Traes_2BL_342BDEA35;Traes_7AS_8F6CCF684;Traes_6BS_E6B05E31C;Traes_7DS_8AC64788B;Traes_7AS_23AB290BB;Traes_6BS_9C2C7E4BE	0.00444699
DEG9	GO:0006094	gluconeogenesis	94	9	Traes_1DL_3B1A895B8;Traes_7DL_926D6088C;Traes_4DL_874B7B04D;Traes_1AL_1DC9BD199;Traes_7AL_C4A1E88AB;Traes_4AS_745A8385E;Traes_1BL_FE986890F;Traes_4BL_A2081ED30;Traes_3AS_A9D946CDB	0.00456299
DEG9	GO:0015994	chlorophyll metabolic process	33	5	Traes_3B_2F5D73D6F;Traes_7DS_EB59DEA77;Traes_7BS_EB885CA17;Traes_6DS_9A9EDCD1F;Traes_2AS_2980E0300	0.00472156
DEG9	GO:0015976	carbon utilization	21	4	Traes_7DL_F7D784F1F;Traes_3DL_B58F5DEEF;Traes_3B_73957187E;TRINITY_DN110268_c1_g1_i1	0.00490149
DEG9	GO:0009298	GDP-mannose biosynthetic process	21	4	Traes_4BS_F33D018DA;Traes_4BL_D08D5FFB5;TRINITY_DN124705_c4_g1_i1;Traes_3B_B295EF084	0.00490149
DEG9	GO:0044205	'de novo' UMP biosynthetic process	21	4	Traes_5AL_12241E50E;Traes_3B_A8A6BE647;Traes_3B_0B45CE6A2;Traes_5DL_4F154BA28	0.00490149
DEG9	GO:0043562	cellular response to nitrogen levels	11	3	TRINITY_DN114148_c1_g2_i2;Traes_1DL_03D1DC620;Traes_1AL_47D54EF1E	0.00517825
DEG9	GO:0006788	heme oxidation	11	3	Traes_4DS_6C776B1FC;Traes_4AL_ED1214ED1;Traes_4BS_D48136388	0.00517825
DEG9	GO:0009098	leucine biosynthetic process	11	3	Traes_5DL_FBCE5007F;Traes_5BL_C8AA97724;Traes_5AL_5A931BF50	0.00517825
DEG9	GO:0009052	pentose-phosphate shunt, non-oxidative branch	11	3	Traes_5DL_E274F1733;Traes_5AL_C14B0076E;Traes_5BL_063A12847	0.00517825
DEG9	GO:0045038	protein import into chloroplast thylakoid membrane	11	3	Traes_7BL_95C7C23DD;Traes_7AL_82714A1BE;Traes_7DL_04CF1B2D9	0.00517825
DEG9	GO:0008283	cell proliferation	132	11	Traes_5DL_A58C303FF;Traes_4DL_E34DF9205;Traes_3B_89D402857;Traes_5AL_BD0119116;Traes_4DL_870580350;Traes_2DS_101D8A18B;Traes_2BS_FAF983C34;Traes_4BL_F144E1C6A;Traes_3DL_6C3B44E32;Traes_2BS_253C414D1;Traes_2DS_122AEE879	0.00529726
DEG9	GO:0033014	tetrapyrrole biosynthetic process	34	5	Traes_7AL_3C614133C;Traes_1BS_ABD495014;Traes_6BS_9C2C7E4BE;Traes_7AS_9C283FE66;Traes_1AS_AEED1F1D7	0.00538398
DEG9	GO:0006526	arginine biosynthetic process	34	5	Traes_5AL_12241E50E;Traes_4DL_5B7C0F2FC;Traes_6BL_0A6B5575F;Traes_5DL_4F154BA28;Traes_4AL_8907101BD	0.00538398
DEG9	GO:0000272	polysaccharide catabolic process	80	8	Traes_2BS_A1909D302;Traes_1BS_E0A52650C;TRINITY_DN14254_c0_g1_i1;Traes_7DL_0B4336C25;Traes_4DS_C7A830CDF;Traes_4AL_17C4B47B3;Traes_2DS_D14ABD1DB;TRINITY_DN123021_c1_g1_i2	0.00562794
DEG9	GO:0006099	tricarboxylic acid cycle	115	10	Traes_5BL_8A99D83A5;Traes_7BL_A85EC2311;TRINITY_DN116526_c0_g1_i2;Traes_7AL_74239EBEC;Traes_7DL_1211AEDF2;Traes_7DL_FE457F7CD;Traes_7BL_47E644C54;Traes_3B_462F915B7;Traes_5DL_0927957E4;Traes_3AS_9C7721939	0.00570366
DEG9	GO:0009228	thiamine biosynthetic process	22	4	Traes_1BL_A127DF6A9;Traes_1DL_B01015C9F;Traes_4BS_E79CB87B7;TRINITY_DN106622_c0_g2_i1	0.00583241
DEG9	GO:0090305	nucleic acid phosphodiester bond hydrolysis	274	18	Traes_7BS_146ECB390;Traes_3B_600FC81DA;Traes_4AL_E4470B79C;Traes_7DL_7AFEBC852;Traes_3DS_81CAF4FDE;Traes_3DL_26B8E8357;Traes_3DS_7FEFB7E02;Traes_7BL_F1C6DB7FB;Traes_2BL_A3C90B54E;Traes_3AS_E61C3A374;Traes_7AS_8F6CCF684;TRINITY_DN24402_c1_g1_i1;Traes_3B_467913E06;Traes_6BL_B0CB8F8E3;Traes_7DS_8AC64788B;Traes_7BL_0F82BA850;Traes_7AS_0FF4F6BCF;Traes_3AS_FC81ABB98	0.00595076
DEG9	GO:0030042	actin filament depolymerization	35	5	TRINITY_DN114616_c1_g2_i3;Traes_5DL_4E4FCBA11;TRINITY_DN112452_c1_g1_i1;Traes_1AS_63EFE56B4;Traes_5AL_E5BCBD3D7	0.0061094
DEG9	GO:0006417	regulation of translation	35	5	TRINITY_DN123811_c0_g1_i1;TRINITY_DN11287_c0_g1_i1;Traes_7BL_5C04F329C;Traes_7DL_25BC06568;Traes_7AL_FD893322A	0.0061094
DEG9	GO:0019243	methylglyoxal catabolic process to D-lactate via S-lactoyl-glutathione	99	9	Traes_3B_67F5B2F72;Traes_1AS_E6058767A;Traes_3B_CFB9D7EE1;Traes_1AL_A19D9321E;Traes_7AL_622057926;Traes_3DL_C9E6ECB62;Traes_2BL_FA664B7C6;Traes_5AS_E011C17D5;Traes_2BS_CCFE8F6F8	0.00640006
DEG9	GO:0019760	glucosinolate metabolic process	23	4	Traes_5AS_78CA97493;Traes_7DS_07E6F5FD6;Traes_4BS_E79CB87B7;Traes_2AL_7EABAC855	0.00687395
DEG9	GO:0042026	protein refolding	36	5	Traes_5BL_FF6260428;TRINITY_DN117460_c0_g1_i2;Traes_4AL_CF0AB0643;Traes_5DL_FED9C93D3;Traes_5DL_33BEF3CA3	0.0069008
DEG9	GO:0010017	red or far-red light signaling pathway	36	5	Traes_4DS_9C6CD24ED;Traes_2BL_F042727C0;Traes_1DS_570DD8F4C;Traes_1AS_98FDB65CC;Traes_5DL_0B769D390	0.0069008
DEG9	GO:0044070	regulation of anion transport	51	6	Traes_3DL_8B572DD71;Traes_6AS_B71FD9816;Traes_5BL_B8C3AE4A5;Traes_6DS_50AE0D0A6;Traes_3AL_49290BAFC;Traes_6DS_7064F0E17	0.00724498
DEG9	GO:0010075	regulation of meristem growth	86	8	Traes_1DS_5026B1001;Traes_7DL_0B4336C25;Traes_5DS_8390F804C;Traes_4DS_C7A830CDF;Traes_5DL_CE48C5E39;Traes_4AL_17C4B47B3;Traes_5BL_668C8B975;Traes_4DL_18C8E4E5F	0.00863881
DEG9	GO:0001510	RNA methylation	182	13	Traes_2AL_B55CD3AF8;Traes_2DS_B065F9783;Traes_5AL_12241E50E;Traes_3DL_07E84BAA1;Traes_7AL_622057926;Traes_7AL_135129885;Traes_2BS_B81B9AF3B;Traes_1AL_A9657329E;Traes_6AS_E6DEE586C;Traes_5DL_4F154BA28;Traes_2BS_03CDC4306;Traes_3AL_38B9AF0FF;Traes_2AS_60714BBEA	0.00925548
DEG9	GO:0048511	rhythmic process	25	4	Traes_7BS_EB50DB903;Traes_7DS_2076C1B03;Traes_1DS_570DD8F4C;Traes_1AS_98FDB65CC	0.00930943
DEG9	GO:0006529	asparagine biosynthetic process	25	4	Traes_1DL_049082DFC;Traes_1BL_211399BAF;Traes_6BS_D6A827CDC;Traes_6AS_E6DEE586C	0.00930943
DEG9	GO:0006012	galactose metabolic process	54	6	Traes_5BS_5DC971135;Traes_5DS_F2FEE3642;Traes_5BL_36B4733ED;Traes_4AL_66D3F8329;Traes_2DS_EA6FD3E36;Traes_5DL_E62052DC0	0.00954253
DEG9	GO:0000741	karyogamy	39	5	Traes_7DL_FCD7F6E8A;Traes_5DL_146510FC6;Traes_2BS_B81B9AF3B;Traes_1AL_A9657329E;Traes_7AL_00B01AD13	0.00969976
DEG9	GO:0019953	sexual reproduction	88	8	Traes_1BL_8E3D5E5DF;Traes_1BL_E2B0DED6A;Traes_1DL_2B473C495;Traes_1AL_DDC13A76D;Traes_4BL_A45693D2E;Traes_1DL_8E0395E20;Traes_1AL_E12BF1698;Traes_4DL_F524BE1D8	0.0098699
DEG9	GO:0001522	pseudouridine synthesis	88	8	Traes_4BL_647B5514C;Traes_1BS_4385A88DE;Traes_1DS_C1A1708F2;Traes_4AS_0188B6C3C;Traes_4DL_2FA0A3721;Traes_5AS_E011C17D5;Traes_1DL_0151EF873;Traes_3DS_3464F9D37	0.0098699
DEG9	GO:0019853	L-ascorbic acid biosynthetic process	14	3	Traes_5BS_5DC971135;Traes_5DS_F2FEE3642;Traes_5BL_E8D36EEA8	0.0105913
DEG9	GO:0009306	protein secretion	14	3	Traes_7BL_95C7C23DD;Traes_7AL_82714A1BE;Traes_7DL_04CF1B2D9	0.0105913
DEG9	GO:0018298	protein-chromophore linkage	291	18	Traes_7DS_C5FBE10EB;Traes_2DL_E1E8E26E3;Traes_4DS_9C6CD24ED;TRINITY_DN188594_c0_g1_i1;Traes_2AS_B86EFFF66;Traes_7AS_DC51A1D61;Traes_7BS_B0481B1EE;Traes_2BL_7E386E5FA;Traes_2AS_8169B126A;Traes_5BL_E0E94A9A9;Traes_6DS_8D580A93D;Traes_2DS_C2CFC5948;Traes_7DL_B95363AD1;Traes_5DL_0B769D390;Traes_2BS_4AE914BE2;Traes_2DS_F7D244C5A;Traes_2BS_F6A5E8996;Traes_5AL_BDC7126BD	0.0107149
DEG9	GO:0055114	oxidation-reduction process	7467	287	Traes_6DL_384CFD7ED;Traes_4DL_C8977947C;Traes_5BL_8A99D83A5;Traes_6BS_15A4A5B10;Traes_2BS_D7F40DF36;Traes_3AS_FF27A7C52;Traes_5DL_1489B9AA3;Traes_2DL_AE61DD300;Traes_2DS_F947457A4;Traes_7DL_3C20ACB7A;Traes_3B_A748952F3;Traes_2AL_E0C955837;Traes_4AS_3A59B23B6;TRINITY_DN114896_c0_g1_i2;Traes_4BL_33B99AAA6;TRINITY_DN123797_c2_g2_i2;Traes_2AL_7E818894E;TRINITY_DN116766_c1_g1_i3;Traes_5AS_3354E01BA;Tr…	0.0110871
DEG9	GO:0009737	response to abscisic acid	168	12	Traes_1BL_EE2D0204A;Traes_7BS_146ECB390;Traes_7AS_8F6CCF684;Traes_4DL_D05A7012F;Traes_2DS_D55319741;Traes_1AL_17F456C3A;Traes_7DS_8AC64788B;Traes_2DS_101D8A18B;Traes_1DL_913BDF4D5;Traes_6BL_A67D570E3;Traes_2BS_253C414D1;Traes_2BL_A3C90B54E	0.012096
DEG9	GO:0000105	histidine biosynthetic process	27	4	Traes_4AS_E54C88DDB;Traes_4DL_38D0D149A;Traes_2AL_BF1F0B29A;Traes_4BL_CF4451CAA	0.0122458
DEG9	GO:0006801	superoxide metabolic process	27	4	Traes_4BL_F765C4AA5;Traes_7DS_B5FBEEE92;Traes_4DL_08EEED1A6;Traes_4AS_8AC85AB54	0.0122458
DEG9	GO:0019430	removal of superoxide radicals	27	4	Traes_4BL_F765C4AA5;Traes_7DS_B5FBEEE92;Traes_4DL_08EEED1A6;Traes_4AS_8AC85AB54	0.0122458
DEG9	GO:0006308	DNA catabolic process	42	5	Traes_3B_600FC81DA;Traes_3AS_E61C3A374;Traes_3DS_81CAF4FDE;Traes_3DS_7FEFB7E02;Traes_3AS_FC81ABB98	0.0131931
DEG9	GO:0046777	protein autophosphorylation	93	8	Traes_3AS_CB3609946;Traes_4DS_C7A830CDF;Traes_3DL_01979C750;Traes_7DL_067B618A0;Traes_4AL_17C4B47B3;Traes_7BL_8B85E9E6F;Traes_3B_4B256D23C;Traes_5DL_0B769D390	0.0135129
DEG9	GO:0016570	histone modification	113	9	Traes_5DL_A58C303FF;Traes_4DL_E34DF9205;Traes_6BL_2A0F83680;Traes_3B_CFB9D7EE1;Traes_5AL_BD0119116;Traes_3DL_C9E6ECB62;Traes_2DS_0E850F4E2;Traes_2BS_FAF983C34;Traes_1DL_7EC0CAEE5	0.0145864
DEG9	GO:0006833	water transport	77	7	Traes_3B_12EC08778;Traes_4DS_4D761086B;Traes_2BL_342BDEA35;Traes_5AL_9BB8F318F;Traes_3B_EE9156FFA;Traes_1AL_0912DED70;Traes_4AL_61A99532C	0.0153119
DEG9	GO:0042752	regulation of circadian rhythm	16	3	Traes_1DS_570DD8F4C;Traes_1AS_98FDB65CC;Traes_7AS_08AEBE00A	0.0154966
DEG9	GO:0042273	ribosomal large subunit biogenesis	16	3	Traes_4BS_467F3D8E0;Traes_2BS_03CDC4306;Traes_4DS_1B3554F1F	0.0154966
DEG9	GO:0009814	defense response, incompatible interaction	44	5	Traes_7BL_44D3E9E5B;Traes_7DS_85EA05C41;Traes_1BS_E0A52650C;Traes_7AS_23AB290BB;Traes_6BS_9C2C7E4BE	0.0159414
DEG9	GO:0030488	tRNA methylation	44	5	Traes_6BL_2A0F83680;Traes_7AL_622057926;Traes_2AS_33FC65871;Traes_3B_7D50A0CAE;Traes_2AL_C9673C7FA	0.0159414
DEG9	GO:0016458	gene silencing	44	5	Traes_5DL_A58C303FF;Traes_4DL_E34DF9205;Traes_5AL_BD0119116;Traes_2BS_FAF983C34;Traes_2DS_122AEE879	0.0159414
DEG9	GO:0009832	plant-type cell wall biogenesis	44	5	Traes_7DL_0B4336C25;Traes_4AS_6CE64CB5B;Traes_4BL_1C570A289;Traes_5DL_CE48C5E39;Traes_4AL_A06C77AF6	0.0159414
DEG9	GO:0006464	cellular protein modification process	61	6	Traes_2BS_42897F765;Traes_4BL_C4F01C9AB;Traes_1DL_AABA104ED;Traes_1AL_2D5C7C5B4;Traes_5AS_BD6564FC7;Traes_2AL_21B8CDF0E	0.0168353
DEG9	GO:0008299	isoprenoid biosynthetic process	98	8	Traes_2AS_94CB1CAD3;Traes_2DS_A70A40F38;Traes_2DS_6F1172A6B;Traes_3DL_0B902764B;Traes_3B_A33AD140D;Traes_3AL_95DBD0B62;TRINITY_DN189344_c0_g1_i1;Traes_3AL_2D160C2E5	0.0180507
DEG9	GO:0048522	positive regulation of cellular process	17	3	Traes_5BL_1B837AF65;Traes_5AL_31F3633C11;Traes_6BS_D373D1A96	0.0183523
DEG9	GO:0009165	nucleotide biosynthetic process	63	6	Traes_7BL_CACA35B4C;Traes_7DL_0746D3B5E;Traes_2BL_42012BF26;Traes_4DL_5B7C0F2FC;Traes_7AL_54790F481;Traes_3B_A40DAD910	0.0194739
DEG9	GO:0000413	protein peptidyl-prolyl isomerization	159	11	Traes_7BL_44D3E9E5B;Traes_7DS_85EA05C41;Traes_6DL_5B16A599A;Traes_7DS_05CD633ED;TRINITY_DN116313_c0_g2_i1;Traes_7AS_23AB290BB;Traes_7AS_ACE5BD591;TRINITY_DN116608_c3_g1_i1;Traes_7DS_652EAB400;Traes_7BS_2B19921E5;Traes_7AS_3F398FC29	0.0196196
DEG9	GO:0009231	riboflavin biosynthetic process	31	4	Traes_5BS_733454DB3;Traes_1DL_B4C48740B;Traes_6BL_3260C23E0;Traes_1BL_5492EFDDC	0.019746
DEG9	GO:0042254	ribosome biogenesis	119	9	Traes_4DS_5BC6DC529;Traes_2BL_B44C2F00B;Traes_2AL_EB6C765B6;Traes_7AS_884E046B9;Traes_2DL_1B2F5B7B9;Traes_4BS_467F3D8E0;Traes_2BS_03CDC4306;Traes_7BS_5BD5329A6;Traes_4DS_1B3554F1F	0.0198061
DEG9	GO:0006865	amino acid transport	47	5	Traes_5DS_8390F804C;Traes_1AL_0DBA14C6C;Traes_3B_0A414EF94;Traes_2BL_18C1933AF;Traes_2AL_FF39585E0	0.0207375
DEG9	GO:0010583	response to cyclopentenone	32	4	Traes_7DS_310C9A814;Traes_1AL_B3C4E79BC;Traes_7BS_10BCBBBFA;Traes_2BS_CCFE8F6F8	0.0219784
DEG9	GO:0031167	rRNA methylation	32	4	Traes_7AL_7261BDF33;Traes_6BS_E6B05E31C;Traes_4DS_478BB4898;Traes_4BS_06A528D27	0.0219784
DEG9	GO:0009117	nucleotide metabolic process	48	5	Traes_4BS_5FB5BB028;Traes_6DS_9A9EDCD1F;Traes_2AS_2980E0300;Traes_3DS_FE0278B01;Traes_5DS_922F3F6EA	0.0225237
DEG9	GO:0000162	tryptophan biosynthetic process	49	5	Traes_3AS_21041A74C;Traes_3DS_08CEC0C15;Traes_5BL_171EB1A01;Traes_5DL_86102CD25;TRINITY_DN108211_c1_g2_i1	0.0244066
DEG9	GO:0044267	cellular protein metabolic process	124	9	Traes_5BL_FF6260428;Traes_2DS_43A4B968B;Traes_7AS_03F466DDB;Traes_5BL_B0F680C06;Traes_5DL_E0319D4AB;Traes_4AL_CF0AB0643;Traes_5DL_FED9C93D3;Traes_5DL_33BEF3CA3;Traes_5AL_AAE057CE4	0.0250903
DEG9	GO:0015706	nitrate transport	67	6	Traes_3AL_0A5D09D9D;Traes_3B_BF8560FF1;Traes_6DL_5C536D720;Traes_1AL_0912DED70;Traes_2AS_FB3FC3B4B;Traes_3DL_DFACE051B	0.0255658
DEG9	GO:0009116	nucleoside metabolic process	34	4	Traes_3B_C750AAC9D;Traes_3B_0B45CE6A2;Traes_3B_A40DAD910;Traes_6BL_82815DC2E	0.0268886
DEG9	GO:0009651	response to salt stress	233	14	Traes_7BS_146ECB390;Traes_5AL_9BB8F318F;Traes_1AL_1DC9BD199;Traes_2BL_A3C90B54E;Traes_5BL_E529AF3E8;Traes_2BL_7E386E5FA;Traes_3B_12EC08778;Traes_1DL_3B1A895B8;Traes_7DL_926D6088C;Traes_7AS_8F6CCF684;Traes_7AL_C4A1E88AB;Traes_7DS_8AC64788B;Traes_7BL_FD4254327;Traes_1BL_FE986890F	0.0278827
DEG9	GO:0009636	response to toxic substance	20	3	TRINITY_DN115922_c0_g1_i1;Traes_7DS_310C9A814;Traes_7BS_10BCBBBFA	0.0285501
DEG9	GO:0000041	transition metal ion transport	20	3	Traes_2BL_FB766A312;Traes_2AS_FB3FC3B4B;Traes_5AL_E4C37F0BC	0.0285501
DEG9	GO:0006102	isocitrate metabolic process	20	3	Traes_3B_63651ECFF;Traes_3AL_3D5C860FD;Traes_3DL_082C9DD8D	0.0285501
DEG9	GO:0010074	maintenance of meristem identity	20	3	Traes_3B_4F07D0F7E;Traes_3DL_D4249E52B;Traes_3AL_D96EE6793	0.0285501
DEG9	GO:0006165	nucleoside diphosphate phosphorylation	20	3	Traes_4BS_5FB5BB028;Traes_4AL_E2BAAEFF5;Traes_5DS_922F3F6EA	0.0285501
DEG9	GO:0006183	GTP biosynthetic process	20	3	Traes_4BS_5FB5BB028;Traes_4AL_E2BAAEFF5;Traes_5DS_922F3F6EA	0.0285501
DEG9	GO:0006228	UTP biosynthetic process	20	3	Traes_4BS_5FB5BB028;Traes_4AL_E2BAAEFF5;Traes_5DS_922F3F6EA	0.0285501
DEG9	GO:0006241	CTP biosynthetic process	20	3	Traes_4BS_5FB5BB028;Traes_4AL_E2BAAEFF5;Traes_5DS_922F3F6EA	0.0285501
DEG9	GO:0007005	mitochondrion organization	20	3	Traes_5BL_4206AF5AA;Traes_5AL_220976C88;Traes_5DL_522725660	0.0285501
DEG9	GO:0010310	regulation of hydrogen peroxide metabolic process	69	6	Traes_7BL_44D3E9E5B;Traes_3AL_50A1008AB;Traes_7DS_85EA05C41;Traes_3DL_15DCE1ED9;Traes_3B_E4AB42286;Traes_7AS_23AB290BB	0.0290388
DEG9	GO:0015996	chlorophyll catabolic process	88	7	Traes_2DL_987714E5A;Traes_2BL_C542095DE;Traes_5BL_17EF8CFC0;Traes_5AL_CE646C4CA;Traes_5DL_2EDA53BC0;Traes_4DL_C241BE8FE;Traes_4BL_E7D3CCD49	0.0295106
DEG9	GO:0009688	abscisic acid biosynthetic process	37	4	Traes_4DS_10991890D;Traes_6BS_2E73F3272;Traes_4BS_A2C177155;Traes_1BS_5F20EB7DD	0.0353904
DEG9	GO:0009416	response to light stimulus	37	4	Traes_3B_2F5D73D6F;Traes_2BL_F042727C0;Traes_6DS_9A9EDCD1F;Traes_2AS_2980E0300	0.0353904
DEG9	GO:0000079	regulation of cyclin-dependent protein serine/threonine kinase activity	92	7	Traes_2BL_18F5DFBF1;Traes_1DL_1A8264FDC;Traes_4AL_89AD33E29;Traes_1AL_248F9075E;Traes_1BL_49BF78501;Traes_4AL_32F46D538;Traes_2AL_47236A6AC	0.0363452
DEG9	GO:0009435	NAD biosynthetic process	22	3	Traes_5DL_5AE651847;Traes_2DL_335763656;Traes_2AL_B485B20D5	0.0367008
DEG9	GO:0009410	response to xenobiotic stimulus	22	3	Traes_5BL_1B837AF65;Traes_5AL_31F3633C11;Traes_6BS_D373D1A96	0.0367008
DEG9	GO:0009269	response to desiccation	22	3	Traes_7BS_146ECB390;Traes_7AS_8F6CCF684;Traes_7DS_8AC64788B	0.0367008
DEG9	GO:0009072	aromatic amino acid family metabolic process	55	5	Traes_6DS_9A9EDCD1F;Traes_2AS_2980E0300;Traes_3DS_FE0278B01;Traes_7DL_4A427E3BF;Traes_5BL_6E5FBD11D	0.0378115
DEG9	GO:0048653	anther development	38	4	Traes_7DL_0B4336C25;Traes_4BL_CC8E15D8A;Traes_5DL_CE48C5E39;Traes_4DL_2A0DE3B5F	0.0385312
DEG9	GO:0009407	toxin catabolic process	74	6	Traes_5DL_71AE9D3EB;Traes_7DS_310C9A814;Traes_1AL_B3C4E79BC;Traes_5BL_2F8D8EC8D;Traes_7BS_10BCBBBFA;Traes_2BS_CCFE8F6F8	0.0390326
DEG9	GO:0000038	very long-chain fatty acid metabolic process	23	3	Traes_6DL_1B9FBE0921;Traes_4DL_74F91F3BD;Traes_4BL_A71648154	0.0411749
DEG9	GO:0006520	cellular amino acid metabolic process	160	10	Traes_5BL_19BA8437B;Traes_4DL_E23564FB1;Traes_2DL_7A2B79BC6;Traes_6BL_0A6B5575F;Traes_5AL_E146DDEBF;Traes_3DS_FE0278B01;Traes_5BL_19D663FA5;Traes_2BL_A50C37710;Traes_5DL_A159814E1;Traes_4AS_4A4C07A16	0.0457565
DEG9	GO:0009932	cell tip growth	24	3	Traes_7DL_0B4336C25;Traes_4AL_82CACD170;Traes_5AL_A3CE8872B	0.0459097
DEG9	GO:0010817	regulation of hormone levels	24	3	Traes_7DL_0B4336C25;Traes_4AL_82CACD170;Traes_5AL_A3CE8872B	0.0459097
DEG9	GO:0016571	histone methylation	58	5	Traes_3B_4F07D0F7E;Traes_3DL_D4249E52B;Traes_1DS_A26E0003D;Traes_1AS_C9FF7774B;Traes_3AL_D96EE6793	0.045915
DEG9	GO:0009909	regulation of flower development	250	14	Traes_5DL_A58C303FF;Traes_3B_4F07D0F7E;Traes_6BL_D4C88549F;Traes_3B_CFB9D7EE1;Traes_3DL_D4249E52B;Traes_3AL_D96EE6793;Traes_4DL_E34DF9205;Traes_6BL_2A0F83680;Traes_5AL_BD0119116;Traes_2DS_0E850F4E2;Traes_3DL_C9E6ECB62;Traes_2BS_FAF983C34;Traes_1DL_7EC0CAEE5;Traes_2DS_122AEE879	0.0459339
DEG9	GO:0006979	response to oxidative stress	843	38	Traes_7BS_EB50DB903;Traes_7BS_8F739045B;Traes_7DL_44F6042FE;Traes_1AS_C70D49E2E;Traes_1AS_6C84785B3;Traes_4BL_F765C4AA5;Traes_6DL_2A99B8CDC;Traes_7DS_546D3927E;Traes_1DS_C0DC8B186;Traes_1BS_8A9C9C25B;Traes_7DL_5D968714F;Traes_2BS_96BDA5D90;Traes_7BS_984D5C4A3;Traes_4DL_08EEED1A6;Traes_2DL_72F73B3C1;Traes_1BS_9DE1487A4;Traes_2BS_253C414D1;Traes_7AL_65B1F0872;Traes_7AS_634102ABF;Traes_1AS_71E83DA18…	0.0462752
DEG9	GO:0009690	cytokinin metabolic process	41	4	Traes_1AL_6B871A8AF;Traes_1DL_CB562D2D8;Traes_2BL_33FB99EED;Traes_3B_0BA89B2AC	0.0488785
